# Supplementary material for: Unraveling the genetic links between stature and disease in East Asians: A multi-biobank genetic correlation and risk prediction study
Source: PLoS Genet. 2026 Mar 13;22(3):e1012030. doi: 10.1371/journal.pgen.1012030 (PMC13001983; doi:10.1371/journal.pgen.1012030)
Supplement: S1 Table — (XLSX) [file pgen.1012030.s017.xlsx]

## Sheet: S1
	S1 Table. Basic characteristics of the 120,301 participants in the [TWB5] HEIGHT GWAS study
	Characteristics	TWB
		N (%)
	Age (years old; Mean±SD)	49.55 ± 11.14
	Sex
	Male	45,114 (37.5%)
	Female	75,187 (62.5%)
	Body height (cm)	162.24 ± 8.32
	TWB5, Taiwan Biobank (version 5); HEIGHT, body height; GWAS, genome-wide association study; N, number; SD, standard deviation; cm, centimeter.
