# Supplementary material for: Unraveling the genetic links between stature and disease in East Asians: A multi-biobank genetic correlation and risk prediction study
Source: PLoS Genet. 2026 Mar 13;22(3):e1012030. doi: 10.1371/journal.pgen.1012030 (PMC13001983; doi:10.1371/journal.pgen.1012030)
Supplement: S2 Table — (XLSX) [file pgen.1012030.s018.xlsx]

## Sheet: S2
	S2 Table. Genome-wide association study identified 293 lead single nucleotide polymorphisms across distinct genetic loci associated with body height in 120,301 Han Taiwanese individuals
	N	Lead SNP (rs ID)	Nearest gene	Chr	Position	Ref	Alt	TWB5						KoGES						BBJ						Yengo_EAS						EUR						Yengo_EUR
								Freq	N	Beta	SE	P-value		Freq	N	Beta	SE	P-value		Freq	N	Beta	SE	P-value		Freq	N	Beta	SE	P-value		Freq	N	Beta	SE	P-value		Freq	N	Beta	SE	P-value
	1	rs56265117	MFAP2, AL049569.1	1	17306923	C	T	0.584259	119150	-0.0347209	0.00354405	1.16065e-22		0.55	72288	-0.025	0.0034	4.1e-14		0.530147	165056	-0.0213808	0.00199375	1.2e-23		NA	NA	NA	NA	NA		0.270365	673878	-0.0328065	0.00173516	3.9e-86		NA	NA	NA	NA	NA
	2	rs11248968	LINC02793, AL050344.1	1	25370394	G	A	0.172599	119885	0.0261022	0.0046113	1.50942e-08		0.19	72288	0.014	0.0043	0.0012		0.213198	165056	0.00782259	0.00244354	0.015		NA	NA	NA	NA	NA		0.118984	673878	0.0126583	0.00237674	9e-08		NA	NA	NA	NA	NA
	3	rs12729961	DHDDS	1	26762049	C	T	0.0735647	120112	-0.0364316	0.00666457	4.59103e-08		0.1	72288	-0.023	0.0055	2e-05		NA	NA	NA	NA	NA		NA	NA	NA	NA	NA		0.210897	673878	-0.0246813	0.001889	7.1e-42		NA	NA	NA	NA	NA
	4	rs6425702	SELENOWP1	1	31558965	G	A	0.541038	119390	0.0208336	0.00351286	3.0171e-09		0.55	72288	0.0031	0.0034	0.36		0.495751	165056	0.00441552	0.00200428	0.0074		NA	NA	NA	NA	NA		0.18306	673878	0.00163651	0.00199158	0.32		NA	NA	NA	NA	NA
	5	rs28470722	INPP5B	1	38386727	G	A	0.295248	118675	-0.021267	0.00384382	3.15181e-08		0.4	72288	-0.013	0.0034	0.00023		0.441268	165056	-0.0132511	0.00201501	1.1e-09		NA	NA	NA	NA	NA		0.456162	673878	-0.0199431	0.00154637	9.5e-41		NA	NA	NA	NA	NA
	6	rs3014235	GPBP1L1	1	46091512	A	G	0.628568	120213	-0.0238813	0.00359947	3.25237e-11		0.73	72288	-0.018	0.0038	1.8e-06		0.693419	165056	-0.0160249	0.00217422	3.4e-11		NA	NA	NA	NA	NA		0.70412	673878	-0.0166405	0.00168458	1.6e-25		NA	NA	NA	NA	NA
	7	rs12035995	FOXD2-AS1	1	47900459	G	A	0.263953	119309	0.0226276	0.00396378	1.1391e-08		0.23	72288	0.012	0.004	0.0024		0.256341	165056	0.0113277	0.00228275	8.7e-06		0.253	264726	0.0163309	0.00327	5.78525e-07		0.079417	673878	0.0137151	0.00284594	2.9e-07		0.0793	1597347	0.016301	0.00192	1.79907e-17
	8	rs12064411	FAF1	1	51220291	A	G	0.10018	120154	0.057239	0.00578833	4.66122e-23		0.11	72288	0.034	0.0054	2.1e-10		0.091748	165056	0.0310853	0.00345021	5.7e-17		0.0931	264725	0.0506605	0.00539	5.44852e-21		0.089231	673878	0.043311	0.00269691	9.6e-60		0.0904	1597369	0.0439571	0.00183	4.92944e-127
	9	rs17107806	PODN	1	53532535	G	C	0.185028	120060	-0.0249249	0.00448634	2.76446e-08		0.16	72288	-0.012	0.0046	0.011		0.11781	165056	-0.0158731	0.00308859	2.8e-05		0.132	264725	-0.0228841	0.00421	5.29944e-08		0.024847	673878	-0.00572342	0.00493766	0.38		0.0234	1597339	-0.000937737	0.00339	0.782344
	10	rs77443327	AL603840.1	1	56423168	C	T	0.14092	120107	0.0379215	0.00499847	3.28322e-14		0.15	72288	0.016	0.0048	0.0012		0.168438	165056	0.0161856	0.00267664	2.1e-07		NA	NA	NA	NA	NA		0.026079	673878	0.0250497	0.00484307	7.1e-08		NA	NA	NA	NA	NA
	11	rs17100758	AC118549.1	1	78033612	C	T	0.427553	119094	0.020725	0.00354218	4.88821e-09		0.46	72288	0.01	0.0034	0.0031		0.402542	165056	0.0147911	0.00203838	1.2e-12		NA	NA	NA	NA	NA		0.257683	673878	-0.0128947	0.00176123	5.4e-14		NA	NA	NA	NA	NA
	12	rs10922476	PKN2-AS1	1	89142464	A	G	0.517741	119750	0.0296973	0.00347643	1.31401e-17		0.54	72288	0.027	0.0033	7.1e-16		0.51694	165056	0.0199485	0.00199565	3e-20		NA	NA	NA	NA	NA		0.556751	673878	0.0253094	0.0015471	6.7e-67		NA	NA	NA	NA	NA
	13	rs524323	AC099567.1	1	103274491	T	G	0.919317	120279	-0.0366288	0.00637896	9.34889e-09		0.944	72288	-0.017	0.0073	0.022		0.949855	165056	-0.0144153	0.00457667	0.0067		0.944	262723	-0.0218406	0.00676	0.00123125		0.844647	673878	-0.0130947	0.00212607	7.3e-10		0.84	1578913	-0.0150429	0.00144	1.31759e-25
	14	rs7513580	RNA5SP56	1	118849909	G	A	0.345385	120124	-0.0453613	0.00365887	2.69153e-35		0.43	72288	-0.034	0.0034	6.1e-23		0.513602	165056	-0.0311498	0.00202923	2.8e-46		0.458	262938	-0.0491849	0.003	2.51726e-60		0.309198	673878	-0.0356897	0.00167776	1.8e-106		0.301	1581327	-0.0402236	0.00115	6.01959e-266
	15	rs11205303	MTMR11	1	149906413	T	C	0.365151	120301	0.0518741	0.00360815	7.22437e-47		0.27	72288	0.036	0.0037	1.4e-21		0.209081	165056	0.0294088	0.00245745	3.3e-29		0.24	240108	0.0471288	0.00341	1.99744e-43		0.406771	673878	0.0452325	0.00156807	8.8e-193		0.402	1555833	0.0495682	0.00107	0
	16	rs7523880	BX284613.2	1	170769979	C	T	0.513693	118490	0.0209189	0.00350076	2.2934e-09		0.49	72288	0.0091	0.0034	0.0079		0.542791	165056	0.0141893	0.00200189	6.6e-11		NA	NA	NA	NA	NA		0.3704	673878	0.0140045	0.00159594	3e-18		NA	NA	NA	NA	NA
	17	rs10489289	DNM3	1	172224089	T	C	0.252365	120290	0.0364291	0.00400328	9.04899e-20		0.27	72288	0.019	0.0038	1.3e-06		0.252884	165056	0.0133591	0.00228771	7.4e-08		0.256	264725	0.0249123	0.00328	2.9851e-14		0.214366	673878	0.0439623	0.00187238	7.9e-123		0.216	1597368	0.044403	0.00126	1.67716e-271
	18	rs6659744	PAPPA2	1	176794416	G	A	0.769634	119423	0.0312931	0.00414439	4.32813e-14		0.76	72288	0.029	0.004	4e-13		0.703707	165056	0.0207107	0.00218025	3.4e-18		NA	NA	NA	NA	NA		0.54716	673878	0.0269924	0.00154775	3.3e-73		NA	NA	NA	NA	NA
	19	rs2296296	LAMC1	1	183105399	C	G	0.613483	119917	-0.0202136	0.00357836	1.61514e-08		0.59	72288	-0.012	0.0034	0.00031		0.618467	165056	-0.0115989	0.00205165	2.6e-07		NA	NA	NA	NA	NA		0.554475	673878	-0.0157611	0.00154567	8.7e-26		NA	NA	NA	NA	NA
	20	rs4650650	COLGALT2	1	184012841	A	G	0.466584	118775	0.0372616	0.00351863	3.32277e-26		0.49	72288	0.034	0.0034	2.4e-24		0.41464	165056	0.0236672	0.00203209	1.3e-27		NA	NA	NA	NA	NA		0.347769	673878	0.0429449	0.00162082	1.9e-155		NA	NA	NA	NA	NA
	21	rs12726438	PTPN14	1	214657564	C	T	0.419425	119845	-0.0231142	0.00353786	6.42984e-11		0.36	72288	-0.02	0.0035	4.9e-09		0.3173	165056	-0.010761	0.00219879	2.3e-05		NA	NA	NA	NA	NA		0.118789	673878	-0.0119761	0.0023824	1.2e-07		NA	NA	NA	NA	NA
	22	rs1046017	TGFB2, TGFB2-OT1	1	218617135	C	G	0.724971	119962	0.0306843	0.0039047	3.89404e-15		0.77	72288	0.028	0.0039	1.2e-12		0.74962	165056	0.0240094	0.00230175	9.6e-26		NA	NA	NA	NA	NA		0.286573	673878	0.035856	0.00170096	2.5e-101		NA	NA	NA	NA	NA
	23	rs2134484	ZC3H11B	1	219773122	G	C	0.214331	119971	0.0314523	0.00424426	1.25777e-13		0.27	72288	0.011	0.0038	0.0031		0.253253	165056	0.00798479	0.00230632	0.0012		NA	NA	NA	NA	NA		0.291838	673878	0.012511	0.00169366	7.5e-14		NA	NA	NA	NA	NA
	24	rs28660431	PRSS38	1	228016826	G	A	0.0567743	119658	-0.0431981	0.00753334	9.794e-09		0.028	72288	-0.025	0.011	0.019		0.018499	165056	-0.015757	0.00744348	0.014		NA	NA	NA	NA	NA		0.146067	673878	-0.0313105	0.00218384	1.3e-47		NA	NA	NA	NA	NA
	25	rs7598655	CYS1	2	10207195	T	G	0.148904	118529	0.0347974	0.00492482	1.59772e-12		0.16	72288	0.015	0.0046	0.00088		0.15299	165056	0.0118426	0.00278337	4.9e-06		NA	NA	NA	NA	NA		0.411495	673878	0.0104279	0.0015694	3.7e-11		NA	NA	NA	NA	NA
	26	rs6545813	ADCY3	2	25131287	C	T	0.411247	120300	-0.0281641	0.00353884	1.7402e-15		0.45	72288	-0.02	0.0034	1.7e-09		0.469379	165056	-0.017608	0.00199165	8.4e-14		NA	NA	NA	NA	NA		0.451691	673878	-0.0301352	0.00154484	3.8e-90		NA	NA	NA	NA	NA
	27	rs780093	GCKR	2	27742603	T	C	0.51618	120301	0.0246964	0.00348742	1.42528e-12		0.46	72288	0.019	0.0034	1.2e-08		0.436512	165056	0.0132077	0.00201041	7.1e-08		0.456	264013	0.0206387	0.00289	9.97712e-13		0.615535	673878	0.019877	0.00158089	4.1e-37		0.613	1591206	0.019209	0.00107	4.71656e-72
	28	rs3769528	LTBP1	2	33471192	A	G	0.168598	120301	-0.0412529	0.00465571	7.9506e-19		0.17	72288	-0.036	0.0044	3e-16		0.154345	165056	-0.0361539	0.00282283	3.6e-36		0.17	265800	-0.0555894	0.00385	3.80137e-47		NA	NA	NA	NA	NA		0.00107	1418107	-0.0319736	0.0176	0.0698019
	29	rs3755206	CRIM1	2	36683428	T	G	0.178128	120301	-0.0574948	0.00455322	1.49314e-36		0.15	72288	-0.035	0.0049	8e-13		0.119882	165056	-0.0242989	0.00306372	2.3e-12		0.135	265800	-0.0380612	0.00405	5.76371e-21		0.001524	673878	-0.0290507	0.0215089	0.16		0.00288	1388765	-0.0230569	0.0128	0.0713914
	30	rs7567553	QPCT	2	37616104	T	G	0.549862	119109	-0.0251241	0.00351908	9.37346e-13		0.57	72288	-0.0084	0.0034	0.014		0.576393	165056	-0.0113768	0.00202431	3.4e-08		NA	NA	NA	NA	NA		0.129775	673878	-0.011291	0.00229261	1.1e-07		NA	NA	NA	NA	NA
	31	rs5024499	PPM1B, AC013717.1	2	44446931	T	A	0.702507	118845	-0.0211637	0.00383626	3.45335e-08		0.78	72288	-0.016	0.0041	0.00011		0.76197	165056	-0.0173451	0.00234295	3.5e-13		0.753	264013	-0.0258892	0.0034	2.54441e-14		0.809394	673878	-0.0264228	0.0019586	1.8e-43		0.801	1581397	-0.0269206	0.00132	1.68264e-92
	32	rs3791675	EFEMP1	2	56111309	C	T	0.765675	120301	-0.0779737	0.0041179	5.83579e-80		0.78	72288	-0.049	0.004	5.9e-35		0.745091	165056	-0.0360274	0.00228148	3.3e-44		0.752	265801	-0.0616093	0.00332	5.57441e-77		0.234209	673878	-0.0635072	0.00181452	7.2e-277		0.24	1593502	-0.0665563	0.00122	0
	33	rs4241349	ANTXR1	2	69330284	G	A	0.746823	118674	-0.0269513	0.00404263	2.61517e-11		0.76	72288	-0.02	0.0039	2.2e-07		0.706311	165056	-0.0153698	0.0021818	4.2e-11		0.72	264013	-0.0229988	0.0031	1.19271e-13		0.749841	673878	-0.0155697	0.00178265	9.3e-18		0.756	1573438	-0.0154572	0.00122	5.90056e-37
	34	rs4853242	PCBP1-AS1	2	70226045	A	G	0.336707	120244	-0.0218575	0.00369111	3.18743e-09		0.21	72288	-0.0076	0.0041	0.066		0.19957	165056	-0.00530434	0.00248937	0.15		NA	NA	NA	NA	NA		0.055893	673878	-0.0193767	0.00334858	2.8e-09		NA	NA	NA	NA	NA
	35	rs6746731	ZNF638	2	71572917	T	G	0.30589	120272	-0.0487951	0.00377475	3.182e-38		0.34	72288	-0.033	0.0035	3.2e-20		0.262223	165056	-0.0221801	0.00226673	3.6e-21		NA	NA	NA	NA	NA		0.572906	673878	-0.0305184	0.00155524	4.2e-89		NA	NA	NA	NA	NA
	36	rs1913671	EIF2AK3	2	88899883	T	C	0.534768	120224	0.0321846	0.003487	2.70894e-20		0.46	72288	0.025	0.0034	1.8e-13		0.427771	165056	0.0188119	0.00200943	3.4e-20		0.45	263798	0.0299612	0.00294	1.90943e-24		0.339623	673878	0.0261982	0.00162307	1.6e-61		0.337	1587338	0.0278232	0.0011	9.88306e-142
	37	rs72809827	LMAN2L	2	97390953	C	T	0.255307	120034	-0.025142	0.00399617	3.14347e-10		0.22	72288	-0.0066	0.004	0.1		0.182953	165056	-0.00953641	0.00257379	0.00045		NA	NA	NA	NA	NA		0.321764	673878	-0.012255	0.00164968	1.1e-13		NA	NA	NA	NA	NA
	38	rs12712033	KIAA1211L	2	99457973	T	C	0.312426	120171	-0.0209308	0.00376443	2.69538e-08		0.37	72288	-0.0087	0.0035	0.012		0.360956	165056	-0.00543884	0.00206735	0.022		NA	NA	NA	NA	NA		0.37145	673878	-0.00288683	0.00159436	0.021		NA	NA	NA	NA	NA
	39	rs2166898	GLI2	2	121612659	G	A	0.105884	120301	-0.0328813	0.00566158	6.33053e-09		0.084	72288	-0.026	0.006	1.7e-05		0.070892	165056	-0.0248875	0.00387283	1.8e-08		0.0826	265800	-0.0401926	0.00495	4.85953e-16		0.168391	673878	-0.0303042	0.002054	9.6e-53		0.163	1587795	-0.0313629	0.00139	2.47994e-112
	40	rs3771308	GLS	2	191800905	T	C	0.450333	118933	0.0225339	0.00351894	1.51747e-10		0.5	72288	0.012	0.0033	0.00031		0.521713	165056	0.0100291	0.00199693	2.6e-07		NA	NA	NA	NA	NA		0.262598	673878	0.0136623	0.00174963	3.7e-16		NA	NA	NA	NA	NA
	41	rs16824421	AC019330.1	2	199632982	A	T	0.454389	118294	0.019232	0.00352761	4.98448e-08		0.45	72288	0.0047	0.0034	0.16		0.402657	165056	0.00498551	0.0020262	0.0042		NA	NA	NA	NA	NA		0.638929	673878	0.00848919	0.00160492	2.1e-08		NA	NA	NA	NA	NA
	42	rs2113832	DIRC3	2	218278692	A	G	0.247462	119996	0.0288185	0.00404332	1.02259e-12		0.29	72288	0.013	0.0037	0.00026		0.326741	165056	0.0130818	0.00212068	3.2e-09		NA	NA	NA	NA	NA		0.68433	673878	0.0264722	0.00165779	2.7e-59		NA	NA	NA	NA	NA
	43	rs484085	USP37	2	219396684	C	T	0.763343	119969	0.0304776	0.00409657	1.00856e-13		0.77	72288	0.018	0.004	1.1e-05		0.787046	165056	0.0199692	0.00244835	2e-11		0.785	262012	0.0276064	0.00378	2.66373e-13		0.572263	673878	0.0278908	0.00155595	9.5e-75		0.576	1572197	0.0245303	0.00108	1.76788e-114
	44	rs76426653	NHEJ1, AC068946.1	2	219953589	C	T	0.461894	120151	0.0393665	0.00349479	1.96789e-29		0.41	72288	0.028	0.0034	2.4e-16		0.387906	165056	0.0270462	0.00204135	7.5e-34		NA	NA	NA	NA	NA		0.03667	673878	0.055386	0.00408808	9.3e-45		NA	NA	NA	NA	NA
	45	rs2396063	AC008072.1	2	225101367	C	T	0.35575	119664	0.0200929	0.00364725	3.60786e-08		0.38	72288	0.012	0.0035	0.00047		0.34814	165056	0.00639095	0.00209091	0.00061		NA	NA	NA	NA	NA		0.592213	673878	0.0207237	0.00156458	5e-43		NA	NA	NA	NA	NA
	46	rs368175498	ARMC9	2	232118927	T	G	0.0043258	118822	-0.171415	0.0267051	1.3735e-10		NA	NA	NA	NA	NA		NA	NA	NA	NA	NA		NA	NA	NA	NA	NA		NA	NA	NA	NA	NA		NA	NA	NA	NA	NA
	47	rs4973506	DIS3L2	2	232943097	C	T	0.502291	119795	-0.0664688	0.00348818	5.92107e-81		0.56	72288	-0.045	0.0034	2.7e-39		NA	NA	NA	NA	NA		NA	NA	NA	NA	NA		0.021123	673878	-0.076028	0.00534671	5.7e-49		NA	NA	NA	NA	NA
	48	rs894857163	GIGYF2	2	233591695	C	T	0.00301441	120090	-0.268528	0.0318058	3.10027e-17		NA	NA	NA	NA	NA		NA	NA	NA	NA	NA		NA	NA	NA	NA	NA		NA	NA	NA	NA	NA		NA	NA	NA	NA	NA
	49	rs957953310	INPP5D	2	233994321	C	A	0.00290872	119812	-0.212781	0.0324596	5.5552e-11		NA	NA	NA	NA	NA		NA	NA	NA	NA	NA		NA	NA	NA	NA	NA		NA	NA	NA	NA	NA		NA	NA	NA	NA	NA
	50	rs55847233	PRRT3, PRRT3-AS1	3	9991101	C	G	0.178	119382	0.0294143	0.00455948	1.10935e-10		0.24	72288	0.014	0.0039	0.00022		0.256632	165056	0.0134266	0.00228656	1.3e-10		NA	NA	NA	NA	NA		0.246017	673878	0.0135206	0.00180419	1.7e-14		NA	NA	NA	NA	NA
	51	rs17079634	SCAP	3	47474124	T	C	0.136367	120223	0.0350791	0.00504736	3.65342e-12		0.17	72288	0.028	0.0045	6.7e-10		0.144619	165056	0.0214716	0.00285234	5e-13		0.138	265800	0.0360092	0.00428	4.02627e-17		NA	NA	NA	NA	NA		0.00131	623857	0.00597907	0.0328	0.8555
	52	rs1049707075	SEMA3F-AS1	3	50182416	C	A	0.00361379	120234	-0.175572	0.0289903	1.39341e-09		NA	NA	NA	NA	NA		NA	NA	NA	NA	NA		NA	NA	NA	NA	NA		NA	NA	NA	NA	NA		NA	NA	NA	NA	NA
	53	rs545614920	DOCK3	3	51196928	G	A	0.00385079	120235	-0.165202	0.0280913	4.08047e-09		NA	NA	NA	NA	NA		NA	NA	NA	NA	NA		NA	NA	NA	NA	NA		NA	NA	NA	NA	NA		NA	NA	NA	NA	NA
	54	rs1209842003	AC097637.3	3	52220997	G	T	0.00327205	120261	-0.229992	0.0303708	3.65342e-14		NA	NA	NA	NA	NA		NA	NA	NA	NA	NA		NA	NA	NA	NA	NA		NA	NA	NA	NA	NA		NA	NA	NA	NA	NA
	55	rs2564940	AC096887.1	3	53107569	G	A	0.718163	119429	-0.0305653	0.00387799	3.22849e-15		0.74	72288	-0.017	0.0038	1.4e-05		0.791002	165056	-0.0194	0.00245538	6e-11		NA	NA	NA	NA	NA		0.560172	673878	-0.0282607	0.00156416	4.2e-74		NA	NA	NA	NA	NA
	56	rs1906504	IL17RD	3	57175454	A	G	0.362113	119819	0.0199467	0.00362515	3.74844e-08		0.44	72288	0.0098	0.0034	0.0045		0.362107	165056	0.00884436	0.00209185	2.5e-05		NA	NA	NA	NA	NA		0.135847	673878	0.0113158	0.00226832	1.8e-07		NA	NA	NA	NA	NA
	57	rs9863706	RYBP	3	72437413	C	T	0.27415	120301	-0.0358894	0.00389424	3.08319e-20		0.23	72288	-0.024	0.004	1e-09		0.188706	165056	-0.0181034	0.00255859	2.7e-10		0.211	265801	-0.0280784	0.00338	1.05619e-16		0.2191	673878	-0.0317098	0.00187735	3.2e-66		0.216	1597371	-0.0336499	0.00126	6.78594e-158
	58	rs13062862	AC107029.1	3	99265031	G	A	0.539524	120130	-0.0193324	0.00348926	3.01523e-08		0.58	72288	-0.012	0.0034	0.00046		0.511801	165056	-0.0122975	0.00200757	4.6e-07		NA	NA	NA	NA	NA		0.708897	673878	-0.0185862	0.00171291	6.6e-27		NA	NA	NA	NA	NA
	59	rs7647368	AC078785.1	3	112848678	C	T	0.619661	119283	0.0232222	0.00358374	9.1791e-11		0.61	72288	0.0086	0.0034	0.012		0.600087	165056	0.011091	0.00204535	1.6e-06		NA	NA	NA	NA	NA		0.496227	673878	0.0133205	0.00155495	8.6e-19		NA	NA	NA	NA	NA
	60	rs4599273	ZBTB20, ZBTB20-AS5	3	114174908	A	G	0.240567	118179	-0.0270587	0.00409371	3.84769e-11		0.32	72288	-0.0041	0.0036	0.25		0.34176	165056	-0.00902297	0.00210594	5.9e-05		0.323	264013	-0.0134033	0.00296	6.00345e-06		0.046036	673878	-0.0178631	0.00371846	7.4e-07		0.0495	1597367	-0.00989866	0.0024	3.74155e-05
	61	rs4073154	H1FX-AS1	3	129035485	A	G	0.68803	118715	0.0347173	0.00377187	3.44033e-20		0.73	72288	0.019	0.0038	9.9e-07		0.740176	165056	0.0214004	0.00228446	1.1e-19		NA	NA	NA	NA	NA		0.77837	673878	0.0387136	0.00187839	1.9e-100		NA	NA	NA	NA	NA
	62	rs6762690	RYK	3	133896121	A	G	0.446099	120276	-0.0331977	0.0034906	1.89583e-21		0.5	72288	-0.016	0.0033	1e-06		0.530838	165056	-0.0124126	0.0020047	1.6e-09		0.504	264013	-0.0202015	0.00297	9.75634e-12		0.121104	673878	-0.0159404	0.00238214	2.7e-12		0.119	1597366	-0.0162364	0.00161	4.71551e-24
	63	rs2871960	ZBTB38	3	141121814	A	C	0.338714	120119	0.071797	0.00367808	7.38584e-85		0.35	72288	0.048	0.0035	4.7e-42		0.3556	165056	0.0405394	0.00209633	8.8e-74		0.345	265800	0.064398	0.003	1.87653e-102		0.444833	673878	0.075428	0.00156343	0		0.443	1588515	0.0762421	0.00105	0
	64	rs75074446	WWTR1	3	149388226	C	T	0.116025	118910	-0.0376013	0.0054664	6.04366e-12		0.078	72288	-0.034	0.0062	3.9e-08		0.100734	165056	-0.0200375	0.00332286	2.1e-07		NA	NA	NA	NA	NA		0.010877	673878	-0.0244426	0.00749143	0.001		NA	NA	NA	NA	NA
	65	rs4680345	AC092944.1	3	156892521	C	G	0.371013	119555	-0.0232792	0.00360615	1.07917e-10		0.39	72288	-0.007	0.0034	0.042		0.392314	165056	-0.0104177	0.00205193	0.00013		NA	NA	NA	NA	NA		0.250262	673878	-0.019647	0.00179731	8.1e-29		NA	NA	NA	NA	NA
	66	rs73170315	RSRC1	3	158057601	A	G	0.350683	120137	-0.0218257	0.00364284	2.08056e-09		0.37	72288	-0.011	0.0035	0.0013		0.401417	165056	-0.0114273	0.00205843	1.3e-06		NA	NA	NA	NA	NA		0.503196	673878	-0.0187258	0.00155334	6.6e-36		NA	NA	NA	NA	NA
	67	rs59499869	MECOM	3	168828636	A	C	0.302374	120275	-0.0258038	0.0037841	9.16643e-12		0.37	72288	-0.014	0.0035	4.7e-05		0.362625	165056	-0.011282	0.00210001	2.8e-07		NA	NA	NA	NA	NA		0.027638	673878	-0.0201187	0.00473533	1e-05		NA	NA	NA	NA	NA
	68	rs78362073	MECOM, AC007849.1	3	169341436	T	C	0.302243	117940	-0.0231902	0.00381527	1.21504e-09		0.27	72288	-0.0042	0.0038	0.27		0.196261	165056	-0.00548248	0.0025439	0.049		NA	NA	NA	NA	NA		NA	NA	NA	NA	NA		NA	NA	NA	NA	NA
	69	rs62281816	FNDC3B	3	171973351	C	T	0.527981	119633	0.0361648	0.00348815	3.47056e-25		0.43	72288	0.027	0.0034	8.2e-16		0.367434	165056	0.0251693	0.00209652	3.1e-26		NA	NA	NA	NA	NA		0.427336	673878	0.0281255	0.00157537	8.3e-71		NA	NA	NA	NA	NA
	70	rs150346256	AC107294.2	3	184506140	G	A	0.0073551	118965	-0.116133	0.0204487	1.35298e-08		NA	NA	NA	NA	NA		0.012591	165056	-0.0112479	0.0100612	0.046		NA	NA	NA	NA	NA		NA	NA	NA	NA	NA		NA	NA	NA	NA	NA
	71	rs551903800	MAP3K13	3	185139434	T	C	0.00748004	119518	-0.12996	0.0202238	1.30957e-10		NA	NA	NA	NA	NA		NA	NA	NA	NA	NA		NA	NA	NA	NA	NA		NA	NA	NA	NA	NA		NA	NA	NA	NA	NA
	72	rs1491997	AC072022.1, BCL6	3	187447926	C	T	0.766605	119876	-0.0382855	0.00411798	1.44245e-20		0.78	72288	-0.025	0.004	9.2e-10		0.737477	165056	-0.0179363	0.0024388	2.4e-10		NA	NA	NA	NA	NA		0.618276	673878	-0.0168881	0.00159948	1.8e-28		NA	NA	NA	NA	NA
	73	rs79521216	OSTN	3	190775426	A	G	0.109416	119987	-0.03665	0.00556747	4.61424e-11		0.1	72288	-0.017	0.0055	0.0019		0.112801	165056	-0.0220438	0.00318594	6.3e-11		NA	NA	NA	NA	NA		0.018186	673878	-0.0319884	0.00582502	9.1e-09		NA	NA	NA	NA	NA
	74	rs78158789	NSD2	4	1932537	A	C	0.00740038	119656	-0.142771	0.0203124	2.08401e-12		NA	NA	NA	NA	NA		NA	NA	NA	NA	NA		NA	NA	NA	NA	NA		NA	NA	NA	NA	NA		NA	NA	NA	NA	NA
	75	rs13140943	TBC1D14	4	6977109	A	G	0.697525	118309	0.0214779	0.00380958	1.72171e-08		0.64	72288	0.0015	0.0035	0.66		NA	NA	NA	NA	NA		NA	NA	NA	NA	NA		0.505609	673878	0.0105069	0.00156326	5e-12		NA	NA	NA	NA	NA
	76	rs10014726	AC006499.8	4	10237024	T	C	0.425041	118638	0.0232254	0.00354904	5.98412e-11		0.46	72288	0.0049	0.0033	0.14		0.495219	165056	0.00530024	0.0020029	0.0018		NA	NA	NA	NA	NA		0.407915	673878	0.00499676	0.00158972	0.00045		NA	NA	NA	NA	NA
	77	rs12502445	AC007370.2	4	12881391	A	C	0.334347	119147	0.0232008	0.0037047	3.78809e-10		0.34	72288	0.019	0.0035	3.7e-08		0.291274	165056	0.0123729	0.00221007	2.9e-07		0.303	264725	0.020439	0.00314	7.09833e-11		0.260548	673878	0.0164908	0.00177858	1.7e-21		0.259	1596606	0.0171932	0.00119	4.57082e-47
	78	rs34991223	CPEB2, AC098829.1	4	15055673	C	T	0.562417	118926	0.0199123	0.00352944	1.68302e-08		0.58	72288	0.0018	0.0034	0.59		0.656809	165056	0.00712479	0.00212611	0.00046		NA	NA	NA	NA	NA		0.02438	673878	0.0140883	0.00508989	0.0081		NA	NA	NA	NA	NA
	79	rs13131350	LCORL	4	17877487	A	G	0.291197	120046	-0.0956641	0.00382542	5.06991e-138		0.2	72288	-0.066	0.0042	3.1e-57		0.239977	165056	-0.0550002	0.0023833	9.2e-96		NA	NA	NA	NA	NA		0.136952	673878	-0.0745974	0.00226836	1e-246		NA	NA	NA	NA	NA
	80	rs58408429	REST	4	57769824	T	C	0.402508	119343	0.0298802	0.00355693	4.44427e-17		0.41	72288	0.025	0.0034	8e-14		0.392758	165056	0.0201029	0.00206165	6.3e-18		NA	NA	NA	NA	NA		0.184858	673878	0.0334844	0.0020112	4.5e-63		NA	NA	NA	NA	NA
	81	rs34647859	ADAMTS3	4	73490197	C	T	0.531979	119830	0.0370317	0.0034864	2.36102e-26		0.4	72288	0.028	0.0035	5.7e-16		0.421662	165056	0.0213726	0.00204582	4.8e-22		NA	NA	NA	NA	NA		0.435099	673878	0.0280511	0.00157615	2e-72		NA	NA	NA	NA	NA
	82	rs11729093	CFAP299	4	81663735	A	C	0.0796404	119462	-0.0362894	0.00644198	1.76824e-08		0.061	72288	-0.017	0.0071	0.016		0.061259	165056	-0.00926723	0.00420238	0.029		NA	NA	NA	NA	NA		0.070644	673878	-0.00114821	0.00305002	0.62		NA	NA	NA	NA	NA
	83	rs1662844	PRKG2	4	82154680	C	T	0.177241	120218	0.0558768	0.00454324	9.18121e-35		0.19	72288	0.04	0.0043	3.2e-20		0.226005	165056	0.0270624	0.00239889	1.1e-27		NA	NA	NA	NA	NA		0.254166	673878	0.0406492	0.00179265	7.9e-123		NA	NA	NA	NA	NA
	84	rs10026667	AC019131.1	4	99873742	T	A	0.194587	119057	-0.0248128	0.00441525	1.9117e-08		0.11	72288	-0.013	0.0053	0.015		0.084725	165056	-0.00621482	0.00362509	0.19		NA	NA	NA	NA	NA		NA	NA	NA	NA	NA		NA	NA	NA	NA	NA
	85	rs6818637	TET2, TET2-AS1	4	106097339	T	C	0.786747	119192	0.0267892	0.00425651	3.10006e-10		0.79	72288	0.026	0.0041	5.2e-10		0.773494	165056	0.0215967	0.00241129	4.2e-16		0.781	260937	0.0311005	0.00358	3.34633e-18		0.637166	673878	0.0282981	0.00162413	3.9e-72		0.649	1588522	0.0283343	0.0011	1.94697e-145
	86	rs7699073	AC098588.3, AC098588.2	4	145542668	C	G	0.220281	119856	0.056657	0.00420032	1.82222e-41		0.22	72288	0.039	0.0041	1.4e-21		0.197771	165056	0.0284154	0.00276288	1.9e-21		0.221	121305	0.0534763	0.00511	1.1301e-25		0.427329	673878	0.0512883	0.00157525	3.5e-246		0.435	1587564	0.0529342	0.00106	0
	87	rs10023353	WWC2	4	184216032	G	C	0.550623	119996	0.021307	0.00350292	1.18228e-09		0.6	72288	0.011	0.0035	0.0021		0.584114	165056	0.0100441	0.00203689	4.9e-07		NA	NA	NA	NA	NA		0.74283	673878	0.0204451	0.00178609	1.1e-31		NA	NA	NA	NA	NA
	88	rs12514287	NPR3	5	32744837	T	C	0.22958	118035	0.0227383	0.00415806	4.53889e-08		0.28	72288	0.00097	0.0038	0.8		0.316106	165056	-0.000517256	0.0021632	0.25		0.275	154047	0.0025656	0.00412	0.533428		0.231143	673878	0.0157294	0.00185105	4.4e-18		0.225	1597285	0.0178971	0.00125	7.68677e-47
	89	rs4540190	AC010343.3	5	33007794	A	G	0.450342	119950	0.0207842	0.00347842	2.29811e-09		0.35	72288	0.0011	0.0035	0.75		0.354943	165056	0.00895388	0.00210093	0.00014		NA	NA	NA	NA	NA		0.483148	673878	0.0219756	0.00155542	9.9e-46		NA	NA	NA	NA	NA
	90	rs1427853	AC010343.3, LINC02160	5	33267818	G	A	0.561359	118613	0.0198802	0.00351834	1.60011e-08		0.57	72288	0.011	0.0034	0.001		0.594806	165056	0.0100101	0.00204378	3.6e-06		0.589	263442	0.0175533	0.00305	8.6308e-09		0.55234	673878	0.00615098	0.00156475	4.3e-05		0.563	1591184	0.0050107	0.00106	2.18059e-06
	91	rs300061	NIPBL	5	37022775	G	A	0.51845	119349	-0.0261226	0.00348507	6.60237e-14		0.49	72288	-0.019	0.0034	2.8e-08		0.480957	165056	-0.0126032	0.00204512	4.6e-08		NA	NA	NA	NA	NA		0.432244	673878	-0.0203589	0.00157368	1.9e-39		NA	NA	NA	NA	NA
	92	rs4273617	GHR	5	42695471	G	A	0.84272	119135	-0.0447314	0.00477601	7.54397e-21		0.911	72288	-0.039	0.0059	2.6e-11		0.89352	165056	-0.0290129	0.00326527	2.9e-16		0.883	262723	-0.0447439	0.00459	1.98952e-22		0.725458	673878	-0.0124594	0.00174362	4.7e-12		0.73	1578720	-0.00924786	0.00119	8.68654e-15
	93	rs10068807	AK4P2	5	54876985	A	G	0.663978	118854	-0.0250611	0.003688	1.08069e-11		0.69	72288	-0.014	0.0037	0.00013		0.692391	165056	-0.0157843	0.0021722	1.9e-08		NA	NA	NA	NA	NA		0.691221	673878	-0.0322498	0.00168588	3.2e-85		NA	NA	NA	NA	NA
	94	rs252912	AC008937.1	5	56195792	C	T	0.205199	119898	0.0236914	0.00429257	3.4062e-08		0.28	72288	0.01	0.0037	0.0054		0.301044	165056	0.0104076	0.00218124	5.7e-05		NA	NA	NA	NA	NA		0.749673	673878	0.0152069	0.00179855	4.2e-17		NA	NA	NA	NA	NA
	95	rs893191	PDE4D	5	59023325	A	T	0.188592	118351	-0.0267876	0.00447348	2.1231e-09		0.18	72288	-0.021	0.0044	2.1e-06		0.153067	165056	-0.0109281	0.00278765	3.7e-05		NA	NA	NA	NA	NA		0.378518	673878	-0.00180022	0.00160604	0.23		NA	NA	NA	NA	NA
	96	rs4700675	ADAMTS6	5	64659225	T	A	0.117233	119002	0.0395577	0.00540742	2.56507e-13		0.1	72288	0.028	0.0055	6.1e-07		0.099313	165056	0.0320811	0.0033463	1.3e-18		NA	NA	NA	NA	NA		0.041512	673878	0.0165549	0.00391213	6.8e-06		NA	NA	NA	NA	NA
	97	rs6873192	PIK3R1	5	67598184	A	G	0.493267	120080	-0.0203178	0.00346771	4.65286e-09		0.38	72288	-0.01	0.0034	0.0028		0.406592	165056	-0.0114997	0.00204085	1.7e-07		NA	NA	NA	NA	NA		0.516653	673878	-0.0170133	0.00155844	2.4e-28		NA	NA	NA	NA	NA
	98	rs2278225	LHFPL2	5	77783101	G	A	0.243756	119720	0.0269242	0.00404917	2.94442e-11		0.24	72288	0.013	0.0039	0.0013		0.326717	165056	0.0103653	0.00213985	0.00017		NA	NA	NA	NA	NA		0.035964	673878	0.0229912	0.00418044	6.1e-09		NA	NA	NA	NA	NA
	99	rs6884654	TENT2	5	78948971	A	T	0.233916	120242	0.0243252	0.00408162	2.52732e-09		0.27	72288	0.019	0.0038	6.2e-07		0.234623	165056	0.0119102	0.00235806	2.1e-06		NA	NA	NA	NA	NA		0.17609	673878	0.0180251	0.00204473	4.8e-17		NA	NA	NA	NA	NA
	100	rs4916745	MEF2C-AS1	5	88332162	G	A	0.441985	119366	-0.0275391	0.0035036	3.83442e-15		0.48	72288	-0.017	0.0034	4.5e-07		0.507426	165056	-0.0209515	0.0020022	2.6e-22		NA	NA	NA	NA	NA		0.386305	673878	-0.0258022	0.00159758	4.5e-60		NA	NA	NA	NA	NA
	101	rs17085665	AC104123.1	5	95723381	G	A	0.322811	120095	0.0219739	0.00371119	3.20029e-09		0.28	72288	0.0062	0.0037	0.097		0.219935	165056	0.00186852	0.00241712	0.34		NA	NA	NA	NA	NA		0.28367	673878	0.0156415	0.00172687	3.6e-22		NA	NA	NA	NA	NA
	102	rs58308788	AC008549.2	5	115039836	G	C	0.249594	118925	0.0268175	0.0040326	2.92752e-11		0.28	72288	0.012	0.0037	0.0015		0.350365	165056	0.0131895	0.00210041	7.3e-12		NA	NA	NA	NA	NA		0.278759	673878	0.0245683	0.00173673	2.3e-46		NA	NA	NA	NA	NA
	103	rs200610112	UBE2D2	5	138956017	T	C	0.075642	120211	0.0437117	0.00655542	2.59298e-11		0.051	72288	0.017	0.0076	0.024		0.038013	165056	0.019292	0.00529497	0.003		NA	NA	NA	NA	NA		NA	NA	NA	NA	NA		NA	NA	NA	NA	NA
	104	rs184923695	ARHGAP26	5	142477319	G	A	0.0817382	119791	-0.0537793	0.00635707	2.67917e-17		0.094	72288	-0.022	0.0057	0.00017		0.06822	165056	-0.0222381	0.00405491	4e-06		NA	NA	NA	NA	NA		NA	NA	NA	NA	NA		NA	NA	NA	NA	NA
	105	rs4282339	SLIT3	5	168256240	G	A	0.184716	120301	-0.0326381	0.00446056	2.53513e-13		0.2	72288	-0.019	0.0041	7e-06		0.204379	165056	-0.0224057	0.00247838	1.1e-16		0.197	264725	-0.0326759	0.00347	4.38618e-21		0.207398	673878	-0.0347263	0.00191483	2.7e-80		0.204	1596567	-0.0350867	0.00128	3.28718e-165
	106	rs10063512	FGF18	5	170866758	G	C	0.0956336	118771	-0.0367408	0.00591909	5.39498e-10		0.12	72288	-0.01	0.0052	0.052		0.109845	165056	-0.0188692	0.00320435	8.1e-09		NA	NA	NA	NA	NA		0.236357	673878	-0.0311446	0.00183617	2.7e-67		NA	NA	NA	NA	NA
	107	rs4868126	FBXW11	5	171283469	T	G	0.636873	120301	0.0311703	0.00359612	4.40656e-18		0.59	72288	0.023	0.0037	2.5e-10		0.633959	165056	0.0164779	0.00210913	3.6e-13		0.626	228558	0.0284452	0.00319	4.28874e-19		0.597523	673878	0.0350368	0.0016344	2e-108		0.603	1023320	0.0373006	0.0015	2.95188e-137
	108	rs58982582	MGAT1	5	180232515	A	G	0.268915	120127	0.02156	0.0039086	3.46737e-08		0.26	72288	0.01	0.0038	0.008		0.248354	165056	0.0107024	0.00239414	0.00032		NA	NA	NA	NA	NA		0.107176	673878	0.0153944	0.0025126	8.9e-12		NA	NA	NA	NA	NA
	109	rs722585	GMDS	6	1775863	G	A	0.306256	120195	-0.0248552	0.00376551	4.09072e-11		0.35	72288	-0.013	0.0035	0.0003		0.394441	165056	-0.0117692	0.00204306	9.3e-09		0.368	262938	-0.0186844	0.00288	8.60219e-11		0.283525	673878	-0.0123567	0.0017194	1.2e-13		0.29	1591307	-0.0131478	0.00114	1.12591e-30
	110	rs3812172	RREB1	6	7218187	G	A	0.222481	119909	-0.0267091	0.00417914	1.64744e-10		0.24	72288	-0.023	0.0039	7.7e-09		0.353103	165056	-0.0197009	0.00209786	2.2e-18		0.3	264725	-0.0336662	0.00316	1.42496e-26		0.027887	673878	-0.0219564	0.00472154	1.6e-06		0.0293	1596605	-0.0254673	0.00308	1.51224e-16
	111	rs12208776	BMP6	6	7695418	G	T	0.216332	119319	0.0238354	0.00423386	1.80501e-08		0.19	72288	0.029	0.0044	2.5e-11		0.220178	165056	0.014248	0.00244835	1.3e-08		NA	NA	NA	NA	NA		0.486272	673878	0.0370618	0.00156313	4.5e-133		NA	NA	NA	NA	NA
	112	rs10946808	HIST1H2APS3	6	26233387	A	G	0.763356	120301	-0.0564203	0.00455931	3.58096e-35		0.77	72288	-0.045	0.0051	4.4e-19		0.868087	165056	-0.0391977	0.00299743	4.7e-36		0.832	262938	-0.0519488	0.00427	4.53429e-34		0.273164	673878	-0.0438108	0.00188511	1.5e-126		0.289	1587575	-0.0544346	0.00117	0
	113	rs192632187	RNU2-62P	6	27081105	T	C	0.0117079	119278	0.117205	0.0162077	4.77969e-13		NA	NA	NA	NA	NA		NA	NA	NA	NA	NA		NA	NA	NA	NA	NA		NA	NA	NA	NA	NA		NA	NA	NA	NA	NA
	114	rs180758599	AL662873.1	6	30411658	G	A	0.00847146	119637	0.103612	0.0190013	4.95633e-08		NA	NA	NA	NA	NA		NA	NA	NA	NA	NA		NA	NA	NA	NA	NA		NA	NA	NA	NA	NA		NA	NA	NA	NA	NA
	115	rs2077537	BAG6	6	31606522	C	G	0.86081	119721	-0.0354307	0.00504799	2.23872e-12		0.84	72288	-0.014	0.006	0.021		0.877458	165056	-0.0279307	0.00306365	1.9e-19		NA	NA	NA	NA	NA		0.797894	673878	-0.00933764	0.00308459	0.012		NA	NA	NA	NA	NA
	116	rs9268832	HLA-DRB9	6	32427789	T	C	0.587584	120301	-0.0222418	0.00357975	5.19051e-10		0.63	72288	-0.00097	0.0042	0.82		0.592917	165056	0.00119163	0.00203598	0.56		0.589	262938	8.33271e-05	0.00357	0.981358		0.603382	673878	0.0032405	0.0027051	0.51		0.591	1469534	-0.0264526	0.00114	1.39961e-118
	117	rs2780226	HMGA1	6	34199092	C	T	0.890411	120213	-0.0916335	0.00556708	7.12525e-61		0.84	72288	-0.065	0.0046	8.1e-46		NA	NA	NA	NA	NA		0.865	262938	-0.0872238	0.00424	5.56505e-94		0.910579	673878	-0.08878	0.00271366	2e-245		0.915	1587776	-0.0885878	0.00185	0
	118	rs7776045	PTK7	6	43080741	C	T	0.499467	118279	-0.0193472	0.0035113	3.58856e-08		0.52	72288	-0.012	0.0034	0.00031		0.519887	165056	-0.0054999	0.00203715	0.025		0.513	251204	-0.009253	0.00302	0.00220075		0.407198	673878	-0.00698803	0.00157913	4.1e-07		0.401	1546674	-0.00576232	0.00108	1.06246e-07
	119	rs62410684	CD2AP	6	47482073	T	A	0.604515	119457	-0.0223883	0.00355891	3.15864e-10		0.62	72288	-0.009	0.0034	0.0091		0.588966	165056	-0.00880726	0.00204238	0.00018		NA	NA	NA	NA	NA		0.234338	673878	-0.0201117	0.0018297	7.9e-29		NA	NA	NA	NA	NA
	120	rs12209223	FILIP1	6	76164589	C	A	0.0901194	119952	0.0571962	0.00607467	4.7076e-21		0.11	72288	0.025	0.0054	4.3e-06		0.134975	165056	0.0263101	0.00295801	7.6e-18		0.121	264724	0.0476779	0.00459	2.9235e-25		0.101495	673878	0.0418949	0.00257509	5.3e-63		0.102	1597356	0.0471455	0.00174	1.75075e-161
	121	rs62424617	AL590824.1	6	81441885	T	C	0.262463	120034	-0.0353358	0.00395672	4.23741e-19		0.29	72288	-0.021	0.0037	1.7e-08		0.242166	165056	-0.0142838	0.00233298	6.7e-09		NA	NA	NA	NA	NA		0.138275	673878	-0.0148745	0.0022426	1.4e-10		NA	NA	NA	NA	NA
	122	rs395962	LIN28B	6	105397418	T	G	0.66885	120299	-0.0366018	0.00369609	4.04576e-23		0.75	72288	-0.027	0.0039	6.7e-12		0.717022	165056	-0.023751	0.00221687	1e-22		0.713	260936	-0.0379781	0.00324	1.02073e-31		0.680028	673878	-0.0468557	0.0016586	9.1e-180		0.679	1594698	-0.0474777	0.00111	0
	123	rs6920962	PPIL6	6	109724490	A	T	0.531701	119776	-0.0205688	0.00349133	3.82957e-09		0.48	72288	-0.011	0.0034	0.0017		0.52026	165056	-0.0109225	0.00200094	8.2e-06		NA	NA	NA	NA	NA		0.358181	673878	-0.0216231	0.00161827	5.4e-46		NA	NA	NA	NA	NA
	124	rs1415701	L3MBTL3	6	130345835	G	A	0.403505	120301	-0.049011	0.00354562	1.8531e-43		0.41	72288	-0.034	0.0034	5e-23		0.467105	165056	-0.0236241	0.00200397	1e-25		NA	NA	NA	NA	NA		0.267594	673878	-0.0399693	0.00176975	3.9e-122		NA	NA	NA	NA	NA
	125	rs9321266	EPB41L2	6	131316458	A	G	0.827866	119619	0.0309441	0.00462099	2.13599e-11		0.79	72288	0.02	0.0041	1.4e-06		0.815617	165056	0.0149388	0.00257776	2.3e-05		NA	NA	NA	NA	NA		0.386924	673878	0.0265933	0.00159068	2.5e-62		NA	NA	NA	NA	NA
	126	rs1819631	AL357084.1	6	141279104	G	T	0.245566	118789	-0.0240195	0.00406369	3.4051e-09		0.19	72288	-0.01	0.0043	0.017		0.156781	165056	-0.0107819	0.00281111	0.0004		NA	NA	NA	NA	NA		0.622437	673878	-0.0100942	0.00160304	1.9e-11		NA	NA	NA	NA	NA
	127	rs9389986	ADGRG6	6	142661114	T	A	0.397484	120259	-0.0420478	0.00355856	3.22849e-32		0.39	72288	-0.027	0.0034	7.9e-15		0.427132	165056	-0.0214208	0.00201628	4.9e-23		NA	NA	NA	NA	NA		0.285747	673878	-0.0534454	0.00171297	2.2e-221		NA	NA	NA	NA	NA
	128	rs7775047	ESR1	6	152152193	G	C	0.273858	120035	0.0446961	0.00390871	2.79512e-30		0.3	72288	0.031	0.0038	2.8e-16		0.33295	165056	0.0250635	0.00212133	5.7e-25		NA	NA	NA	NA	NA		0.151835	673878	0.0210648	0.00216288	1.5e-22		NA	NA	NA	NA	NA
	129	rs73029259	AL078602.1	6	164111348	T	A	0.0925353	120019	0.0411335	0.00599898	7.04369e-12		0.11	72288	0.022	0.0054	3.9e-05		0.129879	165056	0.0174122	0.00298136	2.3e-07		NA	NA	NA	NA	NA		0.13075	673878	0.0247439	0.00229919	2.7e-27		NA	NA	NA	NA	NA
	130	rs576443321	BX322234.1, THBS2	6	169638352	A	G	0.00622846	118970	-0.135225	0.0221961	1.11291e-09		NA	NA	NA	NA	NA		NA	NA	NA	NA	NA		NA	NA	NA	NA	NA		NA	NA	NA	NA	NA		NA	NA	NA	NA	NA
	131	rs992021654	AL049612.1	6	170251639	C	G	0.00561524	119229	-0.128442	0.0233401	3.73259e-08		NA	NA	NA	NA	NA		NA	NA	NA	NA	NA		NA	NA	NA	NA	NA		NA	NA	NA	NA	NA		NA	NA	NA	NA	NA
	132	rs798498	AMZ1, GNA12	7	2795882	T	G	0.208008	120279	-0.0419189	0.00426969	9.43844e-23		0.21	72288	-0.031	0.0041	7.1e-14		0.281964	165056	-0.0296612	0.00223047	4.5e-32		NA	NA	NA	NA	NA		0.306592	673878	-0.0552713	0.00169345	9.5e-242		NA	NA	NA	NA	NA
	133	rs17141042	AC007091.1	7	19322409	A	G	0.155728	119388	0.0285995	0.00480153	2.57982e-09		0.14	72288	0.01	0.0048	0.031		0.168431	165056	0.0109947	0.00268559	1.4e-05		NA	NA	NA	NA	NA		0.009154	673878	5.14195e-05	0.00822277	0.87		NA	NA	NA	NA	NA
	134	rs10241634	AC018706.1	7	25887934	G	A	0.40556	119398	0.0246301	0.00354825	3.88061e-12		0.51	72288	0.015	0.0033	3.9e-06		0.519369	165056	0.00935785	0.00201385	7.1e-05		NA	NA	NA	NA	NA		0.194981	673878	0.0237685	0.00197134	2.7e-35		NA	NA	NA	NA	NA
	135	rs367959292	AC018645.2	7	32837642	G	A	0.00853072	118337	-0.180639	0.018956	1.58234e-21		NA	NA	NA	NA	NA		NA	NA	NA	NA	NA		NA	NA	NA	NA	NA		NA	NA	NA	NA	NA		NA	NA	NA	NA	NA
	136	rs1717719	SFRP4	7	38112622	G	A	0.646525	120010	0.0286451	0.00362809	2.89468e-15		0.7	72288	0.017	0.0036	4.1e-06		0.701433	165056	0.0156211	0.00219141	7.2e-11		NA	NA	NA	NA	NA		0.653675	673878	0.0200897	0.00164065	6.2e-37		NA	NA	NA	NA	NA
	137	rs2960429	AC073115.1	7	46048058	G	C	0.548274	119775	0.0325609	0.00349678	1.25835e-20		0.51	72288	0.02	0.0034	5.5e-09		0.491722	165056	0.0232028	0.00201082	3.6e-23		0.51	263443	0.0312101	0.0029	5.45827e-27		0.44072	673878	0.0118036	0.0015757	6.5e-15		0.443	1590427	0.013467	0.00105	1.71736e-37
	138	rs4717840	TMEM270	7	73326917	T	A	0.298911	120039	-0.0244643	0.00378271	9.97011e-11		0.33	72288	-0.019	0.0036	1.4e-07		0.369392	165056	-0.0216395	0.00208451	4.5e-21		NA	NA	NA	NA	NA		0.37287	673878	-0.00400212	0.00161542	0.014		NA	NA	NA	NA	NA
	139	rs6966074	CDK14	7	90354626	T	C	0.671783	119386	0.0202409	0.00369434	4.27967e-08		0.73	72288	0.0085	0.0037	0.024		0.722358	165056	0.00928049	0.00225118	0.00066		0.711	262722	0.0135766	0.00342	7.06618e-05		0.352421	673878	0.00676296	0.00163544	7.8e-06		0.365	1587558	0.00943673	0.0011	9.98531e-18
	140	rs445	CDK6	7	92408370	C	T	0.363289	120301	-0.0290805	0.00360325	6.99359e-16		0.33	72288	-0.017	0.0036	1.2e-06		0.312258	165056	-0.0225864	0.00216488	1.8e-23		NA	NA	NA	NA	NA		0.09624	673878	0.0130416	0.00264709	8.2e-07		NA	NA	NA	NA	NA
	141	rs1059698	AC016831.7, LINC-PINT	7	130629094	A	C	0.363997	120207	-0.0203076	0.00359885	1.67305e-08		0.3	72288	-0.016	0.0037	1.5e-05		0.335148	165056	-0.00802216	0.00212665	0.00071		NA	NA	NA	NA	NA		0.235675	673878	-0.0155434	0.00184596	1.5e-19		NA	NA	NA	NA	NA
	142	rs2302427	EZH2	7	148525904	C	G	0.18942	120024	0.0254769	0.00443293	9.07382e-09		0.085	72288	0.031	0.006	3.6e-07		0.081768	165056	0.00564872	0.00365861	0.036		NA	NA	NA	NA	NA		0.072279	673878	0.00259802	0.0030118	0.19		NA	NA	NA	NA	NA
	143	rs147911507	NCAPG2	7	158421251	C	T	0.136803	119902	0.027808	0.00505425	3.75725e-08		0.1	72288	0.014	0.0056	0.01		0.073941	165056	0.00983588	0.00385456	0.015		NA	NA	NA	NA	NA		NA	NA	NA	NA	NA		NA	NA	NA	NA	NA
	144	rs11204049	CSGALNACT1	8	19351226	T	G	0.855477	119469	0.0280511	0.0049448	1.4044e-08		0.85	72288	0.015	0.0047	0.0016		0.857653	165056	0.0144024	0.00289177	4.5e-06		NA	NA	NA	NA	NA		0.810006	673878	0.00244107	0.00200241	0.31		NA	NA	NA	NA	NA
	145	rs4615575	LOXL2	8	23227320	C	T	0.228767	119779	0.0251836	0.00414136	1.19424e-09		0.25	72288	0.019	0.0039	1.3e-06		0.266176	165056	0.0197438	0.00226946	2.3e-14		NA	NA	NA	NA	NA		0.109868	673878	0.0133431	0.00250969	1.8e-08		NA	NA	NA	NA	NA
	146	rs80058013	AC023202.1	8	24034090	G	A	0.0947041	120301	-0.0401999	0.00590772	1.01321e-11		0.12	72288	-0.0064	0.0056	0.26		0.120013	165056	-0.0134829	0.00334496	0.00086		NA	NA	NA	NA	NA		NA	NA	NA	NA	NA		NA	NA	NA	NA	NA
	147	rs9644042	CDCA2	8	25395403	A	G	0.377193	120030	-0.0249393	0.00359167	3.8212e-12		0.27	72288	-0.0041	0.0038	0.28		0.223997	165056	-0.00941673	0.00240853	6.8e-05		NA	NA	NA	NA	NA		0.278857	673878	-0.0169769	0.00174876	2.7e-23		NA	NA	NA	NA	NA
	148	rs75320	SCARA3	8	27534616	T	G	0.574118	120301	0.0193473	0.00350513	3.39539e-08		0.58	72288	0.0085	0.0034	0.012		0.581974	165056	0.00741404	0.00205585	8.1e-05		NA	NA	NA	NA	NA		0.748219	673878	0.00956857	0.00181326	6.1e-08		NA	NA	NA	NA	NA
	149	rs74476179	EXTL3	8	28597669	G	A	0.0222273	118863	-0.107395	0.011829	1.09597e-19		0.02	72288	-0.051	0.012	2.5e-05		0.011812	165056	-0.0461006	0.00964537	1.4e-06		NA	NA	NA	NA	NA		NA	NA	NA	NA	NA		NA	NA	NA	NA	NA
	150	rs16937171	AC041040.1	8	49356735	A	G	0.205042	119334	0.0318205	0.00431102	1.56856e-13		0.28	72288	0.0099	0.0037	0.008		0.274572	165056	0.00928863	0.00225946	0.00055		0.26	264725	0.0134987	0.00345	9.28014e-05		0.160201	673878	0.0210505	0.00214172	1.5e-23		0.165	1590451	0.0195357	0.00143	1.02754e-42
	151	rs6984782	AC107952.2	8	57135889	T	C	0.0754862	118631	-0.0776202	0.00660308	6.64508e-32		0.08	72288	-0.047	0.0063	4.5e-14		0.093776	165056	-0.0447372	0.00344774	5.8e-34		0.0846	264725	-0.076031	0.00511	4.00185e-50		0.132066	673878	-0.0588749	0.00232478	3.3e-144		0.13	1596616	-0.0607105	0.00157	0
	152	rs10111935	AC062004.1	8	78131147	G	A	0.204488	119645	0.0341432	0.00431633	2.56921e-15		0.19	72288	0.018	0.0043	4e-05		0.211866	165056	0.0206575	0.00246675	5e-16		NA	NA	NA	NA	NA		0.28505	673878	0.0354504	0.00173861	2.1e-96		NA	NA	NA	NA	NA
	153	rs7005255	AC105177.1	8	117487677	T	C	0.462795	119460	-0.022708	0.00348954	7.64364e-11		0.52	72288	-0.013	0.0034	6.4e-05		0.596608	165056	-0.0103283	0.00204448	3.6e-07		0.556	264725	-0.0148949	0.00284	1.61619e-07		0.75207	673878	-0.013468	0.00181938	1.6e-13		0.748	1588492	-0.0138809	0.00121	2.89542e-30
	154	rs4733724	AC103718.1	8	130723728	A	G	0.725925	120299	-0.0425638	0.00389199	7.73215e-28		0.68	72288	-0.03	0.0036	8.8e-17		0.640764	165056	-0.0211387	0.00209264	9.5e-20		0.665	264725	-0.0351211	0.00303	5.36963e-31		0.203311	673878	-0.0475823	0.00194773	2.2e-132		0.199	1596604	-0.0477662	0.00131	4.11228e-292
	155	rs533910810	AC133634.1	8	134797563	G	A	0.00468021	120080	0.167711	0.0253825	3.91291e-11		NA	NA	NA	NA	NA		NA	NA	NA	NA	NA		NA	NA	NA	NA	NA		NA	NA	NA	NA	NA		NA	NA	NA	NA	NA
	156	rs1246647183	ZFAT	8	135639620	T	A	0.00369871	120177	0.323677	0.0285843	1.003e-29		NA	NA	NA	NA	NA		NA	NA	NA	NA	NA		NA	NA	NA	NA	NA		NA	NA	NA	NA	NA		NA	NA	NA	NA	NA
	157	rs4961741	BNC2	9	16737024	G	A	0.263015	118845	-0.0257029	0.00396471	8.99705e-11		0.3	72288	-0.018	0.0037	6.7e-07		0.354097	165056	-0.0136655	0.00215489	5.4e-08		NA	NA	NA	NA	NA		0.179164	673878	-0.00978948	0.00204574	1.9e-06		NA	NA	NA	NA	NA
	158	rs13288085	NPR2	9	35797827	C	T	0.310304	119425	0.020636	0.00375967	4.04678e-08		0.28	72288	0.011	0.0037	0.0038		0.237974	165056	0.00850926	0.00236195	0.00024		NA	NA	NA	NA	NA		0.188278	673878	0.0166107	0.00200314	1.7e-17		NA	NA	NA	NA	NA
	159	rs2578240	AL451142.2	9	90826765	A	G	0.27008	118948	-0.0260228	0.00392583	3.38844e-11		0.18	72288	-0.022	0.0044	7.7e-07		0.171902	165056	-0.00878251	0.00267195	0.0016		0.197	264724	-0.018758	0.00358	1.66982e-07		0.561768	673878	-0.0226268	0.0015855	2.5e-48		0.554	1522860	-0.0233062	0.00108	2.17968e-103
	160	rs1188421180	FBP1	9	97397860	C	T	0.00590517	120149	-0.18843	0.0226917	1.00716e-16		NA	NA	NA	NA	NA		NA	NA	NA	NA	NA		NA	NA	NA	NA	NA		NA	NA	NA	NA	NA		NA	NA	NA	NA	NA
	161	rs1463237018	AOPEP	9	97754473	A	G	0.00620838	119677	-0.175005	0.0221655	2.89401e-15		NA	NA	NA	NA	NA		NA	NA	NA	NA	NA		NA	NA	NA	NA	NA		NA	NA	NA	NA	NA		NA	NA	NA	NA	NA
	162	rs56119276	PTCH1	9	98280656	T	C	0.359505	120097	0.0340182	0.00361595	5.06524e-21		0.33	72288	0.028	0.0036	1.5e-14		0.29327	165056	0.0196527	0.00223364	7.5e-15		NA	NA	NA	NA	NA		0.33527	673878	0.0359138	0.00167035	1.8e-106		NA	NA	NA	NA	NA
	163	rs62576745	LINC01505	9	108918175	G	T	0.450791	119654	-0.0220293	0.00349264	2.83857e-10		0.51	72288	-0.016	0.0034	2.7e-06		0.44823	165056	-0.0127719	0.00202181	2.4e-10		NA	NA	NA	NA	NA		0.277428	673878	-0.0253362	0.00175573	3.3e-45		NA	NA	NA	NA	NA
	164	rs954585	ZNF462	9	109642696	A	G	0.285721	119650	0.03228	0.00385289	5.37774e-17		0.28	72288	0.016	0.0038	1.6e-05		0.307494	165056	0.016439	0.00217966	5.1e-11		NA	NA	NA	NA	NA		0.35574	673878	0.0274084	0.00164107	2.9e-66		NA	NA	NA	NA	NA
	165	rs1044905	TMEM245	9	111781495	G	A	0.287179	119758	-0.0213983	0.00383386	2.38583e-08		0.3	72288	-0.011	0.0036	0.0025		0.280369	165056	-0.014764	0.0022355	1.7e-08		0.284	264725	-0.0178866	0.00329	5.6045e-08		0.284847	673878	-0.00817699	0.00173424	2.7e-08		0.281	1591206	-0.0129003	0.00117	2.85087e-28
	166	rs7041855	LPAR1	9	113798729	T	G	0.386293	118212	0.0211568	0.00359169	3.85044e-09		0.36	72288	0.012	0.0035	0.00052		0.390128	165056	0.0131005	0.00207903	2.7e-08		0.386	252990	0.0142319	0.00295	1.42502e-06		0.57017	673878	0.00784363	0.00158584	5.5e-08		0.561	1581390	0.0100701	0.00106	2.07054e-21
	167	rs10980921	ZNF483	9	114279912	T	C	0.261453	120301	0.0219218	0.00393846	2.60543e-08		0.22	72288	0.019	0.0041	4e-06		0.220392	165056	0.0190068	0.00241717	8.6e-14		0.228	264725	0.0273056	0.00334	3.21406e-16		0.082543	673878	0.0236432	0.00284702	1.6e-17		0.0862	1591206	0.0262396	0.00188	3.03628e-44
	168	rs34395873	AL691420.1	9	118469300	T	C	0.23313	120156	-0.0318799	0.00410318	7.87771e-15		0.22	72288	-0.018	0.0041	6e-06		0.247075	165056	-0.0125436	0.00232808	3e-08		NA	NA	NA	NA	NA		0.083301	673878	-0.0338483	0.00284749	3e-35		NA	NA	NA	NA	NA
	169	rs72752150	PAPPA	9	118946611	C	T	0.101042	120094	0.0321741	0.00576333	2.37012e-08		0.097	72288	0.0049	0.0059	0.41		0.100118	165056	0.00839832	0.00336569	0.0057		NA	NA	NA	NA	NA		0.355956	673878	0.0120728	0.00163802	3.7e-12		NA	NA	NA	NA	NA
	170	rs803732	STRBP	9	125881541	G	A	0.262808	119688	-0.0289433	0.00395895	2.65461e-13		0.18	72288	-0.019	0.0045	2.8e-05		0.153843	165056	-0.0157994	0.00279139	4.9e-08		0.182	264725	-0.0248264	0.00379	5.51848e-11		0.806298	673878	-0.014296	0.00198485	1.8e-14		0.805	1577986	-0.0130254	0.00135	4.57263e-22
	171	rs60378088	SH2D3C	9	130525555	T	C	0.269663	118817	0.021431	0.00392872	4.89858e-08		0.28	72288	0.0016	0.0038	0.67		0.284017	165056	0.00872097	0.00228472	0.00011		NA	NA	NA	NA	NA		0.00114	673878	-0.0050875	0.0249987	0.51		NA	NA	NA	NA	NA
	172	rs10901208	FUBP3	9	133462640	T	C	0.524459	120077	-0.0354735	0.00348029	2.13796e-24		0.48	72288	-0.021	0.0033	2.3e-10		NA	NA	NA	NA	NA		NA	NA	NA	NA	NA		0.35185	673878	-0.0303476	0.00164135	1.3e-79		NA	NA	NA	NA	NA
	173	rs12338076	QSOX2	9	139121740	A	C	0.297745	120301	0.0422366	0.00379137	7.99282e-29		0.36	72288	0.03	0.0035	7.8e-18		0.330784	165056	0.0232345	0.0021355	1.7e-21		0.326	261655	0.0396381	0.00299	4.87011e-40		0.338355	673878	0.0272994	0.001653	2.2e-68		0.333	1044931	0.0316565	0.00151	7.51166e-98
	174	rs35859988	AL353586.1, CCDC3	10	12944646	C	T	0.17163	119507	-0.0428113	0.00460938	1.57398e-20		0.14	72288	-0.024	0.0048	3.1e-07		0.201219	165056	-0.0268333	0.00252211	5.2e-23		NA	NA	NA	NA	NA		0.283588	673878	-0.0307026	0.00174227	1.4e-77		NA	NA	NA	NA	NA
	175	rs7077461	ZNF438	10	31102668	T	A	0.32735	119418	0.0207159	0.00369886	2.1357e-08		0.31	72288	0.014	0.0036	0.00012		0.290508	165056	0.0144065	0.00221086	2.1e-10		NA	NA	NA	NA	NA		0.220725	673878	0.00649495	0.00189598	0.00089		NA	NA	NA	NA	NA
	176	rs12217745	AC026391.1	10	61355090	C	A	0.203623	119596	0.0245521	0.00431098	1.23197e-08		0.23	72288	0.0097	0.0039	0.014		0.323723	165056	0.0101739	0.00214687	0.0006		NA	NA	NA	NA	NA		0.154183	673878	0.00881083	0.0021815	1.4e-05		NA	NA	NA	NA	NA
	177	rs2894069	TET1	10	70429005	C	T	0.131444	118708	-0.0383442	0.00515534	1.024e-13		0.16	72288	-0.027	0.0047	5.8e-09		0.148882	165056	-0.014698	0.00282787	3.1e-05		NA	NA	NA	NA	NA		NA	NA	NA	NA	NA		NA	NA	NA	NA	NA
	178	rs57052699	NPFFR1	10	72010136	G	A	0.110815	120286	0.0320942	0.00551362	5.85342e-09		0.097	72288	0.0011	0.0057	0.84		0.096028	165056	0.0138154	0.00341701	2.6e-05		NA	NA	NA	NA	NA		0.038409	673878	0.0163088	0.00409034	6.4e-05		NA	NA	NA	NA	NA
	179	rs11000229	ANAPC16	10	73993518	A	G	0.148206	119145	0.0267241	0.00489953	4.91315e-08		0.12	72288	0.026	0.0052	4.3e-07		0.09878	165056	0.0231887	0.0033715	1.4e-10		NA	NA	NA	NA	NA		0.010163	673878	0.0206244	0.00783208	0.014		NA	NA	NA	NA	NA
	180	rs4979861	ZCCHC24	10	81131595	A	G	0.66154	119475	-0.0281326	0.00366516	1.64551e-14		0.7	72288	-0.015	0.0037	4.7e-05		0.653112	165056	-0.0183184	0.00211313	2.4e-14		NA	NA	NA	NA	NA		0.453617	673878	-0.0277943	0.00158108	6.1e-72		NA	NA	NA	NA	NA
	181	rs4919058	LCOR	10	98638081	T	C	0.448216	120037	-0.0208609	0.0034885	2.23275e-09		0.53	72288	-0.015	0.0033	1.1e-05		0.615864	165056	-0.00870467	0.00206528	0.00013		0.566	262723	-0.0112344	0.00288	9.43163e-05		0.176304	673878	0.0106754	0.0020639	2.8e-07		0.183	1592741	0.0112044	0.00138	4.07566e-16
	182	rs11591349	MRPL43, SEMA4G, AL133215.1	10	102744331	A	T	0.0674425	119272	0.0440914	0.00694103	2.12139e-10		0.071	72288	0.028	0.0065	1.2e-05		0.042669	165056	0.00741772	0.00496455	0.13		NA	NA	NA	NA	NA		0.433423	673878	0.0182433	0.00158687	4.9e-31		NA	NA	NA	NA	NA
	183	rs2296512	PDCD11	10	105184688	G	A	0.061187	120238	-0.0512438	0.00721488	1.22518e-12		0.1	72288	-0.034	0.0056	6.1e-10		0.092335	165056	-0.0250099	0.00346918	2.3e-10		0.0839	264724	-0.0417446	0.00528	2.80812e-15		NA	NA	NA	NA	NA		0	617387	0.0237637	0.058	0.681971
	184	rs77741887	GRK5	10	121134482	C	T	0.243959	118641	0.026338	0.00406176	8.91046e-11		0.19	72288	0.014	0.0043	0.0012		0.183404	165056	0.0111814	0.00261609	0.00032		NA	NA	NA	NA	NA		0.100028	673878	0.0283443	0.00262034	4.5e-29		NA	NA	NA	NA	NA
	185	rs10901780	LHPP	10	126291618	C	T	0.265136	119697	-0.0246825	0.00393636	3.60139e-10		0.23	72288	-0.0079	0.004	0.049		0.256929	165056	-0.00868642	0.00232848	0.0053		NA	NA	NA	NA	NA		NA	NA	NA	NA	NA		NA	NA	NA	NA	NA
	186	rs7071867	ADAM12	10	127723955	A	G	0.416655	118532	-0.0192637	0.00353062	4.86486e-08		0.41	72288	-0.011	0.0035	0.0011		0.417572	165056	-0.00983633	0.00204336	9.2e-08		NA	NA	NA	NA	NA		0.276583	673878	-0.0084705	0.00176304	9.5e-07		NA	NA	NA	NA	NA
	187	rs35506085	AC132217.2, INS-IGF2, IGF2-AS	11	2165576	G	A	0.561086	118153	-0.0405624	0.00351124	7.20112e-31		0.54	72288	-0.026	0.0034	4.5e-14		0.457613	165056	-0.0232913	0.00203701	1e-24		NA	NA	NA	NA	NA		0.184642	673878	-0.032733	0.00204223	3e-62		NA	NA	NA	NA	NA
	188	rs138234998	PSMA1	11	14547589	C	T	0.0699715	119463	-0.0710206	0.00680559	1.7049e-25		0.082	72288	-0.056	0.0061	3.9e-20		0.087304	165056	-0.0531686	0.00384144	1.2e-40		NA	NA	NA	NA	NA		NA	NA	NA	NA	NA		NA	NA	NA	NA	NA
	189	rs149580940	FIBIN	11	27016411	A	G	0.0239386	118762	-0.0635828	0.0114283	2.64192e-08		0.055	72288	-0.062	0.0073	1.8e-17		0.038488	165056	-0.0466839	0.00565044	1.4e-13		NA	NA	NA	NA	NA		NA	NA	NA	NA	NA		NA	NA	NA	NA	NA
	190	rs2130476	PHF21A	11	46129102	G	A	0.561956	120102	-0.0207822	0.00348755	2.53846e-09		0.67	72288	-0.0011	0.0036	0.76		0.700348	165056	-0.000279035	0.00219281	0.97		NA	NA	NA	NA	NA		0.017127	673878	-0.0134914	0.00606067	0.03		NA	NA	NA	NA	NA
	191	rs4753000	PSMC3	11	47448685	T	C	0.340156	120145	0.0348904	0.00366342	1.66648e-21		0.41	72288	0.021	0.0034	5.6e-10		0.435031	165056	0.0210911	0.00202653	1.7e-23		NA	NA	NA	NA	NA		0.286058	673878	0.0223749	0.0017445	2e-43		NA	NA	NA	NA	NA
	192	rs10896742	OR10Q2P	11	58059421	A	G	0.879215	119998	-0.0352522	0.00534106	4.10488e-11		0.8	72288	-0.021	0.0043	1.3e-06		0.815947	165056	-0.013202	0.00259237	1.3e-06		0.823	264725	-0.0183188	0.00432	2.20911e-05		0.618695	673878	-0.00496418	0.00162474	0.00017		0.627	1597270	-0.00650525	0.00111	4.18496e-09
	193	rs174530	MYRF, TMEM258	11	61546592	A	G	0.590011	120108	-0.0289545	0.00355121	3.53753e-16		0.31	72288	-0.019	0.004	2.8e-06		0.394988	165056	-0.0121961	0.00207301	4.5e-09		NA	NA	NA	NA	NA		0.371647	673878	-0.0130773	0.00162794	3.5e-16		NA	NA	NA	NA	NA
	194	rs1205322433	MAP4K2	11	64565800	C	A	0.00170507	120230	0.257166	0.0420559	9.66296e-10		NA	NA	NA	NA	NA		NA	NA	NA	NA	NA		NA	NA	NA	NA	NA		NA	NA	NA	NA	NA		NA	NA	NA	NA	NA
	195	rs763648441	LTBP3	11	65313994	A	C	0.00172239	120182	0.311575	0.0418838	1.01414e-13		NA	NA	NA	NA	NA		NA	NA	NA	NA	NA		NA	NA	NA	NA	NA		NA	NA	NA	NA	NA		NA	NA	NA	NA	NA
	196	rs1010729009	RBM4	11	66429250	C	T	0.00173906	119605	0.27894	0.0417847	2.46093e-11		NA	NA	NA	NA	NA		NA	NA	NA	NA	NA		NA	NA	NA	NA	NA		NA	NA	NA	NA	NA		NA	NA	NA	NA	NA
	197	rs185225508	PPP1CA	11	67178785	C	T	0.00216979	119136	0.210561	0.0374888	1.94706e-08		NA	NA	NA	NA	NA		NA	NA	NA	NA	NA		NA	NA	NA	NA	NA		NA	NA	NA	NA	NA		NA	NA	NA	NA	NA
	198	rs1938679	AP000439.3	11	69272096	C	T	0.433406	120213	-0.0319042	0.00350841	9.57635e-20		0.35	72288	-0.027	0.0035	4e-15		0.321	165056	-0.0218105	0.00220357	2.2e-23		NA	NA	NA	NA	NA		0.00356	673878	-0.0273425	0.0138252	0.057		NA	NA	NA	NA	NA
	199	rs55930012	CLPB	11	72079380	T	C	0.128685	119859	-0.0313384	0.00519695	1.63814e-09		0.12	72288	-0.024	0.0053	5.3e-06		0.096822	165056	-0.0182012	0.00340895	1.1e-06		NA	NA	NA	NA	NA		0.07974	673878	-0.00509719	0.00291059	0.085		NA	NA	NA	NA	NA
	200	rs645935	SERPINH1	11	75279290	T	C	0.470732	119890	-0.0402882	0.00348211	5.84386e-31		0.5	72288	-0.023	0.0033	4.7e-12		0.528235	165056	-0.0208435	0.00201645	5.5e-23		NA	NA	NA	NA	NA		0.860035	673878	-0.0492911	0.00226365	3.7e-109		NA	NA	NA	NA	NA
	201	rs2917531	AP003400.4	11	89261646	T	C	0.54017	119516	-0.0264871	0.00348732	3.07185e-14		0.56	72288	-0.012	0.0034	0.00027		0.55344	165056	-0.00529988	0.00201959	0.012		NA	NA	NA	NA	NA		0.460457	673878	-0.00860943	0.00157733	8.1e-09		NA	NA	NA	NA	NA
	202	rs4366446	NAALAD2	11	89900476	G	A	0.257286	119964	-0.0254692	0.00398104	1.57801e-10		0.28	72288	-0.0067	0.0037	0.073		0.278883	165056	-0.00618348	0.0022466	0.0023		NA	NA	NA	NA	NA		0.081013	673878	-0.00956613	0.00289822	0.00056		NA	NA	NA	NA	NA
	203	rs58073046	ARHGEF12	11	120248493	A	G	0.168332	119490	-0.0256039	0.0046381	3.38337e-08		0.17	72288	-0.025	0.0044	2.2e-08		0.165318	165056	-0.0196308	0.00277361	1.6e-09		NA	NA	NA	NA	NA		0.116347	673878	-0.0276887	0.00245097	8.4e-31		NA	NA	NA	NA	NA
	204	rs594318	FOXRED1	11	126147713	C	G	0.646548	118395	-0.0254896	0.00365836	3.22626e-12		0.66	72288	-0.015	0.0035	1.4e-05		0.615602	165056	-0.00831671	0.0020711	0.00014		NA	NA	NA	NA	NA		0.20506	673878	-0.0100514	0.0019464	8.4e-07		NA	NA	NA	NA	NA
	205	rs7489145	CD163L1	12	7551222	G	C	0.176143	120189	0.0267072	0.00457409	5.25787e-09		0.19	72288	0.014	0.0043	0.00081		0.157472	165056	0.0160502	0.00274932	4.6e-07		NA	NA	NA	NA	NA		0.035546	673878	0.0102768	0.00420887	0.013		NA	NA	NA	NA	NA
	206	rs11054421	ETV6	12	11855093	G	A	0.479738	120054	0.0232723	0.00348376	2.38561e-11		0.34	72288	0.021	0.0036	1.9e-09		0.272119	165056	0.0153048	0.00225768	5.3e-10		NA	NA	NA	NA	NA		0.357768	673878	0.028212	0.00162624	1.6e-72		NA	NA	NA	NA	NA
	207	rs77216612	APOLD1	12	12877983	A	G	0.445738	120002	-0.0200911	0.00350841	1.02499e-08		0.4	72288	-0.014	0.0035	5.3e-05		0.408023	165056	-0.0148069	0.00204936	2.4e-10		NA	NA	NA	NA	NA		0.286389	673878	-0.018503	0.00172477	7e-27		NA	NA	NA	NA	NA
	208	rs4326884	PDE3A	12	20536371	G	A	0.5914	120301	0.0203466	0.00353027	8.23986e-09		0.61	72288	0.014	0.0034	3.2e-05		0.588397	165056	0.0120462	0.00204712	3.4e-07		0.588	253883	0.016473	0.00292	1.69992e-08		0.509492	673878	0.0150546	0.00155916	5.4e-23		0.506	1575349	0.0163877	0.00105	2.57278e-55
	209	rs10843042	PTHLH, AC008011.2	12	28112948	G	A	0.130749	119393	0.0383782	0.00516922	1.13318e-13		0.11	72288	0.015	0.0053	0.0055		0.095023	165056	0.0271265	0.00340311	6.1e-13		NA	NA	NA	NA	NA		0.037311	673878	0.0178359	0.00412346	8.2e-06		NA	NA	NA	NA	NA
	210	rs6580810	POU6F1	12	51610478	C	T	0.876088	120275	0.0292996	0.00526617	2.64046e-08		0.9	72288	0.02	0.0055	0.00021		0.891415	165056	0.00369953	0.00325162	0.078		NA	NA	NA	NA	NA		0.752002	673878	0.010866	0.0018144	1.2e-08		NA	NA	NA	NA	NA
	211	rs34922637	TNS2	12	53457704	C	A	0.169325	118240	0.029631	0.00468876	2.62265e-10		0.14	72288	0.02	0.0048	2.5e-05		0.151694	165056	0.0126764	0.00278032	1.3e-06		NA	NA	NA	NA	NA		0.06367	673878	0.0280148	0.0032036	1.5e-20		NA	NA	NA	NA	NA
	212	rs11170630	ATP5MC2	12	54040410	C	G	0.251053	119853	0.0446497	0.00401762	1.0787e-28		0.25	72288	0.025	0.0039	5.4e-11		0.255767	165056	0.0208369	0.0022908	4.6e-18		NA	NA	NA	NA	NA		0.161527	673878	0.00984139	0.00211619	4.8e-06		NA	NA	NA	NA	NA
	213	rs3809128	AC073896.2	12	56709919	C	T	0.16637	120169	-0.113743	0.00468229	2.36592e-130		0.23	72288	-0.086	0.004	4e-103		0.19973	165056	-0.067579	0.00254659	4e-130		0.172	259815	-0.112548	0.00392	1.49218e-181		0.00123	673878	-0.0521734	0.0238696	0.013		0.00272	1427436	-0.0852607	0.0142	1.72194e-09
	214	rs2277326	AVIL	12	58202419	C	A	0.202991	119988	0.0314259	0.00433955	4.42996e-13		0.15	72288	0.017	0.0047	0.00042		0.124588	165056	0.00915966	0.00303574	0.02		0.147	264725	0.0184881	0.00413	7.51637e-06		0.396305	673878	0.0099232	0.00159524	7e-12		0.393	1584829	0.0118865	0.00108	3.918e-28
	215	rs7315978	MSRB3	12	65798921	T	C	0.607281	119788	-0.0213019	0.00357427	2.5254e-09		0.59	72288	-0.014	0.0034	3.2e-05		0.63106	165056	-0.010152	0.00207039	2.1e-06		NA	NA	NA	NA	NA		0.635345	673878	-0.014845	0.00162003	1.7e-23		NA	NA	NA	NA	NA
	216	rs7961706	HMGA2	12	66241898	G	A	0.22595	119980	-0.0319911	0.00416897	1.67225e-14		0.22	72288	-0.023	0.004	1.4e-08		0.214325	165056	-0.0188435	0.00242989	2.6e-11		0.22	264726	-0.0290078	0.00338	1.01841e-17		0.065292	673878	-0.0284129	0.00315888	3e-19		0.07	1597370	-0.0296833	0.00208	2.74715e-46
	217	rs10748128	RPS26P45	12	69827658	G	T	0.647376	120301	0.0366802	0.00363733	6.47739e-24		0.69	72288	0.025	0.0036	8.1e-12		0.672366	165056	0.0170245	0.00212901	2e-13		0.66	255885	0.0297836	0.00298	1.46384e-23		0.344528	673878	0.0353619	0.00164045	8.3e-108		0.348	1577480	0.0370519	0.0011	2.35294e-250
	218	rs10779151	E2F7	12	77422730	C	A	0.294761	120233	0.0272343	0.00381319	9.18756e-13		0.34	72288	0.012	0.0035	0.00041		0.325941	165056	0.010284	0.00215103	1.3e-06		0.321	255885	0.0176982	0.00304	5.5381e-09		0.45192	673878	0.0111689	0.00156785	4e-15		0.452	1558872	0.0100432	0.00106	2.39454e-21
	219	rs7977788	SOCS2	12	93982332	G	A	0.357592	119579	0.04545	0.00364696	1.19674e-35		0.35	72288	0.032	0.0035	2.1e-20		0.301578	165056	0.0299086	0.00217629	4.6e-38		NA	NA	NA	NA	NA		0.224362	673878	0.0516721	0.00187043	3.6e-168		NA	NA	NA	NA	NA
	220	rs73386907	HELLPAR	12	102596940	A	G	0.298498	120006	-0.0598705	0.00379765	5.40381e-56		0.29	72288	-0.045	0.0037	1.1e-34		0.309754	165056	-0.0420056	0.00216096	1.8e-75		NA	NA	NA	NA	NA		0.014419	673878	-0.0874076	0.00651962	7.4e-38		NA	NA	NA	NA	NA
	221	rs117988169	HVCN1	12	111110027	G	T	0.0775856	119004	-0.0422084	0.00653538	1.05782e-10		NA	NA	NA	NA	NA		NA	NA	NA	NA	NA		NA	NA	NA	NA	NA		NA	NA	NA	NA	NA		NA	NA	NA	NA	NA
	222	rs4646776	ALDH2	12	112230019	G	C	0.283661	120205	-0.0480464	0.0038672	1.93419e-35		0.16	72288	-0.0086	0.0046	0.062		0.24684	165056	-0.0179186	0.00233739	1.8e-10		NA	NA	NA	NA	NA		NA	NA	NA	NA	NA		NA	NA	NA	NA	NA
	223	rs11066453	OAS1, AC004551.1	12	113365621	A	G	0.1795	120301	-0.0361314	0.00454727	1.93019e-15		0.12	72288	-0.00049	0.0051	0.92		0.178284	165056	-0.0140123	0.0027351	1.3e-05		NA	NA	NA	NA	NA		NA	NA	NA	NA	NA		NA	NA	NA	NA	NA
	224	rs9547244	SPART	13	36891152	C	G	0.509359	120203	-0.0216947	0.00345747	3.50235e-10		0.54	72288	-0.0092	0.0033	0.0061		0.477364	165056	-0.0100596	0.00202303	9.2e-06		NA	NA	NA	NA	NA		NA	NA	NA	NA	NA		NA	NA	NA	NA	NA
	225	rs1239685	DLEU1, DLEU7	13	51164693	T	C	0.76966	120029	-0.0276743	0.00410763	1.61362e-11		0.74	72288	-0.015	0.0038	4.5e-05		0.75785	165056	-0.0187989	0.00236044	1.8e-13		NA	NA	NA	NA	NA		0.788641	673878	-0.0344916	0.00193845	2.3e-76		NA	NA	NA	NA	NA
	226	rs9565021	LINC00393	13	74137961	T	C	0.645056	120167	-0.0217685	0.00362247	1.86333e-09		0.59	72288	-0.014	0.0034	4e-05		0.527678	165056	-0.00456603	0.00202281	0.025		NA	NA	NA	NA	NA		0.084638	673878	-0.00464573	0.00285484	0.058		NA	NA	NA	NA	NA
	227	rs116994696	SPRY2	13	80914115	G	C	0.0723141	119133	-0.043137	0.00670187	1.22211e-10		0.056	72288	-0.023	0.008	0.0035		0.066872	165056	-0.0175299	0.00417854	9.3e-06		NA	NA	NA	NA	NA		NA	NA	NA	NA	NA		NA	NA	NA	NA	NA
	228	rs2183749	LINC00351	13	85926037	A	C	0.506904	119418	0.0202849	0.00347235	5.1625e-09		0.53	72288	0.013	0.0033	6.7e-05		0.526717	165056	0.00546648	0.0020204	0.024		NA	NA	NA	NA	NA		0.598633	673878	0.0117415	0.00161844	1.2e-13		NA	NA	NA	NA	NA
	229	rs1428	MIR17HG	13	92006770	C	A	0.536647	119683	-0.0281669	0.00347428	5.17726e-16		0.5	72288	-0.021	0.0033	2.6e-10		NA	NA	NA	NA	NA		0.509	91947	-0.033565	0.00475	1.61796e-12		0.614502	673878	-0.0248439	0.00167454	1.1e-51		0.59	819179	-0.023973	0.00164	1.76336e-48
	230	rs2093210	C14orf39	14	60957279	C	T	0.206984	119367	-0.0359504	0.00428535	4.89779e-17		0.27	72288	-0.027	0.0037	1.3e-12		0.229709	165056	-0.0220731	0.00239821	1.6e-19		NA	NA	NA	NA	NA		0.608118	673878	-0.0384853	0.00162147	1.7e-126		NA	NA	NA	NA	NA
	231	rs862049	LTBP2	14	74981882	C	T	0.751739	119757	0.0327815	0.00400443	2.69401e-16		0.77	72288	0.027	0.004	8.5e-12		0.733044	165056	0.0145765	0.00227916	4.1e-08		0.742	263443	0.0254016	0.00321	2.60315e-15		0.65513	673878	0.0285379	0.00166304	4.1e-69		0.648	1596616	0.0301745	0.0011	4.02004e-166
	232	rs7143616	ATXN3	14	92531458	A	C	0.349079	119854	-0.0550728	0.00362723	4.57299e-52		0.38	72288	-0.028	0.0034	1.8e-16		0.423157	165056	-0.0326267	0.00206593	2.4e-42		NA	NA	NA	NA	NA		0.244902	673878	-0.0287053	0.00184035	6.1e-56		NA	NA	NA	NA	NA
	233	rs3759556	DLK1	14	101192299	A	G	0.0500616	118564	-0.0595711	0.00801618	1.07498e-13		0.078	72288	-0.035	0.0063	3.6e-08		0.070699	165056	-0.0313837	0.00393232	5e-16		0.067	261655	-0.0478305	0.00557	9.13664e-18		NA	NA	NA	NA	NA		0.0028	711821	-0.11195	0.0156	6.43113e-13
	234	rs12894275	MARK3	14	103901424	G	A	0.364295	119100	-0.0264943	0.00361047	2.16471e-13		0.32	72288	-0.02	0.0036	4.8e-08		0.291044	165056	-0.0151854	0.0022227	9.4e-10		0.303	264725	-0.0264665	0.00325	4.03297e-16		0.368625	673878	-0.0258734	0.00163732	3.6e-59		0.361	1581600	-0.0269154	0.0011	9.14649e-133
	235	rs347810	SLC12A6	15	34582515	T	C	0.344087	120038	-0.0212469	0.00365184	5.951e-09		0.32	72288	-0.006	0.0036	0.091		0.299691	165056	-0.0020953	0.00220255	0.39		NA	NA	NA	NA	NA		0.31966	673878	0.000718232	0.00168127	0.44		NA	NA	NA	NA	NA
	236	rs2289333	INAFM2	15	40617209	C	T	0.582423	120246	0.0203276	0.00352665	8.21486e-09		0.66	72288	0.015	0.0035	1.3e-05		0.575336	165056	0.00869592	0.00203294	0.00023		0.581	358067	0.0110236	0.00245	6.66646e-06		0.074517	673878	0.0101102	0.00299376	0.00016		0.0761	1597305	0.0140355	0.00197	9.69829e-13
	237	rs12592845	FBN1	15	48684958	C	T	0.17693	120005	-0.0290882	0.0045521	1.65802e-10		0.17	72288	-0.021	0.0044	1.4e-06		0.288392	165056	-0.0135638	0.00239277	2.9e-07		NA	NA	NA	NA	NA		0.089913	673878	-0.0354328	0.00274007	9.3e-39		NA	NA	NA	NA	NA
	238	rs28559787	CYP19A1	15	51596296	G	T	0.286736	119732	-0.0473694	0.00384475	7.02102e-35		0.33	72288	-0.029	0.0036	5.5e-16		0.403533	165056	-0.0271668	0.0020517	2.6e-36		NA	NA	NA	NA	NA		0.044958	673878	-0.0481067	0.00381629	1.4e-38		NA	NA	NA	NA	NA
	239	rs11639482	VPS13C	15	62282114	C	T	0.355158	119437	-0.032861	0.00364485	1.95569e-19		0.35	72288	-0.014	0.0035	5.9e-05		0.341397	165056	-0.0132394	0.00212045	5.7e-07		NA	NA	NA	NA	NA		0.456227	673878	-0.0184906	0.00157291	6.6e-33		NA	NA	NA	NA	NA
	240	rs3101491	AC087482.1	15	67349815	T	C	0.558348	119173	0.0222796	0.00351306	2.26877e-10		0.62	72288	0.002	0.0035	0.57		0.661997	165056	0.00808071	0.00213237	2.5e-05		NA	NA	NA	NA	NA		0.469415	673878	0.0120588	0.00157203	4e-14		NA	NA	NA	NA	NA
	241	rs78787332	IQCH, IQCH-AS1	15	67776494	A	G	0.0718091	119205	-0.0384687	0.00676534	1.29939e-08		0.073	72288	-0.022	0.0067	0.00099		0.075792	165056	-0.00155463	0.00383158	0.92		NA	NA	NA	NA	NA		NA	NA	NA	NA	NA		NA	NA	NA	NA	NA
	242	rs34189331	MYO9A	15	72404573	A	T	0.474344	119583	0.0254978	0.00348462	2.53163e-13		0.4	72288	0.0077	0.0034	0.025		NA	NA	NA	NA	NA		NA	NA	NA	NA	NA		0.237099	673878	0.0195227	0.00184622	1e-25		NA	NA	NA	NA	NA
	243	rs750460	LOXL1	15	74241506	G	A	0.102255	120248	-0.0432912	0.00572883	4.13333e-14		0.088	72288	-0.017	0.0059	0.0043		0.100429	165056	-0.021432	0.00334991	1.1e-09		NA	NA	NA	NA	NA		0.468425	673878	-0.0271687	0.00156704	2.2e-70		NA	NA	NA	NA	NA
	244	rs6495121	CYP1A1	15	75003508	G	T	0.506226	119661	-0.0255335	0.00348067	2.20394e-13		0.51	72288	-0.012	0.0034	0.00022		0.495575	165056	-0.0131487	0.00201122	7.3e-08		0.504	361852	-0.0170724	0.00261	5.86545e-11		0.149531	673878	-0.00796979	0.00219567	0.00017		0.145	1589943	-0.0107572	0.0015	6.46e-13
	245	rs4886714	PTPN9, AC105036.3	15	75824479	C	T	0.275642	119579	0.0337651	0.00389861	4.68382e-18		0.29	72288	0.024	0.0037	7.4e-11		0.358135	165056	0.0230457	0.00212711	1.5e-23		NA	NA	NA	NA	NA		0.119549	673878	0.0348055	0.00241986	8e-50		NA	NA	NA	NA	NA
	246	rs11857009	ADAMTSL3	15	84567413	T	C	0.736436	120297	0.0450048	0.00394161	3.40408e-30		0.78	72288	0.032	0.004	3.1e-15		0.708743	165056	0.0243272	0.0022151	1.4e-24		NA	NA	NA	NA	NA		0.522608	673878	0.0497857	0.00156913	7.4e-229		NA	NA	NA	NA	NA
	247	rs12148368	UBE2Q2P1	15	85106505	C	G	0.282408	119529	-0.0214404	0.00386793	2.97132e-08		0.37	72288	-0.0075	0.0035	0.032		0.433904	165056	-0.0104114	0.00204514	1.7e-06		NA	NA	NA	NA	NA		0.289674	673878	-0.0212458	0.00173235	6.3e-36		NA	NA	NA	NA	NA
	248	rs938608	ACAN	15	89398605	G	T	0.20266	119910	-0.0467209	0.0043195	2.88204e-27		0.17	72288	-0.014	0.0045	0.0016		0.223117	165056	-0.0173126	0.00241905	2.1e-08		0.216	360242	-0.028855	0.00289	1.58116e-23		0.647214	673878	-0.0202571	0.00164159	1.9e-33		0.643	1588997	-0.0244509	0.00109	4.83243e-111
	249	rs13379905	IGF1R	15	99192483	C	T	0.0971271	118659	-0.0874778	0.00589269	7.47997e-50		0.064	72288	-0.078	0.007	5.8e-29		0.054253	165056	-0.0682722	0.00451483	1.5e-40		0.0582	363854	-0.103602	0.00517	2.91867e-89		0.038257	673878	-0.0581729	0.00412381	4.1e-48		0.0367	1596572	-0.0672382	0.00281	9.31679e-127
	250	rs2573650	AC084855.1, ADAMTS17	15	100514097	G	A	0.561192	119500	0.0332817	0.00350173	2.01233e-21		0.53	72288	0.022	0.0034	5.2e-11		0.476187	165056	0.018591	0.00201113	3.8e-19		0.5	363855	0.031719	0.00241	1.87768e-39		0.665606	673878	0.0185052	0.00166397	1.1e-29		0.67	1573791	0.0233842	0.00112	2.21844e-97
	251	rs4467054	ADAMTS17	15	100795372	G	T	0.680355	117923	-0.031139	0.00375795	1.16977e-16		0.69	72288	-0.02	0.0037	6.4e-08		0.665543	165056	-0.0172155	0.00220905	2.3e-14		NA	NA	NA	NA	NA		0.537582	673878	-0.0289346	0.00158766	6.8e-78		NA	NA	NA	NA	NA
	252	rs8050777	MAPK8IP3	16	1806767	A	G	0.111535	118044	-0.0332633	0.00554641	2.00669e-09		0.1	72288	0.0015	0.0055	0.78		0.098643	165056	-0.00850025	0.00340162	0.011		NA	NA	NA	NA	NA		0.004058	673878	0.0104112	0.0128829	0.24		NA	NA	NA	NA	NA
	253	rs1135999	PDXDC1, NTAN1	16	15131962	A	G	0.396764	120278	-0.0231761	0.00355226	6.82967e-11		0.43	72288	-0.015	0.0034	8.1e-06		0.442019	165056	-0.0157978	0.00202255	4.4e-14		0.425	264725	-0.0226063	0.00287	3.54378e-15		0.296384	673878	-0.0163341	0.0017259	4.3e-22		0.298	1596615	-0.0154855	0.00114	6.43336e-42
	254	rs9630631	WWP2	16	69866727	T	C	0.508062	119260	-0.0254248	0.00347903	2.71144e-13		0.46	72288	-0.0086	0.0034	0.011		0.491812	165056	-0.0168178	0.00201713	4.4e-13		NA	NA	NA	NA	NA		0.378943	673878	-0.0186832	0.00162799	2.9e-31		NA	NA	NA	NA	NA
	255	rs1004900901	PIEZO1	16	88833852	C	T	0.00558134	118699	-0.170661	0.0233686	2.81449e-13		NA	NA	NA	NA	NA		NA	NA	NA	NA	NA		NA	NA	NA	NA	NA		NA	NA	NA	NA	NA		NA	NA	NA	NA	NA
	256	rs258324	CDK10	16	89754255	T	G	0.690431	120206	-0.041202	0.00374706	4.00313e-28		0.7	72288	-0.025	0.0036	1.6e-11		0.725579	165056	-0.0244305	0.00225964	5.1e-24		0.722	261655	-0.0395647	0.00324	3.05674e-34		0.888942	673878	-0.0102165	0.00250884	1.6e-05		0.886	1577888	-0.00999147	0.00166	1.86821e-09
	257	rs434473	ALOX12-AS1, AC040977.2, ALOX12	17	6904934	A	G	0.499018	120110	0.0241827	0.00345997	2.76249e-12		0.45	72288	0.015	0.0034	5.6e-06		0.36875	165056	0.00931248	0.00208393	8.1e-06		0.405	264725	0.0153364	0.00287	9.00757e-08		0.42933	673878	0.00117842	0.00158319	0.57		0.417	1593352	0.0009318	0.00106	0.378119
	258	rs2228128	POLR2A	17	7400815	T	C	0.0582945	120200	-0.0521494	0.00739689	1.7869e-12		0.053	72288	-0.019	0.0076	0.013		0.084544	165056	-0.0252883	0.00364458	2.1e-10		0.0724	264725	-0.041108	0.00548	6.06465e-14		0.304142	673878	-0.0122726	0.00170637	2.7e-13		0.288	1434924	-0.00876355	0.00123	1.01646e-12
	259	rs2291664	DNAH2	17	7737142	C	T	0.209755	118636	0.0284142	0.00428745	3.41901e-11		0.23	72288	0.014	0.004	0.00055		0.190903	165056	0.0173202	0.00261145	5.6e-09		NA	NA	NA	NA	NA		0.002497	673878	0.00198997	0.0157234	0.65		NA	NA	NA	NA	NA
	260	rs113934718	ATAD5	17	29214880	C	A	0.122552	120153	-0.0414491	0.00530113	5.32721e-15		0.053	72288	-0.027	0.0075	0.00026		0.025096	165056	-0.0229367	0.00644617	0.0014		NA	NA	NA	NA	NA		0.267772	673878	-0.0560118	0.00177361	2.2e-227		NA	NA	NA	NA	NA
	261	rs2338115	PIP4K2B	17	36929578	C	T	0.235422	118672	0.0255724	0.00410979	4.89914e-10		0.25	72288	0.02	0.0039	1.8e-07		0.245072	165056	0.0176816	0.00233653	1.5e-10		0.244	264725	0.0243444	0.00325	6.56212e-14		0.555496	673878	0.0228646	0.00157945	1.3e-47		0.547	1537416	0.0243252	0.00106	6.13838e-116
	262	rs1868758	RPL23AP75	17	38595853	C	T	0.531116	119247	-0.0196909	0.00349511	1.76234e-08		0.46	72288	-0.021	0.0034	5.6e-10		0.424865	165056	-0.0191991	0.00204852	1.9e-15		NA	NA	NA	NA	NA		0.399059	673878	-0.024934	0.00159877	1.1e-55		NA	NA	NA	NA	NA
	263	rs199517	WNT3	17	44854587	A	G	0.416704	119459	-0.0204598	0.00351783	6.02601e-09		0.29	72288	-0.012	0.0037	0.0011		NA	NA	NA	NA	NA		NA	NA	NA	NA	NA		0.758742	673878	0.0159103	0.0018369	2.2e-17		NA	NA	NA	NA	NA
	264	rs2411374	SNF8	17	47022998	C	T	0.693058	119490	-0.0333344	0.00377226	9.85825e-19		0.73	72288	-0.021	0.0038	3.9e-08		0.732268	165056	-0.0147798	0.00227259	1.2e-07		NA	NA	NA	NA	NA		0.529017	673878	-0.0278553	0.00157069	1.4e-73		NA	NA	NA	NA	NA
	265	rs12952581	AC091180.5	17	47448346	G	A	0.25569	119285	-0.0245934	0.00399264	7.28887e-10		0.16	72288	-0.019	0.0046	4.2e-05		0.133296	165056	-0.0221778	0.00296048	1.2e-11		NA	NA	NA	NA	NA		0.361619	673878	-0.0216088	0.00163707	3.5e-43		NA	NA	NA	NA	NA
	266	rs8073455	C17orf67	17	54849224	C	T	0.839863	120250	-0.0261019	0.00472401	3.28806e-08		0.82	72288	-0.013	0.0043	0.0031		0.716226	165056	-0.0158457	0.00223266	4.4e-09		NA	NA	NA	NA	NA		0.494069	673878	-0.0272378	0.00157071	6.8e-72		NA	NA	NA	NA	NA
	267	rs58681483	TUBD1	17	57934654	A	G	0.0989088	120141	-0.0323657	0.00579728	2.36521e-08		0.11	72288	-0.0073	0.0053	0.16		0.11992	165056	-0.0148284	0.00310741	1.1e-05		NA	NA	NA	NA	NA		0.07793	673878	-0.0135524	0.00292542	2.7e-06		NA	NA	NA	NA	NA
	268	rs9905385	C17orf82	17	59498250	A	G	0.719494	119778	-0.0450171	0.00386295	2.2009e-31		0.72	72288	-0.028	0.0037	5.6e-14		0.661926	165056	-0.0316178	0.00214473	1e-39		NA	NA	NA	NA	NA		0.670698	673878	-0.0460581	0.00167386	2.7e-176		NA	NA	NA	NA	NA
	269	rs4968463	MED13	17	60032650	A	T	0.524507	119090	0.0199018	0.00347587	1.03001e-08		0.5	72288	0.0097	0.0033	0.0036		0.431296	165056	0.00545341	0.00204206	0.019		NA	NA	NA	NA	NA		0.155549	673878	0.0126126	0.00216633	3.3e-10		NA	NA	NA	NA	NA
	270	rs2320125	AC127029.3, CD79B	17	62008318	T	C	0.449221	120208	0.045477	0.00347842	4.63234e-39		0.45	72288	0.027	0.0034	8.4e-16		0.475349	165056	0.0272309	0.00201242	4e-37		NA	NA	NA	NA	NA		0.649526	673878	0.0410645	0.00164414	4.7e-140		NA	NA	NA	NA	NA
	271	rs8073426	AC004805.1	17	63563281	T	C	0.399494	120301	-0.0201763	0.00353781	1.17685e-08		0.36	72288	-0.014	0.0036	9.3e-05		0.377833	165056	-0.00979103	0.00207711	6e-06		0.378	264725	-0.0146908	0.00284	2.25384e-07		0.678307	673878	0.00322702	0.00167855	0.06		0.678	1574302	0.00181029	0.00112	0.10617
	272	rs34237612	KCNJ16	17	68142113	T	C	0.105294	120301	-0.0319904	0.00564634	1.46437e-08		0.084	72288	-0.016	0.0061	0.0093		0.078364	165056	-0.0121938	0.0037537	0.00073		NA	NA	NA	NA	NA		0.122481	673878	-0.0264236	0.00240034	2e-27		NA	NA	NA	NA	NA
	273	rs62073531	AP000845.1	18	280374	G	C	0.30926	120169	0.0252063	0.00373636	1.5174e-11		0.39	72288	0.018	0.0034	1.5e-07		0.422028	165056	0.0161852	0.00204692	1.3e-11		NA	NA	NA	NA	NA		0.127268	673878	-0.0106044	0.00238765	1.7e-06		NA	NA	NA	NA	NA
	274	rs4239437	CABLES1	18	20732224	T	C	0.827961	120278	0.0674011	0.0045833	5.91562e-49		0.8	72288	0.044	0.0042	2.9e-25		0.797197	165056	0.0451946	0.00250887	2e-59		0.806	264725	0.0668317	0.00364	4.04203e-75		0.788798	673878	0.0686789	0.00194463	6.4e-288		0.794	1597371	0.0693763	0.00129	0
	275	rs12960763	FHOD3	18	34111914	G	A	0.48687	120104	-0.0241147	0.00346341	3.33811e-12		0.46	72288	-0.0056	0.0034	0.093		0.488035	165056	-0.00935654	0.00202405	4.7e-05		NA	NA	NA	NA	NA		0.091059	673878	-0.0082076	0.00276562	0.0062		NA	NA	NA	NA	NA
	276	rs73439668	DYM	18	46594850	G	A	0.237739	119629	-0.0396121	0.0040667	2.02302e-22		0.3	72288	-0.025	0.0036	1e-11		0.333819	165056	-0.0178786	0.00214814	2.8e-15		NA	NA	NA	NA	NA		0.047954	673878	-0.0503983	0.0037164	4.9e-45		NA	NA	NA	NA	NA
	277	rs571312	RNU4-17P	18	57839769	C	A	0.181449	120301	0.0246516	0.00450837	4.55219e-08		0.24	72288	0.016	0.0039	5.8e-05		0.216825	165056	0.0201628	0.00244756	2.6e-16		0.213	264724	0.0319791	0.00355	1.96517e-19		0.23331	673878	0.028982	0.00187641	2.9e-53		0.235	1596614	0.0297007	0.00124	1.31223e-126
	278	rs34840745	INSR	19	7183797	C	T	0.182503	119009	0.0252908	0.00449635	1.85785e-08		0.19	72288	0.017	0.0043	5.6e-05		0.208494	165056	0.0136104	0.00249058	3.6e-06		NA	NA	NA	NA	NA		0.262329	673878	0.023528	0.00179776	1.6e-42		NA	NA	NA	NA	NA
	279	rs4804495	DNMT1	19	10309657	A	G	0.452211	120153	0.0204547	0.00346858	3.69888e-09		0.39	72288	0.017	0.0035	1.3e-06		0.333166	165056	0.00880949	0.00220543	5.7e-05		NA	NA	NA	NA	NA		0.06481	673878	0.0376917	0.00320805	5.7e-31		NA	NA	NA	NA	NA
	280	rs2010492	ILF3	19	10803395	A	G	0.681768	119518	-0.0388586	0.00372456	1.75106e-25		0.66	72288	-0.021	0.0036	2e-09		0.66511	165056	-0.024706	0.002142	3.1e-26		0.668	264725	-0.0351677	0.00308	3.60577e-30		0.665162	673878	-0.0234295	0.00167531	1.7e-48		0.679	1588540	-0.0229281	0.00113	1.21699e-91
	281	rs4803462	AC011462.1, BCKDHA	19	41908936	T	A	0.419655	119809	-0.0230517	0.00351057	5.15585e-11		0.48	72288	-0.012	0.0034	0.00032		0.465389	165056	-0.0145344	0.00201998	5.4e-10		NA	NA	NA	NA	NA		0.604809	673878	-0.0253253	0.00161605	1.4e-57		NA	NA	NA	NA	NA
	282	rs57674902	SMOX	20	4096741	C	T	0.204515	120116	0.0347971	0.0042957	5.47646e-16		0.15	72288	0.018	0.0047	0.0001		0.16859	165056	0.0197968	0.00269022	3.6e-11		NA	NA	NA	NA	NA		0.344905	673878	0.0251712	0.00166235	1.3e-55		NA	NA	NA	NA	NA
	283	rs994308	CASC20	20	6603622	C	T	0.833013	119060	-0.0354825	0.00468249	3.51722e-14		0.81	72288	-0.026	0.0043	2.1e-09		0.857128	165056	-0.0227206	0.00287659	6.7e-14		NA	NA	NA	NA	NA		0.404605	673878	-0.0376733	0.00161035	5.8e-125		NA	NA	NA	NA	NA
	284	rs4814213	ISM1	20	13261075	A	G	0.406406	119666	0.0216379	0.00353006	8.80947e-10		0.43	72288	0.017	0.0034	4e-07		0.474931	165056	0.00731633	0.00202046	0.00062		0.452	264725	0.0104174	0.00275	0.000153403		0.376715	673878	0.0134109	0.00163145	1.1e-16		0.366	1525197	0.0127914	0.0011	3.22971e-31
	285	rs754332	KIZ, KIZ-AS1	20	21177898	G	A	0.392611	119281	0.0303159	0.00357039	2.04975e-17		0.45	72288	0.013	0.0034	0.00019		0.472353	165056	0.0168036	0.00202044	1.2e-15		NA	NA	NA	NA	NA		0.334988	673878	0.0178018	0.00167551	8.7e-29		NA	NA	NA	NA	NA
	286	rs79792012	LNCNEF	20	22576339	T	A	0.0313292	119489	-0.0844677	0.00998538	2.69339e-17		0.015	72288	-0.057	0.014	4.8e-05		0.006464	165056	-0.0275508	0.0128013	0.028		NA	NA	NA	NA	NA		NA	NA	NA	NA	NA		NA	NA	NA	NA	NA
	287	rs5754190	SYN3	22	33050466	C	T	0.689033	119802	-0.0475068	0.00373899	5.49161e-37		0.71	72288	-0.03	0.0037	1.8e-15		0.68966	165056	-0.0274257	0.00220279	1.1e-31		NA	NA	NA	NA	NA		0.136699	673878	-0.0285034	0.00232359	9.6e-37		NA	NA	NA	NA	NA
	288	rs6119395	NECAB3	20	32244711	G	T	0.394245	118571	-0.029493	0.00357795	1.67958e-16		0.35	72288	-0.027	0.0036	7.6e-14		0.34296	165056	-0.0124972	0.00212229	8.9e-08		NA	NA	NA	NA	NA		0.310999	673878	-0.0350627	0.00171115	1.1e-102		NA	NA	NA	NA	NA
	289	rs224329	GDF5OS	20	34019579	T	C	0.719992	119477	-0.0693749	0.00386207	3.78704e-72		0.73	72288	-0.047	0.0038	4e-35		0.774045	165056	-0.0405224	0.00240442	1.2e-58		NA	NA	NA	NA	NA		0.636885	673878	-0.0711806	0.00164416	0		NA	NA	NA	NA	NA
	290	rs4608	RPN2	20	35865054	C	T	0.470504	120252	0.0360521	0.00347201	2.94442e-25		0.49	72288	0.016	0.0033	9e-07		0.586525	165056	0.017695	0.00204551	1.4e-15		0.549	264726	0.0267498	0.00307	2.90496e-18		0.807763	673878	0.0218909	0.00200362	2.1e-31		0.802	1587784	0.0236234	0.00133	2.38898e-70
	291	rs77616177	SNX21	20	44467372	G	A	0.0812248	119120	-0.0362172	0.00637461	1.3353e-08		0.068	72288	-0.017	0.0067	0.014		0.101316	165056	-0.0168389	0.0033577	3e-05		NA	NA	NA	NA	NA		0.00549	673878	-0.0358986	0.0107119	0.0015		NA	NA	NA	NA	NA
	292	rs7509244	AL139824.1	20	54882481	C	T	0.248227	120263	-0.0228944	0.00401292	1.1622e-08		0.21	72288	-0.0044	0.0042	0.3		0.220964	165056	-0.00789342	0.00243591	0.0013		NA	NA	NA	NA	NA		0.639509	673878	-0.0146198	0.00165722	6.2e-19		NA	NA	NA	NA	NA
	293	rs8121252	GNAS	20	57476809	T	C	0.728314	119787	0.0465179	0.00390277	9.40156e-33		0.65	72288	0.028	0.0035	8.8e-16		0.67276	165056	0.0215546	0.00214677	3.6e-22		NA	NA	NA	NA	NA		0.657128	673878	-0.0145404	0.00166952	7.4e-18		NA	NA	NA	NA	NA
	Abbreviations: SNP, single nucleotide polymorphism; N, number; Chr., chromosome; Ref, reference allele; Alt, alternative allele; Freq, allele frequency of alternative allele; SE, standard error; LD, linkage disequilibrium; TWB5, Taiwan Biobank (version 5); BBJ, Biobank Japan; KoGES, Korean Genome and Epidemiology Study; EUR, European; NA, not applicable.
	All genomic coordinates were based on the GRCh37 reference genome.
	Lead SNPs were shown in 293 distinct loci with significant associations (P < 5E-08) using LocusZoom (http://locuszoom.org/).
	We conducted a genome-wide association study (GWAS) and generated the [TWB5]HEIGHT summary statistics.
	[EUR]HEIGHT GWAS summary statistics was from GWAS catalog (GCST90029008) (https://ftp.ebi.ac.uk/pub/databases/gwas/summary_statistics/GCST90029001-GCST90030000/GCST90029008/). [BBJ]HEIGHT and [KoGES]HEIGHT GWAS summary statistics were obtained from the BBJ database (https://pheweb.jp/pheno/Height) and the KoGES database (https://koges.leelabsg.org/pheno/KoGES_HEIGHT). The [Yengo_EUR]HEIGHT GWAS s…
	For [TWB5]HEIGHT summary statistics, SNPs with P < 5E-08 were highlighted in bold, while in other ancestries, SNPs with P < 0.05 were highlighted in bold.
