# Supplementary material for: Unraveling the genetic links between stature and disease in East Asians: A multi-biobank genetic correlation and risk prediction study
Source: PLoS Genet. 2026 Mar 13;22(3):e1012030. doi: 10.1371/journal.pgen.1012030 (PMC13001983; doi:10.1371/journal.pgen.1012030)
Supplement: S3 Table — (XLSX) [file pgen.1012030.s019.xlsx]

## Sheet: S3
	S3 Table. GCTA-COJO joint/conditional results and pairwise LD (r²) between 293 TWB5 height lead SNPs and reported height index SNPs from the GWAS Catalog and ancestry panels (KoGES, BBJ, Yengo_EAS, EUR, Yengo_EUR), listing the nearest index SNP and its LD r² for each lead SNP
	N	Lead SNP (rs ID)	Nearest gene	Chr	Position	Ref	Alt	TWB5									TWB5 versus the GWAS Catalog and ancestry panels (KoGES, BBJ, Yengo_EAS, EUR, Yengo_EUR)
								Freq	N	Beta	SE	P-value	bJ	bJ_se	Joint P-value		Rank2_SNP	Cond. P-value	LD_r2	Classification
	1	rs56265117	MFAP2, AL049569.1	1	16806923	C	T	0.584259	119150	-0.0347209	0.00354405	1.16065e-22	-0.0348859	0.00354558	7.62575e-23		rs56265117	NA	1	Known / Explained
	2	rs11248968	LINC02793, AL050344.1	1	24870394	G	A	0.172599	119885	0.0261022	0.0046113	1.50942e-08	0.0269892	0.00461287	4.89084e-09		rs4649056	9.60019e-09	0.991991	Known / Proxy
	3	rs12729961	DHDDS	1	26262049	C	T	0.0735647	120112	-0.0364316	0.00666457	4.59103e-08
	4	rs6425702	SELENOWP1	1	31058965	G	A	0.541038	119390	0.0208336	0.00351286	3.0171e-09	0.0211847	0.003514	1.65318e-09		rs12076304	3.23837e-09	0.980252	Known / Proxy
	5	rs28470722	INPP5B	1	37886727	G	A	0.295248	118675	-0.021267	0.00384382	3.15181e-08	-0.0213819	0.00384438	2.66907e-08		rs28470722	NA	1	Known / Explained
	6	rs3014235	GPBP1L1	1	45591512	A	G	0.628568	120213	-0.0238813	0.00359947	3.25237e-11	-0.0239835	0.0036004	2.7133e-11		rs3014235	NA	1	Known / Explained
	7	rs12035995	FOXD2-AS1	1	47400459	G	A	0.263953	119309	0.0226276	0.00396378	1.1391e-08
	8	rs12064411	FAF1	1	50720291	A	G	0.10018	120154	0.057239	0.00578833	4.66122e-23	0.0567931	0.00579276	1.08062e-22		rs12064411	NA	1	Known / Explained
	9	rs17107806	PODN	1	53032535	G	C	0.185028	120060	-0.0249249	0.00448634	2.76446e-08	-0.0245735	0.00448865	4.38566e-08		rs4926948	7.33299e-08	0.806404	Known / Explained
	10	rs77443327	AL603840.1	1	55923168	C	T	0.14092	120107	0.0379215	0.00499847	3.28322e-14	0.0388204	0.00500033	8.25787e-15		rs2192102	1.36262e-14	1	Known / Proxy
	11	rs17100758	AC118549.1	1	77533612	C	T	0.427553	119094	0.020725	0.00354218	4.88821e-09	0.020725	0.00354268	4.91298e-09		rs17100758	NA	1	Known / Explained
	12	rs10922476	PKN2-AS1	1	88642464	A	G	0.517741	119750	0.0296973	0.00347643	1.31401e-17	0.0296973	0.00347747	1.34325e-17		rs10922476	NA	1	Known / Explained
	13	rs524323	AC099567.1	1	102774491	T	G	0.919317	120279	-0.0366288	0.00637896	9.34889e-09	-0.0366288	0.00637981	9.39175e-09		rs524323	NA	1	Known / Explained
	14	rs7513580	RNA5SP56	1	118349909	G	A	0.345385	120124	-0.0453613	0.00365887	2.69153e-35	-0.0453613	0.0036612	2.97077e-35		rs7513580	NA	1	Known / Explained
	15	rs11205303	MTMR11	1	149406413	T	C	0.365151	120301	0.0518741	0.00360815	7.22437e-47	0.0518741	0.00361124	8.62904e-47		rs11205303	NA	1	Known / Explained
	16	rs7523880	BX284613.2	1	170269979	C	T	0.513693	118490	0.0209189	0.00350076	2.2934e-09	0.0210028	0.00350139	1.99256e-09		rs7523880	NA	1	Known / Explained
	17	rs10489289	DNM3	1	171724089	T	C	0.252365	120290	0.0364291	0.00400328	9.04899e-20	0.03657	0.00400478	6.75003e-20		rs10489289	NA	1	Known / Explained
	18	rs6659744	PAPPA2	1	176294416	G	A	0.769634	119423	0.0312931	0.00414439	4.32813e-14	0.0316323	0.0041457	2.34503e-14		rs6659744	NA	1	Known / Explained
	19	rs2296296	LAMC1	1	182605399	C	G	0.613483	119917	-0.0202136	0.00357836	1.61514e-08	-0.0212622	0.00357988	2.86135e-09		rs2296296	NA	1	Known / Explained
	20	rs4650650	COLGALT2	1	183512841	A	G	0.466584	118775	0.0372616	0.00351863	3.32277e-26	0.0376079	0.00352133	1.26245e-26		rs4650650	NA	1	Known / Explained
	21	rs12726438	PTPN14	1	214157564	C	T	0.419425	119845	-0.0231142	0.00353786	6.42984e-11	-0.0231252	0.00353853	6.35006e-11		rs12726438	NA	1	Known / Explained
	22	rs1046017	TGFB2, TGFB2-OT1	1	218117135	C	G	0.724971	119962	0.0306843	0.0039047	3.89404e-15	0.0297013	0.00390871	2.99015e-14		rs1046017	NA	1	Known / Explained
	23	rs2134484	ZC3H11B	1	219273122	G	C	0.214331	119971	0.0314523	0.00424426	1.25777e-13	0.0300869	0.0042485	1.42324e-12		rs2134484	NA	1	Known / Explained
	24	rs28660431	PRSS38	1	227516826	G	A	0.0567743	119658	-0.0431981	0.00753334	9.794e-09
	25	rs7598655	CYS1	2	9707195	T	G	0.148904	118529	0.0347974	0.00492482	1.59772e-12	0.0347974	0.00492584	1.6148e-12		rs7598655	NA	1	Known / Explained
	26	rs6545813	ADCY3	2	24631287	C	T	0.411247	120300	-0.0281641	0.00353884	1.7402e-15	-0.0281694	0.00354005	1.75766e-15		rs6545813	NA	1	Known / Explained
	27	rs780093	GCKR	2	27242603	T	C	0.51618	120301	0.0246964	0.00348742	1.42528e-12	0.0248732	0.00348844	1.00245e-12		rs780093	NA	1	Known / Explained
	28	rs3769528	LTBP1	2	32971192	A	G	0.168598	120301	-0.0412529	0.00465571	7.9506e-19	-0.0401158	0.00465935	7.32262e-18		rs3769528	NA	1	Known / Explained
	29	rs3755206	CRIM1	2	36183428	T	G	0.178128	120301	-0.0574948	0.00455322	1.49314e-36	-0.0555455	0.00456389	4.45528e-34		rs3755206	NA	1	Known / Explained
	30	rs7567553	QPCT	2	37116104	T	G	0.549862	119109	-0.0251241	0.00351908	9.37346e-13	-0.023249	0.00352391	4.18172e-11		rs7567553	NA	1	Known / Explained
	31	rs5024499	PPM1B, AC013717.1	2	43946931	T	A	0.702507	118845	-0.0211637	0.00383626	3.45335e-08	-0.0218393	0.00383706	1.25812e-08		rs5024499	NA	1	Known / Explained
	32	rs3791675	EFEMP1	2	55611309	C	T	0.765675	120301	-0.0779737	0.0041179	5.83579e-80	-0.0779737	0.00412409	1.0011e-79		rs3791675	NA	1	Known / Explained
	33	rs4241349	ANTXR1	2	68830284	G	A	0.746823	118674	-0.0269513	0.00404263	2.61517e-11	-0.028085	0.00404422	3.79851e-12		rs4241349	NA	1	Known / Explained
	34	rs4853242	PCBP1-AS1	2	69726045	A	G	0.336707	120244	-0.0218575	0.00369111	3.18743e-09	-0.0216375	0.00369222	4.61994e-09		rs4853242	NA	1	Known / Explained
	35	rs6746731	ZNF638	2	71072917	T	G	0.30589	120272	-0.0487951	0.00377475	3.182e-38	-0.0489435	0.00377808	2.21307e-38		rs6746731	NA	1	Known / Explained
	36	rs1913671	EIF2AK3	2	88399883	T	C	0.534768	120224	0.0321846	0.003487	2.70894e-20	0.031005	0.00349423	7.1071e-19		rs1913671	NA	1	Known / Explained
	37	rs72809827	LMAN2L	2	96890953	C	T	0.255307	120034	-0.025142	0.00399617	3.14347e-10	-0.0230598	0.0040037	8.42979e-09		rs72809827	NA	1	Known / Explained
	38	rs12712033	KIAA1211L	2	98957973	T	C	0.312426	120171	-0.0209308	0.00376443	2.69538e-08
	39	rs2166898	GLI2	2	121112659	G	A	0.105884	120301	-0.0328813	0.00566158	6.33053e-09	-0.0328813	0.00566236	6.36021e-09		rs2166898	NA	1	Known / Explained
	40	rs3771308	GLS	2	191300905	T	C	0.450333	118933	0.0225339	0.00351894	1.51747e-10	0.0225339	0.00351954	1.52832e-10		rs3771308	NA	1	Known / Explained
	41	rs16824421	AC019330.1	2	199132982	A	T	0.454389	118294	0.019232	0.00352761	4.98448e-08
	42	rs2113832	DIRC3	2	217778692	A	G	0.247462	119996	0.0288185	0.00404332	1.02259e-12	0.0294136	0.00404466	3.53651e-13		rs2113832	NA	1	Known / Explained
	43	rs484085	USP37	2	218896684	C	T	0.763343	119969	0.0304776	0.00409657	1.00856e-13	0.0286114	0.00410065	3.00946e-12		rs484085	NA	1	Known / Explained
	44	rs76426653	NHEJ1, AC068946.1	2	219453589	C	T	0.461894	120151	0.0393665	0.00349479	1.96789e-29	0.0388013	0.00349971	1.45077e-28		rs76426653	NA	1	Known / Explained
	45	rs2396063	AC008072.1	2	224601367	C	T	0.35575	119664	0.0200929	0.00364725	3.60786e-08
	46	rs368175498	ARMC9	2	231618927	T	G	0.0043258	118822	-0.171415	0.0267051	1.3735e-10
	47	rs4973506	DIS3L2	2	232443097	C	T	0.502291	119795	-0.0664688	0.00348818	5.92107e-81	-0.0656963	0.00349486	7.84119e-79		rs4973506	NA	1	Known / Explained
	48	rs894857163	GIGYF2	2	233091695	C	T	0.00301441	120090	-0.268528	0.0318058	3.10027e-17	-0.251813	0.0318276	2.53744e-15		rs6707539	2.60118e-15	0.0353567	Novel Locus
	49	rs957953310	INPP5D	2	233494321	C	A	0.00290872	119812	-0.212781	0.0324596	5.5552e-11
	50	rs55847233	PRRT3, PRRT3-AS1	3	9491101	C	G	0.178	119382	0.0294143	0.00455948	1.10935e-10	0.0294143	0.00456026	1.11746e-10		rs55847233	NA	1	Known / Explained
	51	rs17079634	SCAP	3	46974124	T	C	0.136367	120223	0.0350791	0.00504736	3.65342e-12	0.0310785	0.00506546	8.49589e-10		rs17079634	NA	1	Known / Explained
	52	rs1049707075	SEMA3F-AS1	3	49682416	C	A	0.00361379	120234	-0.175572	0.0289903	1.39341e-09
	53	rs545614920	DOCK3	3	50696928	G	A	0.00385079	120235	-0.165202	0.0280913	4.08047e-09
	54	rs1209842003	AC097637.3	3	51720997	G	T	0.00327205	120261	-0.229992	0.0303708	3.65342e-14	-0.216324	0.0304104	1.13131e-12		rs6809161	1.19532e-12	0.0434237	Novel Locus
	55	rs2564940	AC096887.1	3	52607569	G	A	0.718163	119429	-0.0305653	0.00387799	3.22849e-15	-0.0278756	0.00389174	7.90728e-13		rs2564940	NA	1	Known / Explained
	56	rs1906504	IL17RD	3	56675454	A	G	0.362113	119819	0.0199467	0.00362515	3.74844e-08
	57	rs9863706	RYBP	3	71937413	C	T	0.27415	120301	-0.0358894	0.00389424	3.08319e-20	-0.0358894	0.0038956	3.17722e-20		rs9863706	NA	1	Known / Explained
	58	rs13062862	AC107029.1	3	98765031	G	A	0.539524	120130	-0.0193324	0.00348926	3.01523e-08	-0.0193324	0.00348969	3.02717e-08		rs13062862	NA	1	Known / Explained
	59	rs7647368	AC078785.1	3	112348678	C	T	0.619661	119283	0.0232222	0.00358374	9.1791e-11	0.0227972	0.00358495	2.02899e-10		rs7647368	NA	1	Known / Explained
	60	rs4599273	ZBTB20, ZBTB20-AS5	3	113674908	A	G	0.240567	118179	-0.0270587	0.00409371	3.84769e-11	-0.0265831	0.00409513	8.50499e-11		rs4287894	8.56634e-11	0.915691	Known / Proxy
	61	rs4073154	H1FX-AS1	3	128535485	A	G	0.68803	118715	0.0347173	0.00377187	3.44033e-20	0.0341165	0.00377377	1.56073e-19		rs4073154	NA	1	Known / Explained
	62	rs6762690	RYK	3	133396121	A	G	0.446099	120276	-0.0331977	0.0034906	1.89583e-21	-0.0320005	0.00349258	5.0743e-20		rs6762690	NA	1	Known / Explained
	63	rs2871960	ZBTB38	3	140621814	A	C	0.338714	120119	0.071797	0.00367808	7.38584e-85	0.0719581	0.0036847	6.23517e-85		rs2871960	NA	1	Known / Explained
	64	rs75074446	WWTR1	3	148888226	C	T	0.116025	118910	-0.0376013	0.0054664	6.04366e-12	-0.0398627	0.00546908	3.12851e-13		rs75074446	NA	1	Known / Explained
	65	rs4680345	AC092944.1	3	156392521	C	G	0.371013	119555	-0.0232792	0.00360615	1.07917e-10	-0.0224151	0.00361432	5.58392e-10		rs4680345	NA	1	Known / Explained
	66	rs73170315	RSRC1	3	157557601	A	G	0.350683	120137	-0.0218257	0.00364284	2.08056e-09	-0.0202595	0.00365064	2.86391e-08		rs73170315	NA	1	Known / Explained
	67	rs59499869	MECOM	3	168328636	A	C	0.302374	120275	-0.0258038	0.0037841	9.16643e-12	-0.0260158	0.00378569	6.32515e-12		rs16853096	1.52115e-11	0.918461	Known / Proxy
	68	rs78362073	MECOM, AC007849.1	3	168841436	T	C	0.302243	117940	-0.0231902	0.00381527	1.21504e-09	-0.0238761	0.00381667	3.95667e-10		rs116139771	9.54176e-10	0.461775	Independent Signal at Known Locus
	69	rs62281816	FNDC3B	3	171473351	C	T	0.527981	119633	0.0361648	0.00348815	3.47056e-25	0.0360819	0.00348981	4.68444e-25		rs62281816	NA	1	Known / Explained
	70	rs150346256	AC107294.2	3	184006140	G	A	0.0073551	118965	-0.116133	0.0204487	1.35298e-08
	71	rs551903800	MAP3K13	3	184639434	T	C	0.00748004	119518	-0.12996	0.0202238	1.30957e-10	-0.131662	0.0202293	7.59172e-11		rs7629245	7.62648e-11	0.0272892	Novel Locus
	72	rs1491997	AC072022.1, BCL6	3	186947926	C	T	0.766605	119876	-0.0382855	0.00411798	1.44245e-20	-0.0383851	0.00412	1.1993e-20		rs1491997	NA	1	Known / Explained
	73	rs79521216	OSTN	3	190275426	A	G	0.109416	119987	-0.03665	0.00556747	4.61424e-11	-0.0359381	0.00556881	1.09324e-10		rs79521216	NA	1	Known / Explained
	74	rs78158789	NSD2	4	1432537	A	C	0.00740038	119656	-0.142771	0.0203124	2.08401e-12	-0.144932	0.0203212	9.8873e-13		rs6829285	2.76394e-12	0.0225316	Novel Locus
	75	rs13140943	TBC1D14	4	6477109	A	G	0.697525	118309	0.0214779	0.00380958	1.72171e-08	0.0213121	0.0038102	2.22611e-08		rs13140943	NA	1	Known / Explained
	76	rs10014726	AC006499.8	4	9737024	T	C	0.425041	118638	0.0232254	0.00354904	5.98412e-11	0.0251581	0.00355081	1.38878e-12		rs4697704	3.90083e-12	0.746228	Known / Proxy
	77	rs12502445	AC007370.2	4	12381391	A	C	0.334347	119147	0.0232008	0.0037047	3.78809e-10	0.0220795	0.0037056	2.54695e-09		rs12502445	NA	1	Known / Explained
	78	rs34991223	CPEB2, AC098829.1	4	14555673	C	T	0.562417	118926	0.0199123	0.00352944	1.68302e-08
	79	rs13131350	LCORL	4	17377487	A	G	0.291197	120046	-0.0956641	0.00382542	5.06991e-138	-0.0957817	0.0038361	1.3455e-137		rs13131350	NA	1	Known / Explained
	80	rs58408429	REST	4	57269824	T	C	0.402508	119343	0.0298802	0.00355693	4.44427e-17	0.0298802	0.00355797	4.53737e-17		rs58408429	NA	1	Known / Explained
	81	rs34647859	ADAMTS3	4	72990197	C	T	0.531979	119830	0.0370317	0.0034864	2.36102e-26	0.0372155	0.00348806	1.4155e-26		rs34647859	NA	1	Known / Explained
	82	rs11729093	CFAP299	4	81163735	A	C	0.0796404	119462	-0.0362894	0.00644198	1.76824e-08
	83	rs1662844	PRKG2	4	81654680	C	T	0.177241	120218	0.0558768	0.00454324	9.18121e-35	0.056084	0.00454612	5.74849e-35		rs1662844	NA	1	Known / Explained
	84	rs10026667	AC019131.1	4	99373742	T	A	0.194587	119057	-0.0248128	0.00441525	1.9117e-08	-0.024706	0.00441585	2.20808e-08		rs2851023	2.20861e-08	0.014727	Novel Locus
	85	rs6818637	TET2, TET2-AS1	4	105597339	T	C	0.786747	119192	0.0267892	0.00425651	3.10006e-10	0.0266974	0.00425723	3.58583e-10		rs6818637	NA	1	Known / Explained
	86	rs7699073	AC098588.3, AC098588.2	4	145042668	C	G	0.220281	119856	0.056657	0.00420032	1.82222e-41	0.056657	0.0042035	2.09233e-41		rs7699073	NA	1	Known / Explained
	87	rs10023353	WWC2	4	183716032	G	C	0.550623	119996	0.021307	0.00350292	1.18228e-09	0.021307	0.00350345	1.18898e-09		rs10023353	NA	1	Known / Explained
	88	rs12514287	NPR3	5	32244837	T	C	0.22958	118035	0.0227383	0.00415806	4.53889e-08	0.0245878	0.00416333	3.50937e-09		rs12514287	NA	1	Known / Explained
	89	rs4540190	AC010343.3	5	32507794	A	G	0.450342	119950	0.0207842	0.00347842	2.29811e-09	0.0220551	0.00348408	2.44778e-10		rs4540190	NA	1	Known / Explained
	90	rs1427853	AC010343.3, LINC02160	5	32767818	G	A	0.561359	118613	0.0198802	0.00351834	1.60011e-08	0.0198944	0.00352145	1.60935e-08		rs1427853	NA	1	Known / Explained
	91	rs300061	NIPBL	5	36522775	G	A	0.51845	119349	-0.0261226	0.00348507	6.60237e-14	-0.0263273	0.00348664	4.3221e-14		rs300061	NA	1	Known / Explained
	92	rs4273617	GHR	5	42195471	G	A	0.84272	119135	-0.0447314	0.00477601	7.54397e-21	-0.0444804	0.00477844	1.29591e-20		rs4273617	NA	1	Known / Explained
	93	rs10068807	AK4P2	5	54376985	A	G	0.663978	118854	-0.0250611	0.003688	1.08069e-11	-0.025561	0.00368937	4.25977e-12		rs10068807	NA	1	Known / Explained
	94	rs252912	AC008937.1	5	55695792	C	T	0.205199	119898	0.0236914	0.00429257	3.4062e-08	0.0236977	0.00429312	3.39175e-08		rs252912	NA	1	Known / Explained
	95	rs893191	PDE4D	5	58523325	A	T	0.188592	118351	-0.0267876	0.00447348	2.1231e-09	-0.0266438	0.00447426	2.60204e-09		rs16890200	2.30314e-09	0.592804	Independent Signal at Known Locus
	96	rs4700675	ADAMTS6	5	64159225	T	A	0.117233	119002	0.0395577	0.00540742	2.56507e-13	0.0402232	0.00540958	1.04128e-13		rs143447266	9.31104e-14	1	Known / Proxy
	97	rs6873192	PIK3R1	5	67098184	A	G	0.493267	120080	-0.0203178	0.00346771	4.65286e-09	-0.0201928	0.00346826	5.8088e-09		rs6873192	NA	1	Known / Explained
	98	rs2278225	LHFPL2	5	77283101	G	A	0.243756	119720	0.0269242	0.00404917	2.94442e-11	0.027215	0.00405019	1.82421e-11		rs2278225	NA	1	Known / Explained
	99	rs6884654	TENT2	5	78448971	A	T	0.233916	120242	0.0243252	0.00408162	2.52732e-09	0.0246337	0.00408249	1.59963e-09		rs6884654	NA	1	Known / Explained
	100	rs4916745	MEF2C-AS1	5	87832162	G	A	0.441985	119366	-0.0275391	0.0035036	3.83442e-15	-0.0274204	0.00350454	5.10721e-15		rs4916745	NA	1	Known / Explained
	101	rs17085665	AC104123.1	5	95223381	G	A	0.322811	120095	0.0219739	0.00371119	3.20029e-09	0.0218233	0.00371176	4.11556e-09		rs17085665	NA	1	Known / Explained
	102	rs58308788	AC008549.2	5	114539836	G	C	0.249594	118925	0.0268175	0.0040326	2.92752e-11	0.0268175	0.00403333	2.95154e-11		rs58308788	NA	1	Known / Explained
	103	rs200610112	UBE2D2	5	138456017	T	C	0.075642	120211	0.0437117	0.00655542	2.59298e-11	0.0429487	0.00655724	5.76079e-11		rs73790665	2.614e-11	0.998545	Known / Proxy
	104	rs184923695	ARHGAP26	5	141977319	G	A	0.0817382	119791	-0.0537793	0.00635707	2.67917e-17	-0.0531999	0.00635956	5.99427e-17		rs3815199	2.73723e-17	0.894726	Known / Proxy
	105	rs4282339	SLIT3	5	167756240	G	A	0.184716	120301	-0.0326381	0.00446056	2.53513e-13	-0.032641	0.00446154	2.55283e-13		rs4282339	NA	1	Known / Explained
	106	rs10063512	FGF18	5	170366758	G	C	0.0956336	118771	-0.0367408	0.00591909	5.39498e-10	-0.0362744	0.00592021	8.94271e-10		rs10063512	NA	1	Known / Explained
	107	rs4868126	FBXW11	5	170783469	T	G	0.636873	120301	0.0311703	0.00359612	4.40656e-18	0.0310256	0.00359733	6.43143e-18		rs4868126	NA	1	Known / Explained
	108	rs58982582	MGAT1	5	179732515	A	G	0.268915	120127	0.02156	0.0039086	3.46737e-08
	109	rs722585	GMDS	6	1275863	G	A	0.306256	120195	-0.0248552	0.00376551	4.09072e-11	-0.0254792	0.00376747	1.35224e-11		rs722585	NA	1	Known / Explained
	110	rs3812172	RREB1	6	6718187	G	A	0.222481	119909	-0.0267091	0.00417914	1.64744e-10	-0.0269216	0.00418238	1.21936e-10		rs3812172	NA	1	Known / Explained
	111	rs12208776	BMP6	6	7195418	G	T	0.216332	119319	0.0238354	0.00423386	1.80501e-08	0.0231915	0.00423553	4.36343e-08		rs12208776	NA	1	Known / Explained
	112	rs10946808	HIST1H2APS3	6	25733387	A	G	0.763356	120301	-0.0564203	0.00455931	3.58096e-35	-0.0560288	0.00456455	1.23752e-34		rs10946808	NA	1	Known / Explained
	113	rs192632187	RNU2-62P	6	26581105	T	C	0.0117079	119278	0.117205	0.0162077	4.77969e-13
	114	rs180758599	AL662873.1	6	29911658	G	A	0.00847146	119637	0.103612	0.0190013	4.95633e-08
	115	rs2077537	BAG6	6	31106522	C	G	0.86081	119721	-0.0354307	0.00504799	2.23872e-12
	116	rs9268832	HLA-DRB9	6	31927789	T	C	0.587584	120301	-0.0222418	0.00357975	5.19051e-10	-0.0219391	0.00358217	9.09552e-10		rs9268832	NA	1	Known / Explained
	117	rs2780226	HMGA1	6	33699092	C	T	0.890411	120213	-0.0916335	0.00556708	7.12525e-61	-0.0899147	0.00557534	1.64305e-58		rs2780226	NA	1	Known / Explained
	118	rs7776045	PTK7	6	42580741	C	T	0.499467	118279	-0.0193472	0.0035113	3.58856e-08
	119	rs62410684	CD2AP	6	46982073	T	A	0.604515	119457	-0.0223883	0.00355891	3.15864e-10	-0.0223883	0.00355948	3.17955e-10		rs62410684	NA	1	Known / Explained
	120	rs12209223	FILIP1	6	75664589	C	A	0.0901194	119952	0.0571962	0.00607467	4.7076e-21	0.0562101	0.00607794	2.28269e-20		rs12209223	NA	1	Known / Explained
	121	rs62424617	AL590824.1	6	80941885	T	C	0.262463	120034	-0.0353358	0.00395672	4.23741e-19	-0.0346573	0.0039587	2.04622e-18		rs62424617	NA	1	Known / Explained
	122	rs395962	LIN28B	6	104897418	T	G	0.66885	120299	-0.0366018	0.00369609	4.04576e-23	-0.0365911	0.00369759	4.33583e-23		rs395962	NA	1	Known / Explained
	123	rs6920962	PPIL6	6	109224490	A	T	0.531701	119776	-0.0205688	0.00349133	3.82957e-09	-0.0205517	0.00349182	3.96426e-09		rs6920962	NA	1	Known / Explained
	124	rs1415701	L3MBTL3	6	129845835	G	A	0.403505	120301	-0.049011	0.00354562	1.8531e-43	-0.0490995	0.00354846	1.52755e-43		rs1415701	NA	1	Known / Explained
	125	rs9321266	EPB41L2	6	130816458	A	G	0.827866	119619	0.0309441	0.00462099	2.13599e-11	0.0313457	0.00462196	1.18599e-11		rs9321266	NA	1	Known / Explained
	126	rs1819631	AL357084.1	6	140779104	G	T	0.245566	118789	-0.0240195	0.00406369	3.4051e-09	-0.0231069	0.00406544	1.31772e-08		rs1819631	NA	1	Known / Explained
	127	rs9389986	ADGRG6	6	142161114	T	A	0.397484	120259	-0.0420478	0.00355856	3.22849e-32	-0.0412914	0.00356166	4.45725e-31		rs9389986	NA	1	Known / Explained
	128	rs7775047	ESR1	6	151652193	G	C	0.273858	120035	0.0446961	0.00390871	2.79512e-30	0.0443711	0.00391094	7.81752e-30		rs7775047	NA	1	Known / Explained
	129	rs73029259	AL078602.1	6	163611348	T	A	0.0925353	120019	0.0411335	0.00599898	7.04369e-12	0.0407442	0.00600048	1.12017e-11		rs73029259	NA	1	Known / Explained
	130	rs576443321	BX322234.1, THBS2	6	169138352	A	G	0.00622846	118970	-0.135225	0.0221961	1.11291e-09	-0.1336	0.0222008	1.76811e-09		rs68080384	1.77193e-09	0.0376976	Novel Locus
	131	rs992021654	AL049612.1	6	169751639	C	G	0.00561524	119229	-0.128442	0.0233401	3.73259e-08
	132	rs798498	AMZ1, GNA12	7	2295882	T	G	0.208008	120279	-0.0419189	0.00426969	9.43844e-23	-0.0419189	0.00427138	9.80965e-23		rs798498	NA	1	Known / Explained
	133	rs17141042	AC007091.1	7	18822409	A	G	0.155728	119388	0.0285995	0.00480153	2.57982e-09	0.0287386	0.00480226	2.17198e-09		rs10275718	2.16726e-09	0.97586	Known / Proxy
	134	rs10241634	AC018706.1	7	25387934	G	A	0.40556	119398	0.0246301	0.00354825	3.88061e-12	0.0243768	0.00354917	6.49691e-12		rs10241634	NA	1	Known / Explained
	135	rs367959292	AC018645.2	7	32337642	G	A	0.00853072	118337	-0.180639	0.018956	1.58234e-21	-0.177494	0.0189656	8.07079e-21		rs979355	8.14323e-21	0.0215947	Novel Locus
	136	rs1717719	SFRP4	7	37612622	G	A	0.646525	120010	0.0286451	0.00362809	2.89468e-15	0.0280542	0.00362934	1.07673e-14		rs1717719	NA	1	Known / Explained
	137	rs2960429	AC073115.1	7	45548058	G	C	0.548274	119775	0.0325609	0.00349678	1.25835e-20	0.0324213	0.00349808	1.89092e-20		rs2960429	NA	1	Known / Explained
	138	rs4717840	TMEM270	7	72826917	T	A	0.298911	120039	-0.0244643	0.00378271	9.97011e-11	-0.0244643	0.00378335	1.00426e-10		rs4717840	NA	1	Known / Explained
	139	rs6966074	CDK14	7	89854626	T	C	0.671783	119386	0.0202409	0.00369434	4.27967e-08	0.0203918	0.00369483	3.40945e-08		rs6966074	NA	1	Known / Explained
	140	rs445	CDK6	7	91908370	C	T	0.363289	120301	-0.0290805	0.00360325	6.99359e-16	-0.0291808	0.00360425	5.66951e-16		rs445	NA	1	Known / Explained
	141	rs1059698	AC016831.7, LINC-PINT	7	130129094	A	C	0.363997	120207	-0.0203076	0.00359885	1.67305e-08	-0.0203076	0.00359931	1.68005e-08		rs1059698	NA	1	Known / Explained
	142	rs2302427	EZH2	7	148025904	C	G	0.18942	120024	0.0254769	0.00443293	9.07382e-09	0.0254769	0.00443352	9.11495e-09		rs12670401	9.11495e-09	0.147416	Independent Signal at Known Locus
	143	rs147911507	NCAPG2	7	157921251	C	T	0.136803	119902	0.027808	0.00505425	3.75725e-08
	144	rs11204049	CSGALNACT1	8	18851226	T	G	0.855477	119469	0.0280511	0.0049448	1.4044e-08	0.0275696	0.00494606	2.48886e-08		rs7818691	1.06951e-08	0.990798	Known / Proxy
	145	rs4615575	LOXL2	8	22727320	C	T	0.228767	119779	0.0251836	0.00414136	1.19424e-09	0.0247682	0.00414387	2.27173e-09		rs4615575	NA	1	Known / Explained
	146	rs80058013	AC023202.1	8	23534090	G	A	0.0947041	120301	-0.0401999	0.00590772	1.01321e-11	-0.0419893	0.00591569	1.26606e-12		rs17051599	2.00814e-12	0.338918	Independent Signal at Known Locus
	147	rs9644042	CDCA2	8	24895403	A	G	0.377193	120030	-0.0249393	0.00359167	3.8212e-12	-0.0251892	0.00359729	2.51861e-12		rs9644042	NA	1	Known / Explained
	148	rs75320	SCARA3	8	27034616	T	G	0.574118	120301	0.0193473	0.00350513	3.39539e-08	0.0191479	0.00350676	4.75377e-08		rs512941	3.52422e-08	0.976406	Known / Proxy
	149	rs74476179	EXTL3	8	28097669	G	A	0.0222273	118863	-0.107395	0.011829	1.09597e-19	-0.10693	0.0118354	1.64363e-19		rs743676	1.64256e-19	0.0582943	Novel Locus
	150	rs16937171	AC041040.1	8	48856735	A	G	0.205042	119334	0.0318205	0.00431102	1.56856e-13	0.0312628	0.00431225	4.17459e-13		rs16937171	NA	1	Known / Explained
	151	rs6984782	AC107952.2	8	56635889	T	C	0.0754862	118631	-0.0776202	0.00660308	6.64508e-32	-0.0770893	0.00660729	1.87265e-31		rs6984782	NA	1	Known / Explained
	152	rs10111935	AC062004.1	8	77631147	G	A	0.204488	119645	0.0341432	0.00431633	2.56921e-15	0.0341432	0.00431744	2.61132e-15		rs10111935	NA	1	Known / Explained
	153	rs7005255	AC105177.1	8	116987677	T	C	0.462795	119460	-0.022708	0.00348954	7.64364e-11	-0.022708	0.00349014	7.70118e-11		rs7005255	NA	1	Known / Explained
	154	rs4733724	AC103718.1	8	130223728	A	G	0.725925	120299	-0.0425638	0.00389199	7.73215e-28	-0.0426198	0.00389391	7.0027e-28		rs4733724	NA	1	Known / Explained
	155	rs533910810	AC133634.1	8	134297563	G	A	0.00468021	120080	0.167711	0.0253825	3.91291e-11
	156	rs1246647183	ZFAT	8	135139620	T	A	0.00369871	120177	0.323677	0.0285843	1.003e-29	0.324075	0.0285994	9.16203e-30		rs4388416	9.16298e-30	0.0398168	Novel Locus
	157	rs4961741	BNC2	9	16237024	G	A	0.263015	118845	-0.0257029	0.00396471	8.99705e-11	-0.0257029	0.00396539	9.06331e-11		rs1411432	9.06331e-11	0.924016	Known / Proxy
	158	rs13288085	NPR2	9	35297827	C	T	0.310304	119425	0.020636	0.00375967	4.04678e-08	0.020636	0.00376013	4.06251e-08		rs13288085	NA	1	Known / Explained
	159	rs2578240	AL451142.2	9	90326765	A	G	0.27008	118948	-0.0260228	0.00392583	3.38844e-11	-0.0259171	0.00392676	4.1082e-11		rs2578240	NA	1	Known / Explained
	160	rs1188421180	FBP1	9	96897860	C	T	0.00590517	120149	-0.18843	0.0226917	1.00716e-16	-0.18037	0.0227205	2.04458e-15		rs13287304	2.17777e-15	0.042508	Novel Locus
	161	rs1463237018	AOPEP	9	97254473	A	G	0.00620838	119677	-0.175005	0.0221655	2.89401e-15
	162	rs56119276	PTCH1	9	97780656	T	C	0.359505	120097	0.0340182	0.00361595	5.06524e-21	0.0325551	0.0036209	2.45222e-19		rs56119276	NA	1	Known / Explained
	163	rs62576745	LINC01505	9	108418175	G	T	0.450791	119654	-0.0220293	0.00349264	2.83857e-10	-0.0194325	0.00349935	2.80533e-08		rs62576745	NA	1	Known / Explained
	164	rs954585	ZNF462	9	109142696	A	G	0.285721	119650	0.03228	0.00385289	5.37774e-17	0.0305784	0.00386121	2.38668e-15		rs954585	NA	1	Known / Explained
	165	rs1044905	TMEM245	9	111281495	G	A	0.287179	119758	-0.0213983	0.00383386	2.38583e-08	-0.0212241	0.0038366	3.16573e-08		rs1044905	NA	1	Known / Explained
	166	rs7041855	LPAR1	9	113298729	T	G	0.386293	118212	0.0211568	0.00359169	3.85044e-09	0.022287	0.00359513	5.67414e-10		rs7041855	NA	1	Known / Explained
	167	rs10980921	ZNF483	9	113779912	T	C	0.261453	120301	0.0219218	0.00393846	2.60543e-08	0.0228443	0.0039432	6.89948e-09		rs10980921	NA	1	Known / Explained
	168	rs34395873	AL691420.1	9	117969300	T	C	0.23313	120156	-0.0318799	0.00410318	7.87771e-15	-0.0328569	0.00410751	1.252e-15		rs34395873	NA	1	Known / Explained
	169	rs72752150	PAPPA	9	118446611	C	T	0.101042	120094	0.0321741	0.00576333	2.37012e-08
	170	rs803732	STRBP	9	125381541	G	A	0.262808	119688	-0.0289433	0.00395895	2.65461e-13	-0.0296246	0.00396017	7.39507e-14		rs803732	NA	1	Known / Explained
	171	rs60378088	SH2D3C	9	130025555	T	C	0.269663	118817	0.021431	0.00392872	4.89858e-08
	172	rs10901208	FUBP3	9	132962640	T	C	0.524459	120077	-0.0354735	0.00348029	2.13796e-24	-0.0360145	0.00348204	4.50591e-25		rs10901208	NA	1	Known / Explained
	173	rs12338076	QSOX2	9	138621740	A	C	0.297745	120301	0.0422366	0.00379137	7.99282e-29	0.0425267	0.00379341	3.61368e-29		rs12338076	NA	1	Known / Explained
	174	rs35859988	AL353586.1, CCDC3	10	12444646	C	T	0.17163	119507	-0.0428113	0.00460938	1.57398e-20	-0.0428113	0.00461102	1.62368e-20		rs35859988	NA	1	Known / Explained
	175	rs7077461	ZNF438	10	30602668	T	A	0.32735	119418	0.0207159	0.00369886	2.1357e-08	0.0207159	0.00369933	2.14462e-08		rs7077461	NA	1	Known / Explained
	176	rs12217745	AC026391.1	10	60855090	C	A	0.203623	119596	0.0245521	0.00431098	1.23197e-08	0.0242516	0.00431174	1.85977e-08		rs10509108	1.86428e-08	0.997046	Known / Proxy
	177	rs2894069	TET1	10	69929005	C	T	0.131444	118708	-0.0383442	0.00515534	1.024e-13	-0.037979	0.00515677	1.77304e-13		rs2894069	NA	1	Known / Explained
	178	rs57052699	NPFFR1	10	71510136	G	A	0.110815	120286	0.0320942	0.00551362	5.85342e-09	0.0320149	0.0055144	6.40997e-09		rs7097067	6.41729e-09	0.962581	Known / Proxy
	179	rs11000229	ANAPC16	10	73493518	A	G	0.148206	119145	0.0267241	0.00489953	4.91315e-08
	180	rs4979861	ZCCHC24	10	80631595	A	G	0.66154	119475	-0.0281326	0.00366516	1.64551e-14	-0.0281547	0.00366604	1.59277e-14		rs4979861	NA	1	Known / Explained
	181	rs4919058	LCOR	10	98138081	T	C	0.448216	120037	-0.0208609	0.0034885	2.23275e-09	-0.0205904	0.00348924	3.61032e-09		rs4919058	NA	1	Known / Explained
	182	rs11591349	MRPL43, SEMA4G, AL133215.1	10	102244331	A	T	0.0674425	119272	0.0440914	0.00694103	2.12139e-10	0.0426065	0.00694562	8.55378e-10		rs11591349	NA	1	Known / Explained
	183	rs2296512	PDCD11	10	104684688	G	A	0.061187	120238	-0.0512438	0.00721488	1.22518e-12	-0.0493549	0.00722042	8.17405e-12		rs2296512	NA	1	Known / Explained
	184	rs77741887	GRK5	10	120634482	C	T	0.243959	118641	0.026338	0.00406176	8.91046e-11	0.0264013	0.00406247	8.0954e-11		rs77741887	NA	1	Known / Explained
	185	rs10901780	LHPP	10	125791618	C	T	0.265136	119697	-0.0246825	0.00393636	3.60139e-10	-0.0247459	0.003937	3.26866e-10		rs731622	3.26907e-10	0.999737	Known / Proxy
	186	rs7071867	ADAM12	10	127223955	A	G	0.416655	118532	-0.0192637	0.00353062	4.86486e-08
	187	rs35506085	AC132217.2, INS-IGF2, IGF2-AS	11	1665576	G	A	0.561086	118153	-0.0405624	0.00351124	7.20112e-31	-0.0405624	0.00351319	7.75625e-31		rs35506085	NA	1	Known / Explained
	188	rs138234998	PSMA1	11	14047589	C	T	0.0699715	119463	-0.0710206	0.00680559	1.7049e-25	-0.0710206	0.00680864	1.79097e-25		rs138234998	NA	1	Known / Explained
	189	rs149580940	FIBIN	11	26516411	A	G	0.0239386	118762	-0.0635828	0.0114283	2.64192e-08	-0.0635828	0.0114297	2.65289e-08		rs149580940	NA	1	Known / Explained
	190	rs2130476	PHF21A	11	45629102	G	A	0.561956	120102	-0.0207822	0.00348755	2.53846e-09	-0.0209794	0.00348811	1.80377e-09		rs10769186	1.80495e-09	0.996155	Known / Proxy
	191	rs4753000	PSMC3	11	46948685	T	C	0.340156	120145	0.0348904	0.00366342	1.66648e-21	0.0350208	0.00366485	1.22551e-21		rs4753000	NA	1	Known / Explained
	192	rs10896742	OR10Q2P	11	57559421	A	G	0.879215	119998	-0.0352522	0.00534106	4.10488e-11	-0.0330923	0.00534695	6.05458e-10		rs10896742	NA	1	Known / Explained
	193	rs174530	MYRF, TMEM258	11	61046592	A	G	0.590011	120108	-0.0289545	0.00355121	3.53753e-16	-0.0285301	0.00355647	1.0403e-15		rs174530	NA	1	Known / Explained
	194	rs1205322433	MAP4K2	11	64065800	C	A	0.00170507	120230	0.257166	0.0420559	9.66296e-10
	195	rs763648441	LTBP3	11	64813994	A	C	0.00172239	120182	0.311575	0.0418838	1.01414e-13	0.310019	0.0419157	1.40084e-13		rs36051467	7.13596e-14	0.0282325	Novel Locus
	196	rs1010729009	RBM4	11	65929250	C	T	0.00173906	119605	0.27894	0.0417847	2.46093e-11
	197	rs185225508	PPP1CA	11	66678785	C	T	0.00216979	119136	0.210561	0.0374888	1.94706e-08
	198	rs1938679	AP000439.3	11	68772096	C	T	0.433406	120213	-0.0319042	0.00350841	9.57635e-20	-0.0319463	0.00351	8.90951e-20		rs1938679	NA	1	Known / Explained
	199	rs55930012	CLPB	11	71579380	T	C	0.128685	119859	-0.0313384	0.00519695	1.63814e-09	-0.0308945	0.00519848	2.79894e-09		rs714548	1.38533e-09	0.475912	Independent Signal at Known Locus
	200	rs645935	SERPINH1	11	74779290	T	C	0.470732	119890	-0.0402882	0.00348211	5.84386e-31	-0.0404528	0.00348415	3.64329e-31		rs645935	NA	1	Known / Explained
	201	rs2917531	AP003400.4	11	88761646	T	C	0.54017	119516	-0.0264871	0.00348732	3.07185e-14	-0.0264871	0.00348814	3.11461e-14		rs2917531	NA	1	Known / Explained
	202	rs4366446	NAALAD2	11	89400476	G	A	0.257286	119964	-0.0254692	0.00398104	1.57801e-10
	203	rs58073046	ARHGEF12	11	119748493	A	G	0.168332	119490	-0.0256039	0.0046381	3.38337e-08
	204	rs594318	FOXRED1	11	125647713	C	G	0.646548	118395	-0.0254896	0.00365836	3.22626e-12	-0.0254896	0.00365909	3.25856e-12		rs678324	3.25856e-12	0.99707	Known / Proxy
	205	rs7489145	CD163L1	12	7051222	G	C	0.176143	120189	0.0267072	0.00457409	5.25787e-09	0.0262585	0.00457502	9.49314e-09		rs4072797	9.51384e-09	1	Known / Proxy
	206	rs11054421	ETV6	12	11355093	G	A	0.479738	120054	0.0232723	0.00348376	2.38561e-11	0.0231954	0.00348465	2.80523e-11		rs11054421	NA	1	Known / Explained
	207	rs77216612	APOLD1	12	12377983	A	G	0.445738	120002	-0.0200911	0.00350841	1.02499e-08	-0.0200335	0.00350908	1.13607e-08		rs77216612	NA	1	Known / Explained
	208	rs4326884	PDE3A	12	20036371	G	A	0.5914	120301	0.0203466	0.00353027	8.23986e-09	0.0202097	0.00353079	1.04146e-08		rs4326884	NA	1	Known / Explained
	209	rs10843042	PTHLH, AC008011.2	12	27612948	G	A	0.130749	119393	0.0383782	0.00516922	1.13318e-13	0.0383743	0.00517039	1.1543e-13		rs10843042	NA	1	Known / Explained
	210	rs6580810	POU6F1	12	51110478	C	T	0.876088	120275	0.0292996	0.00526617	2.64046e-08	0.0305251	0.00526837	6.87145e-09		rs6580810	NA	1	Known / Explained
	211	rs34922637	TNS2	12	52957704	C	A	0.169325	118240	0.029631	0.00468876	2.62265e-10	0.0314476	0.0046937	2.08477e-11		rs34922637	NA	1	Known / Explained
	212	rs11170630	ATP5MC2	12	53540410	C	G	0.251053	119853	0.0446497	0.00401762	1.0787e-28	0.0483723	0.004025	2.85903e-33		rs11170630	NA	1	Known / Explained
	213	rs3809128	AC073896.2	12	56209919	C	T	0.16637	120169	-0.113743	0.00468229	2.36592e-130	-0.11425	0.00469774	1.20012e-130		rs3809128	NA	1	Known / Explained
	214	rs2277326	AVIL	12	57702419	C	A	0.202991	119988	0.0314259	0.00433955	4.42996e-13	0.0291897	0.00434348	1.81291e-11		rs2277326	NA	1	Known / Explained
	215	rs7315978	MSRB3	12	65298921	T	C	0.607281	119788	-0.0213019	0.00357427	2.5254e-09	-0.0216585	0.0035766	1.39884e-09		rs7315978	NA	1	Known / Explained
	216	rs7961706	HMGA2	12	65741898	G	A	0.22595	119980	-0.0319911	0.00416897	1.67225e-14	-0.030448	0.0041707	2.86789e-13		rs7961706	NA	1	Known / Explained
	217	rs10748128	RPS26P45	12	69327658	G	T	0.647376	120301	0.0366802	0.00363733	6.47739e-24	0.0378303	0.00364081	2.73576e-25		rs10748128	NA	1	Known / Explained
	218	rs10779151	E2F7	12	76922730	C	A	0.294761	120233	0.0272343	0.00381319	9.18756e-13	0.0277312	0.00381428	3.58582e-13		rs10779151	NA	1	Known / Explained
	219	rs7977788	SOCS2	12	93482332	G	A	0.357592	119579	0.04545	0.00364696	1.19674e-35	0.0455663	0.00364934	8.88128e-36		rs7977788	NA	1	Known / Explained
	220	rs73386907	HELLPAR	12	102096940	A	G	0.298498	120006	-0.0598705	0.00379765	5.40381e-56	-0.0598011	0.0038016	9.34832e-56		rs73386907	NA	1	Known / Explained
	221	rs117988169	HVCN1	12	110610027	G	T	0.0775856	119004	-0.0422084	0.00653538	1.05782e-10
	222	rs4646776	ALDH2	12	111730019	G	C	0.283661	120205	-0.0480464	0.0038672	1.93419e-35	-0.0478318	0.00386971	4.27115e-35		rs11066015	4.27523e-35	0.993783	Known / Proxy
	223	rs11066453	OAS1, AC004551.1	12	112865621	A	G	0.1795	120301	-0.0361314	0.00454727	1.93019e-15
	224	rs9547244	SPART	13	36391152	C	G	0.509359	120203	-0.0216947	0.00345747	3.50235e-10	-0.0216947	0.00345802	3.52476e-10		rs17068386	3.52476e-10	0.999205	Known / Proxy
	225	rs1239685	DLEU1, DLEU7	13	50664693	T	C	0.76966	120029	-0.0276743	0.00410763	1.61362e-11	-0.0276743	0.00410838	1.62742e-11		rs1239685	NA	1	Known / Explained
	226	rs9565021	LINC00393	13	73637961	T	C	0.645056	120167	-0.0217685	0.00362247	1.86333e-09	-0.021779	0.003623	1.84032e-09		rs9573270	1.87336e-09	0.159776	Independent Signal at Known Locus
	227	rs116994696	SPRY2	13	80414115	G	C	0.0723141	119133	-0.043137	0.00670187	1.22211e-10	-0.0433853	0.00670311	9.64464e-11		rs9318683	9.82439e-11	0.0876935	Novel Locus
	228	rs2183749	LINC00351	13	85426037	A	C	0.506904	119418	0.0202849	0.00347235	5.1625e-09	0.0204478	0.00347289	3.91306e-09		rs2183749	NA	1	Known / Explained
	229	rs1428	MIR17HG	13	91506770	C	A	0.536647	119683	-0.0281669	0.00347428	5.17726e-16	-0.0281899	0.00347521	4.99151e-16		rs1428	NA	1	Known / Explained
	230	rs2093210	C14orf39	14	60457279	C	T	0.206984	119367	-0.0359504	0.00428535	4.89779e-17	-0.0359504	0.00428659	4.99894e-17		rs2093210	NA	1	Known / Explained
	231	rs862049	LTBP2	14	74481882	C	T	0.751739	119757	0.0327815	0.00400443	2.69401e-16	0.0327815	0.00400552	2.74397e-16		rs862049	NA	1	Known / Explained
	232	rs7143616	ATXN3	14	92031458	A	C	0.349079	119854	-0.0550728	0.00362723	4.57299e-52	-0.0548297	0.00363081	1.58938e-51		rs7143616	NA	1	Known / Explained
	233	rs3759556	DLK1	14	100692299	A	G	0.0500616	118564	-0.0595711	0.00801618	1.07498e-13	-0.0601019	0.00802119	6.73717e-14		rs3759556	NA	1	Known / Explained
	234	rs12894275	MARK3	14	103401424	G	A	0.364295	119100	-0.0264943	0.00361047	2.16471e-13	-0.0272165	0.00361255	4.92539e-14		rs12894275	NA	1	Known / Explained
	235	rs347810	SLC12A6	15	34082515	T	C	0.344087	120038	-0.0212469	0.00365184	5.951e-09	-0.0207918	0.00365326	1.26075e-08		rs16961587	1.27135e-08	0.00195844	Novel Locus
	236	rs2289333	INAFM2	15	40117209	C	T	0.582423	120246	0.0203276	0.00352665	8.21486e-09	0.0196122	0.00352828	2.71977e-08		rs2289333	NA	1	Known / Explained
	237	rs12592845	FBN1	15	48184958	C	T	0.17693	120005	-0.0290882	0.0045521	1.65802e-10	-0.0279228	0.00455374	8.68705e-10		rs12592845	NA	1	Known / Explained
	238	rs28559787	CYP19A1	15	51096296	G	T	0.286736	119732	-0.0473694	0.00384475	7.02102e-35	-0.0470068	0.00384762	2.51893e-34		rs28559787	NA	1	Known / Explained
	239	rs11639482	VPS13C	15	61782114	C	T	0.355158	119437	-0.032861	0.00364485	1.95569e-19	-0.0328474	0.00364608	2.08004e-19		rs11639482	NA	1	Known / Explained
	240	rs3101491	AC087482.1	15	66849815	T	C	0.558348	119173	0.0222796	0.00351306	2.26877e-10	0.0224769	0.00351622	1.63369e-10		rs3101491	NA	1	Known / Explained
	241	rs78787332	IQCH, IQCH-AS1	15	67276494	A	G	0.0718091	119205	-0.0384687	0.00676534	1.29939e-08	-0.0378991	0.00677176	2.18548e-08		rs3784711	2.24378e-08	0.16626	Independent Signal at Known Locus
	242	rs34189331	MYO9A	15	71904573	A	T	0.474344	119583	0.0254978	0.00348462	2.53163e-13	0.0250185	0.00348822	7.37598e-13		rs34189331	NA	1	Known / Explained
	243	rs750460	LOXL1	15	73741506	G	A	0.102255	120248	-0.0432912	0.00572883	4.13333e-14	-0.0402341	0.00573682	2.32747e-12		rs750460	NA	1	Known / Explained
	244	rs6495121	CYP1A1	15	74503508	G	T	0.506226	119661	-0.0255335	0.00348067	2.20394e-13	-0.0244624	0.00348915	2.36645e-12		rs6495121	NA	1	Known / Explained
	245	rs4886714	PTPN9, AC105036.3	15	75324479	C	T	0.275642	119579	0.0337651	0.00389861	4.68382e-18	0.030078	0.00391362	1.52429e-14		rs4886714	NA	1	Known / Explained
	246	rs11857009	ADAMTSL3	15	84067413	T	C	0.736436	120297	0.0450048	0.00394161	3.40408e-30	0.044191	0.0039447	3.95933e-29		rs11857009	NA	1	Known / Explained
	247	rs12148368	UBE2Q2P1	15	84606505	C	G	0.282408	119529	-0.0214404	0.00386793	2.97132e-08
	248	rs938608	ACAN	15	88898605	G	T	0.20266	119910	-0.0467209	0.0043195	2.88204e-27	-0.0461214	0.00432171	1.37574e-26		rs938608	NA	1	Known / Explained
	249	rs13379905	IGF1R	15	98692483	C	T	0.0971271	118659	-0.0874778	0.00589269	7.47997e-50	-0.0867843	0.00589841	5.30763e-49		rs13379905	NA	1	Known / Explained
	250	rs2573650	AC084855.1, ADAMTS17	15	100014097	G	A	0.561192	119500	0.0332817	0.00350173	2.01233e-21	0.0326728	0.00350398	1.11517e-20		rs2573650	NA	1	Known / Explained
	251	rs4467054	ADAMTS17	15	100295372	G	T	0.680355	117923	-0.031139	0.00375795	1.16977e-16	-0.0298791	0.00376016	1.92274e-15		rs4467054	NA	1	Known / Explained
	252	rs8050777	MAPK8IP3	16	1306767	A	G	0.111535	118044	-0.0332633	0.00554641	2.00669e-09	-0.0332633	0.00554723	2.01758e-09		rs1742438	2.01758e-09	0.162353	Independent Signal at Known Locus
	253	rs1135999	PDXDC1, NTAN1	16	14631962	A	G	0.396764	120278	-0.0231761	0.00355226	6.82967e-11	-0.0231761	0.00355288	6.8825e-11		rs1135999	NA	1	Known / Explained
	254	rs9630631	WWP2	16	69366727	T	C	0.508062	119260	-0.0254248	0.00347903	2.71144e-13	-0.0254248	0.00347979	2.74362e-13		rs9630631	NA	1	Known / Explained
	255	rs1004900901	PIEZO1	16	88333852	C	T	0.00558134	118699	-0.170661	0.0233686	2.81449e-13	-0.19153	0.023443	3.08347e-16		rs75746799	3.76584e-16	0.048372	Novel Locus
	256	rs258324	CDK10	16	89254255	T	G	0.690431	120206	-0.041202	0.00374706	4.00313e-28	-0.0435624	0.00376004	4.87402e-31		rs258324	NA	1	Known / Explained
	257	rs434473	ALOX12-AS1, AC040977.2, ALOX12	17	6404934	A	G	0.499018	120110	0.0241827	0.00345997	2.76249e-12	0.0237461	0.00346127	6.86122e-12		rs312466	6.92009e-12	0.963394	Known / Proxy
	258	rs2228128	POLR2A	17	6900815	T	C	0.0582945	120200	-0.0521494	0.00739689	1.7869e-12	-0.0527358	0.00740313	1.05257e-12		rs2228128	NA	1	Known / Explained
	259	rs2291664	DNAH2	17	7237142	C	T	0.209755	118636	0.0284142	0.00428745	3.41901e-11	0.0293802	0.00429021	7.47943e-12		rs2291664	NA	1	Known / Explained
	260	rs113934718	ATAD5	17	28714880	C	A	0.122552	120153	-0.0414491	0.00530113	5.32721e-15	-0.0413794	0.00530248	6.00782e-15		rs113934718	NA	1	Known / Explained
	261	rs2338115	PIP4K2B	17	36429578	C	T	0.235422	118672	0.0255724	0.00410979	4.89914e-10	0.0268018	0.00411387	7.26969e-11		rs2338115	NA	1	Known / Explained
	262	rs1868758	RPL23AP75	17	38095853	C	T	0.531116	119247	-0.0196909	0.00349511	1.76234e-08	-0.0197472	0.00349865	1.65922e-08		rs1868758	NA	1	Known / Explained
	263	rs199517	WNT3	17	44354587	A	G	0.416704	119459	-0.0204598	0.00351783	6.02601e-09	-0.0210556	0.00352056	2.22092e-09		rs199517	NA	1	Known / Explained
	264	rs2411374	SNF8	17	46522998	C	T	0.693058	119490	-0.0333344	0.00377226	9.85825e-19	-0.0338244	0.00377481	3.23056e-19		rs2411374	NA	1	Known / Explained
	265	rs12952581	AC091180.5	17	46948346	G	A	0.25569	119285	-0.0245934	0.00399264	7.28887e-10	-0.0241326	0.00399539	1.54008e-09		rs12952581	NA	1	Known / Explained
	266	rs8073455	C17orf67	17	54349224	C	T	0.839863	120250	-0.0261019	0.00472401	3.28806e-08
	267	rs58681483	TUBD1	17	57434654	A	G	0.0989088	120141	-0.0323657	0.00579728	2.36521e-08	-0.0317344	0.00579906	4.44173e-08		rs7212590	4.4669e-08	0.988248	Known / Proxy
	268	rs9905385	C17orf82	17	58998250	A	G	0.719494	119778	-0.0450171	0.00386295	2.2009e-31	-0.0469347	0.00386901	7.24161e-34		rs9905385	NA	1	Known / Explained
	269	rs4968463	MED13	17	59532650	A	T	0.524507	119090	0.0199018	0.00347587	1.03001e-08
	270	rs2320125	AC127029.3, CD79B	17	61508318	T	C	0.449221	120208	0.045477	0.00347842	4.63234e-39	0.0469758	0.00348284	1.84583e-41		rs2320125	NA	1	Known / Explained
	271	rs8073426	AC004805.1	17	63063281	T	C	0.399494	120301	-0.0201763	0.00353781	1.17685e-08
	272	rs34237612	KCNJ16	17	67642113	T	C	0.105294	120301	-0.0319904	0.00564634	1.46437e-08	-0.0335658	0.00564886	2.81459e-09		rs34237612	NA	1	Known / Explained
	273	rs62073531	AP000845.1	18	-219626	G	C	0.30926	120169	0.0252063	0.00373636	1.5174e-11	0.0252063	0.00373704	1.53045e-11		rs7226677	1.53045e-11	0.998847	Known / Proxy
	274	rs4239437	CABLES1	18	20232224	T	C	0.827961	120278	0.0674011	0.0045833	5.91562e-49	0.0674011	0.00458738	7.17608e-49		rs4239437	NA	1	Known / Explained
	275	rs12960763	FHOD3	18	33611914	G	A	0.48687	120104	-0.0241147	0.00346341	3.33811e-12	-0.0241147	0.00346409	3.37056e-12		rs1390430	3.37056e-12	0.953288	Known / Proxy
	276	rs73439668	DYM	18	46094850	G	A	0.237739	119629	-0.0396121	0.0040667	2.02302e-22	-0.0396121	0.00406828	2.10024e-22		rs73439668	NA	1	Known / Explained
	277	rs571312	RNU4-17P	18	57339769	C	A	0.181449	120301	0.0246516	0.00450837	4.55219e-08	0.0246516	0.00450891	4.56929e-08		rs571312	NA	1	Known / Explained
	278	rs34840745	INSR	19	6683797	C	T	0.182503	119009	0.0252908	0.00449635	1.85785e-08	0.0245384	0.00449749	4.86924e-08		rs34840745	NA	1	Known / Explained
	279	rs4804495	DNMT1	19	9809657	A	G	0.452211	120153	0.0204547	0.00346858	3.69888e-09	0.0195115	0.00347001	1.87805e-08		rs4804495	NA	1	Known / Explained
	280	rs2010492	ILF3	19	10303395	A	G	0.681768	119518	-0.0388586	0.00372456	1.75106e-25	-0.0382654	0.00372708	9.94061e-25		rs2010492	NA	1	Known / Explained
	281	rs4803462	AC011462.1, BCKDHA	19	41408936	T	A	0.419655	119809	-0.0230517	0.00351057	5.15585e-11	-0.0230517	0.00351118	5.19545e-11		rs4803462	NA	1	Known / Explained
	282	rs57674902	SMOX	20	3596741	C	T	0.204515	120116	0.0347971	0.0042957	5.47646e-16	0.0338126	0.00429833	3.64792e-15		rs57674902	NA	1	Known / Explained
	283	rs994308	CASC20	20	6103622	C	T	0.833013	119060	-0.0354825	0.00468249	3.51722e-14	-0.0341935	0.00468547	2.92576e-13		rs994308	NA	1	Known / Explained
	284	rs4814213	ISM1	20	12761075	A	G	0.406406	119666	0.0216379	0.00353006	8.80947e-10	0.0209511	0.00353181	2.99036e-09		rs4814213	NA	1	Known / Explained
	285	rs754332	KIZ, KIZ-AS1	20	20677898	G	A	0.392611	119281	0.0303159	0.00357039	2.04975e-17	0.0296351	0.0035722	1.07633e-16		rs754332	NA	1	Known / Explained
	286	rs79792012	LNCNEF	20	22076339	T	A	0.0313292	119489	-0.0844677	0.00998538	2.69339e-17	-0.0843497	0.00998965	3.07435e-17		rs6047332	3.10411e-17	0.00195344	Novel Locus
	287	rs5754190	SYN3	22	32550466	C	T	0.689033	119802	-0.0475068	0.00373899	5.49161e-37	-0.0475068	0.00374147	6.1158e-37		rs5754190	NA	1	Known / Explained
	288	rs6119395	NECAB3	20	31744711	G	T	0.394245	118571	-0.029493	0.00357795	1.67958e-16	-0.0271242	0.00358084	3.59595e-14		rs6119395	NA	1	Known / Explained
	289	rs224329	GDF5OS	20	33519579	T	C	0.719992	119477	-0.0693749	0.00386207	3.78704e-72	-0.0680474	0.00386905	3.06425e-69		rs224329	NA	1	Known / Explained
	290	rs4608	RPN2	20	35365054	C	T	0.470504	120252	0.0360521	0.00347201	2.94442e-25	0.0353328	0.00347532	2.79044e-24		rs4608	NA	1	Known / Explained
	291	rs77616177	SNX21	20	43967372	G	A	0.0812248	119120	-0.0362172	0.00637461	1.3353e-08	-0.0377984	0.00637734	3.08552e-09		rs3761156	3.11881e-09	0.0755909	Novel Locus
	292	rs7509244	AL139824.1	20	54382481	C	T	0.248227	120263	-0.0228944	0.00401292	1.1622e-08	-0.0222444	0.00401382	2.99139e-08		rs7509244	NA	1	Known / Explained
	293	rs8121252	GNAS	20	56976809	T	C	0.728314	119787	0.0465179	0.00390277	9.40156e-33	0.0462217	0.00390543	2.56549e-32		rs8121252	NA	1	Known / Explained
	Abbreviations: SNP, single nucleotide polymorphism; N, number; Chr., chromosome; Ref, reference allele; Alt, alternative allele; Freq, allele frequency of alternative allele; SE, standard error; LD, linkage disequilibrium; TWB5, Taiwan Biobank (version 5); BBJ, Biobank Japan; KoGES, Korean Genome and Epidemiology Study; EUR, European; NA, not applicable.
	All genomic coordinates were based on the GRCh37 reference genome.
	Lead SNPs were shown in 293 distinct loci with significant associations (P < 5 x 10-8) using LocusZoom (http://locuszoom.org/).
	We conducted a genome-wide association study (GWAS) and generated the [TWB5]HEIGHT summary statistics.
	[EUR]HEIGHT GWAS summary statistics was from GWAS catalog (GCST90029008) (https://ftp.ebi.ac.uk/pub/databases/gwas/summary_statistics/GCST90029001-GCST90030000/GCST90029008/). [BBJ]HEIGHT and [KoGES]HEIGHT GWAS summary statistics were obtained from the BBJ database (https://pheweb.jp/pheno/Height) and the KoGES database (https://koges.leelabsg.org/pheno/KoGES_HEIGHT). The [Yengo_EUR]HEIGHT GWAS s…
	Novel loci were defined as those with both PP.H3.abf and PP.H4.abf ≤ 0.7 in each comparison.
