# Supplementary material for: Unraveling the genetic links between stature and disease in East Asians: A multi-biobank genetic correlation and risk prediction study
Source: PLoS Genet. 2026 Mar 13;22(3):e1012030. doi: 10.1371/journal.pgen.1012030 (PMC13001983; doi:10.1371/journal.pgen.1012030)
Supplement: S4 Table — (XLSX) [file pgen.1012030.s020.xlsx]

## Sheet: S4
	S4 Table. Colocalization analyses of 1-Mb genomic regions centered on 293 lead SNPs associated with body height, comparing TWB5 with other ancestry reference panels
	N	Lead SNP (rs ID)	Nearest gene	Chr	Start	End	Ref	Alt	TWB5 versus KoGES			TWB5 versus BBJ			TWB5 versus Yengo_EAS			TWB5 versus EUR			TWB5 versus Yengo_EUR
									PP.H3.abf	PP.H4.abf		PP.H3.abf	PP.H4.abf		PP.H3.abf	PP.H4.abf		PP.H3.abf	PP.H4.abf		PP.H3.abf	PP.H4.abf
	1	rs56265117	MFAP2, AL049569.1	1	16806923	17806923	C	T	0.293209	0.706791		0.0149468	0.985053		0.00123094	0.998769		0.137441	0.862559		0.000883977	0.999116
	2	rs11248968	LINC02793, AL050344.1	1	24870394	25870394	G	A	0.0171581	0.418598		0.807613	0.149529		0.0306375	0.928544		0.00871617	0.991197		0.464884	0.00219552
	3	rs12729961	DHDDS	1	26262049	27262049	C	T	0.0300358	0.949663		0.0573247	0.918946		0.0268883	0.15289		0.0204439	0.97928		0.00060771	0.997628
	4	rs6425702	SELENOWP1	1	31058965	32058965	G	A	0.0380035	0.00841189		0.362853	0.136894		0.0193652	0.979471		0.999343	1.90448e-05		0.996531	0.000105417
	5	rs28470722	INPP5B	1	37886727	38886727	G	A	0.568456	0.318174		0.0241542	0.974931		0.0089414	0.987988		0.00488842	0.994905		0.00849431	0.988573
	6	rs3014235	GPBP1L1	1	45591512	46591512	A	G	0.0746721	0.922953		0.0218897	0.97811		0.0347032	0.965296		0.116567	0.883432		0.0642329	0.935766
	7	rs12035995	FOXD2-AS1	1	47400459	48400459	G	A	0.138055	0.255395		0.392816	0.605546		0.147762	0.850966		0.988315	0.00760047		0.987287	0.00479399
	8	rs12064411	FAF1	1	50720291	51720291	A	G	0.228735	0.771265		0.118195	0.881805		0.0172723	0.982728		0.154511	0.845489		0.0227866	0.977213
	9	rs17107806	PODN	1	53032535	54032535	G	C	0.0243611	0.0535757		0.00860637	0.989233		0.00262541	0.993417		0.977409	0.0029594		0.69895	0.00177767
	10	rs77443327	AL603840.1	1	55923168	56923168	C	T	0.341758	0.36572		0.782789	0.21721		0.0309739	0.969024		0.836604	0.163396		0.701997	0.298003
	11	rs17100758	AC118549.1	1	77533612	78533612	C	T	0.0166801	0.163128		0.00508199	0.994896		0.00178967	0.998183		0.995703	0.000118818		0.990014	0.0001621
	12	rs10922476	PKN2-AS1	1	88642464	89642464	A	G	0.00788061	0.992119		0.00802446	0.991976		0.00177521	0.998225		0.00632708	0.993673		0.00187759	0.998122
	13	rs524323	AC099567.1	1	102774491	103774491	T	G	0.0843863	0.108162		0.54357	0.369406		0.151453	0.819173		0.661165	0.338542		0.102218	0.897481
	14	rs7513580	RNA5SP56	1	118349909	119349909	G	A	0.0052292	0.994771		0.00646974	0.99353		0.00362875	0.996371		0.0141092	0.985891		0.00866517	0.991335
	15	rs11205303	MTMR11	1	149406413	150406413	T	C	2.27374e-16	1		0	1		0	1		0	1		0	1
	16	rs7523880	BX284613.2	1	170269979	171269979	C	T	0.048503	0.101014		0.0228919	0.977091		0.00303713	0.996938		0.0347655	0.965209		0.00314155	0.996833
	17	rs10489289	DNM3	1	171724089	172724089	T	C	0.0293464	0.969655		0.535568	0.464432		0.230602	0.769398		0.0252682	0.974732		0.101148	0.898852
	18	rs6659744	PAPPA2	1	176294416	177294416	G	A	0.00822852	0.991771		0.00518659	0.994813		0.00171257	0.998287		0.00645113	0.993549		0.000767456	0.999233
	19	rs2296296	LAMC1	1	182605399	183605399	C	G	0.22075	0.49811		0.195637	0.804165		0.0385534	0.960157		0.258359	0.741435		0.0402122	0.959655
	20	rs4650650	COLGALT2	1	183512841	184512841	A	G	0.00346819	0.996532		0.125802	0.874198		0.000384511	0.999615		0.00294638	0.997054		0.000348564	0.999651
	21	rs12726438	PTPN14	1	214157564	215157564	C	T	0.0216901	0.978287		0.0237459	0.976253		0.00658598	0.993413		0.0243082	0.975691		0.0203789	0.979619
	22	rs1046017	TGFB2, TGFB2-OT1	1	218117135	219117135	C	G	0.0163033	0.983697		0.00666534	0.993335		0.00157892	0.998421		0.00765295	0.992347		0.00168919	0.998311
	23	rs2134484	ZC3H11B	1	219273122	220273122	G	C	0.0609361	0.415126		0.165168	0.697787		0.0623219	0.937562		0.0520105	0.947989		0.0683029	0.931697
	24	rs28660431	PRSS38	1	227516826	228516826	G	A	0.383285	0.0586375		0.993536	0.00408097		0.870499	0.120746		0.095965	0.903785		0.971394	0.0188415
	25	rs7598655	CYS1	2	9707195	10707195	T	G	0.0219673	0.804867		0.0230899	0.955782		0.00522233	0.994776		0.0292383	0.970762		0.00685425	0.993146
	26	rs6545813	ADCY3	2	24631287	25631287	C	T	0.0404369	0.959555		0.0708558	0.929144		0.94208	0.0579196		0.99937	0.000629558		0.999966	3.40417e-05
	27	rs780093	GCKR	2	27242603	28242603	T	C	0.0123258	0.987645		0.00657446	0.993425		0.000926243	0.999074		0.00610734	0.993893		0.000926182	0.999074
	28	rs3769528	LTBP1	2	32971192	33971192	A	G	0.00163284	0.998367		0.000848648	0.999151		0.000568722	0.999431		1	4.79746e-13		0.982931	0.0170691
	29	rs3755206	CRIM1	2	36183428	37183428	T	G	2.17559e-10	1		1.65062e-09	1		1.42109e-17	1		1	1.37731e-30		1	1.36191e-26
	30	rs7567553	QPCT	2	37116104	38116104	T	G	0.237947	0.0730577		0.307399	0.692558		0.00548906	0.806755		0.999999	8.8796e-09		0.0330131	0.00803866
	31	rs5024499	PPM1B, AC013717.1	2	43946931	44946931	T	A	0.0121553	0.788793		0.00816853	0.99109		5.69572e-05	0.999077		0.00663524	0.992747		5.69521e-05	0.999077
	32	rs3791675	EFEMP1	2	55611309	56611309	C	T	6.49493e-13	1		0	1		0	1		0	1		0	1
	33	rs4241349	ANTXR1	2	68830284	69830284	G	A	0.00179783	0.997187		0.00120409	0.998796		3.3553e-07	1		0.00278628	0.997214		0.00653866	0.993461
	34	rs4853242	PCBP1-AS1	2	69726045	70726045	A	G	0.0209419	0.086199		0.0692986	0.360929		0.00582955	0.0426894		0.106403	0.893566		0.00898229	0.991003
	35	rs6746731	ZNF638	2	71072917	72072917	T	G	0.0411673	0.958833		0.10478	0.89522		0.00672301	0.993277		0.0210845	0.978916		0.0231508	0.976849
	36	rs1913671	EIF2AK3	2	88399883	89399883	T	C	0.158511	0.841489		0.022745	0.977255		0.463424	0.536576		0.376163	0.623837		0.500988	0.499012
	37	rs72809827	LMAN2L	2	96890953	97890953	C	T	0.0321156	0.0364451		0.0769446	0.923034		0.00237712	0.997617		0.00716293	0.992835		0.0117019	0.988276
	38	rs12712033	KIAA1211L	2	98957973	99957973	T	C	0.0297655	0.0567323		0.490775	0.0294842		0.117773	0.00923773		0.794951	0.041401		0.310576	0.556786
	39	rs2166898	GLI2	2	121112659	122112659	G	A	0.00517087	0.978945		0.00631448	0.993668		1.04706e-06	0.999988		0.0053998	0.994585		1.04787e-06	0.999988
	40	rs3771308	GLS	2	191300905	192300905	T	C	0.0161523	0.626306		0.0100667	0.987758		0.0296096	0.894475		0.0972025	0.902791		0.0366018	0.963295
	41	rs16824421	AC019330.1	2	199132982	200132982	A	T	0.0264224	0.00757948		0.885728	0.00460957		0.00518196	0.007754		0.88676	0.00320608		0.281464	0.00285763
	42	rs2113832	DIRC3	2	217778692	218778692	A	G	0.0526008	0.725001		0.0428455	0.957152		0.0052702	0.99473		0.0451558	0.954844		0.00515003	0.99485
	43	rs484085	USP37	2	218896684	219896684	C	T	0.0835395	0.907481		0.983744	0.0162556		0.903023	0.0969774		0.0720439	0.927956		0.0476515	0.952349
	44	rs76426653	NHEJ1, AC068946.1	2	219453589	220453589	C	T	0.0049971	0.995003		0.00615254	0.993847		1.9124e-05	0.999981		1	3.24272e-14		1	5.32303e-16
	45	rs2396063	AC008072.1	2	224601367	225601367	C	T	0.0332008	0.612678		0.993085	0.00090236		0.977426	0.00322281		0.0223865	0.977472		0.00635402	0.993501
	46	rs368175498	ARMC9	2	231618927	232618927	T	G	0.677974	0.0513744		0.998795	0.000202291		0.0722001	0.100396		0.665723	0.0751732		0.07218	0.100401
	47	rs4973506	DIS3L2	2	232443097	233443097	C	T	0.00655591	0.993444		0.00056639	0.999434		0.00136617	0.998634		1	6.77439e-43		1	9.36689e-49
	48	rs894857163	GIGYF2	2	233091695	234091695	C	T	0.00107964	0.99892		0.00124098	0.998759		0.0021303	0.99787		1	1.25719e-20		1	5.15054e-51
	49	rs957953310	INPP5D	2	233494321	234494321	C	A	0.0285668	0.0146754		0.0661711	0.015515		0.000559498	0.00658543		0.0721679	0.547078		0.0213412	0.553298
	50	rs55847233	PRRT3, PRRT3-AS1	3	9491101	10491101	C	G	0.0112203	0.757302		0.784656	0.215284		0.00325497	0.996745		0.0260632	0.973935		0.0025102	0.997489
	51	rs17079634	SCAP	3	46974124	47974124	T	C	0.0222729	0.977726		0.0269729	0.973027		0.00560966	0.99439		0.0717328	0.928267		0.00599142	0.994009
	52	rs1049707075	SEMA3F-AS1	3	49682416	50682416	C	A	0.00114641	0.00483705		0.034089	0.0614928		0.000103627	0.000751706		0.00877698	0.0277477		0.00276298	0.0287477
	53	rs545614920	DOCK3	3	50696928	51696928	G	A	0.00911048	0.0057585		0.160736	0.0400571		0.00572705	0.0212649		0.109268	0.0118811		0.0245732	0.00647588
	54	rs1209842003	AC097637.3	3	51720997	52720997	G	T	0.110969	0.888571		0.838513	0.161404		0.0344694	0.965028		0.122478	0.877037		0.0485795	0.950722
	55	rs2564940	AC096887.1	3	52607569	53607569	G	A	0.988818	0.0109567		0.132636	0.867364		0.0330933	0.966906		0.240976	0.759024		0.0244416	0.975558
	56	rs1906504	IL17RD	3	56675454	57675454	A	G	0.0296072	0.16945		0.189503	0.764917		0.0094688	0.988546		0.990581	6.86238e-05		0.904369	0.000707294
	57	rs9863706	RYBP	3	71937413	72937413	C	T	0.00343615	0.996561		0.00125302	0.998747		0.000614048	0.999386		0.000305258	0.999695		2.41493e-07	1
	58	rs13062862	AC107029.1	3	98765031	99765031	G	A	0.215424	0.486241		0.465893	0.515354		0.0317278	0.577562		0.18528	0.807168		0.0733417	0.0391694
	59	rs7647368	AC078785.1	3	112348678	113348678	C	T	0.900727	0.0990784		0.058791	0.941206		0.95613	0.0434026		0.0451284	0.954869		0.998091	0.00147268
	60	rs4599273	ZBTB20, ZBTB20-AS5	3	113674908	114674908	A	G	0.0262505	0.00708599		0.614471	0.380004		0.501366	0.495811		0.999947	8.11097e-07		0.999934	2.21673e-06
	61	rs4073154	H1FX-AS1	3	128535485	129535485	A	G	0.0807997	0.918538		0.000157104	0.999843		5.17331e-08	1		4.24614e-05	0.999958		1	7.78001e-09
	62	rs6762690	RYK	3	133396121	134396121	A	G	0.875413	0.124375		0.999982	1.81798e-05		0.959771	0.0402293		1	1.53383e-13		1	2.88711e-13
	63	rs2871960	ZBTB38	3	140621814	141621814	A	C	0.0103156	0.989684		0.928198	0.0718016		0.000851792	0.999148		0.000976352	0.999024		0.000250234	0.99975
	64	rs75074446	WWTR1	3	148888226	149888226	C	T	0.0374904	0.962458		0.0276524	0.972344		0.00274986	0.99725		0.794465	0.108516		0.999989	4.58333e-06
	65	rs4680345	AC092944.1	3	156392521	157392521	C	G	0.0343285	0.0327006		0.0521004	0.947395		0.099601	0.621328		0.0583044	0.941695		0.00750059	0.992498
	66	rs73170315	RSRC1	3	157557601	158557601	A	G	0.174515	0.525579		0.89824	0.101612		0.486018	0.510866		0.131674	0.868305		0.0244959	0.97548
	67	rs59499869	MECOM	3	168328636	169328636	A	C	0.0926775	0.835291		0.999493	0.000494288		0.106204	0.893599		0.999969	1.84001e-05		0.99812	4.87656e-05
	68	rs78362073	MECOM, AC007849.1	3	168841436	169841436	T	C	0.155464	0.0424183		0.973288	0.0256156		0.0379273	0.961857		0.992574	0.00443619		0.994339	0.000146845
	69	rs62281816	FNDC3B	3	171473351	172473351	C	T	0.0103519	0.989648		0.0108184	0.989182		0.000595208	0.999405		0.0493628	0.950637		0.00536012	0.99464
	70	rs150346256	AC107294.2	3	184006140	185006140	G	A	0.00160441	0.00462776		0.0326493	0.0201025		2.17018e-05	0.00109967		0.699524	0.00127135		0.00223616	0.00320101
	71	rs551903800	MAP3K13	3	184639434	185639434	T	C	0.125328	0.035955		0.975633	0.00206462		8.67227e-05	0.993927		0.314702	0.183609		0.113624	0.256831
	72	rs1491997	AC072022.1, BCL6	3	186947926	187947926	C	T	0.00492865	0.99507		0.00807217	0.991928		0.0151196	0.98488		0.972143	0.0278568		0.029985	0.970015
	73	rs79521216	OSTN	3	190275426	191275426	A	G	0.0780499	0.400249		0.0181994	0.9818		0.00891337	0.977999		0.999341	0.000643914		0.998753	0.00015204
	74	rs78158789	NSD2	4	1432537	2432537	A	C	0.0372254	0.549598		0.0900231	0.1638		0.00653023	0.549451		0.123635	0.0224459		0.0153812	0.0246727
	75	rs13140943	TBC1D14	4	6477109	7477109	A	G	0.00857792	0.00417643		0.0199907	0.513016		0.0181335	0.252569		0.00514293	0.994792		0.000393161	0.999546
	76	rs10014726	AC006499.8	4	9737024	10737024	T	C	0.032452	0.009708		0.263078	0.0255695		0.0490969	0.02016		0.999589	0.000360157		0.999743	0.000198704
	77	rs12502445	AC007370.2	4	12381391	13381391	A	C	0.0365567	0.963324		0.0293775	0.970521		0.00326444	0.996732		0.0966287	0.903346		0.079913	0.920027
	78	rs34991223	CPEB2, AC098829.1	4	14555673	15555673	C	T	0.0316056	0.00434185		0.0279424	0.336662		0.0033165	0.073881		0.414855	0.0542135		0.846847	0.00200026
	79	rs13131350	LCORL	4	17377487	18377487	A	G	0.000433487	0.999567		0.00317177	0.996828		0.995491	0.00450871		1	1.20113e-29		1	1.30183e-66
	80	rs58408429	REST	4	57269824	58269824	T	C	0.0136133	0.986387		0.0162334	0.983767		0.000979952	0.99902		0.00713885	0.992861		0.00109723	0.998903
	81	rs34647859	ADAMTS3	4	72990197	73990197	C	T	0.249632	0.750368		0.862802	0.137198		0.862121	0.137879		0.0211125	0.978887		0.00545978	0.99454
	82	rs11729093	CFAP299	4	81163735	82163735	A	C	0.0384869	0.961513		0.0202431	0.979757		0.000634414	0.999366		0.0781606	0.921839		0.00615405	0.993846
	83	rs1662844	PRKG2	4	81654680	82654680	C	T	0.0788638	0.921136		0.0686988	0.931301		0.00642261	0.993577		0.147323	0.852677		0.00644647	0.993554
	84	rs10026667	AC019131.1	4	99373742	100373742	T	A	0.0249258	0.100647		0.955551	0.0070615		0.0110798	0.0125468		0.216452	0.042597		0.162615	0.0111033
	85	rs6818637	TET2, TET2-AS1	4	105597339	106597339	T	C	0.0101854	0.989812		0.0273714	0.972624		0.00614311	0.993853		0.0390507	0.960943		0.00581011	0.994186
	86	rs7699073	AC098588.3, AC098588.2	4	145042668	146042668	C	G	0.0344273	0.965573		0.0323947	0.967605		0.869518	0.130482		0.999804	0.000196249		0.999691	0.000309057
	87	rs10023353	WWC2	4	183716032	184716032	G	C	0.0127321	0.219318		0.005514	0.991752		0.000101373	0.999856		0.00155261	0.998441		0.910292	0.0680718
	88	rs12514287	NPR3	5	32244837	33244837	T	C	0.0623281	0.033658		0.925978	0.0694152		0.701974	0.286762		0.972069	0.0262351		0.875409	0.112555
	89	rs4540190	AC010343.3	5	32507794	33507794	A	G	0.0688764	0.477874		0.624416	0.373099		0.0785544	0.92079		0.98434	0.0147087		0.923273	0.0693137
	90	rs1427853	AC010343.3, LINC02160	5	32767818	33767818	G	A	0.0658276	0.497614		0.338666	0.657905		0.0492911	0.950101		0.983071	0.0159009		0.89056	0.0988708
	91	rs300061	NIPBL	5	36522775	37522775	G	A	0.552491	0.447476		0.0221426	0.977855		0.00806799	0.991902		0.0222728	0.977727		0.00589293	0.994107
	92	rs4273617	GHR	5	42195471	43195471	G	A	0.704483	0.295517		0.932131	0.0678692		0.956528	0.0434718		0.999966	3.41253e-05		0.999942	5.79586e-05
	93	rs10068807	AK4P2	5	54376985	55376985	A	G	0.628008	0.36594		0.713917	0.286077		0.42537	0.574618		0.368993	0.631004		0.387214	0.612775
	94	rs252912	AC008937.1	5	55695792	56695792	C	T	0.0904111	0.435373		0.0326706	0.958269		0.00441363	0.993889		0.691523	0.302985		0.42335	0.567232
	95	rs893191	PDE4D	5	58523325	59523325	A	T	0.0456176	0.954184		0.0177346	0.82601		0.00300866	0.951122		0.999417	6.59084e-06		0.989243	0.00927231
	96	rs4700675	ADAMTS6	5	64159225	65159225	T	A	0.147442	0.852267		0.0124886	0.987511		0.00492456	0.995075		0.999776	0.000223774		0.886549	0.113312
	97	rs6873192	PIK3R1	5	67098184	68098184	A	G	0.0229405	0.241085		0.739145	0.257814		0.0655744	0.932593		0.00345892	0.996523		2.3567e-06	0.999972
	98	rs2278225	LHFPL2	5	77283101	78283101	G	A	0.0199229	0.251732		0.0367349	0.955197		0.00585767	0.994097		0.999746	0.000247296		0.998004	0.00194421
	99	rs6884654	TENT2	5	78448971	79448971	A	T	0.0538174	0.848523		0.0443793	0.335954		0.00127206	0.0917747		0.0772773	0.872178		0.14369	0.059053
	100	rs4916745	MEF2C-AS1	5	87832162	88832162	G	A	0.0791362	0.920863		0.0729902	0.92701		0.016851	0.983149		0.066018	0.933982		0.00594318	0.994057
	101	rs17085665	AC104123.1	5	95223381	96223381	G	A	0.271657	0.014837		0.11645	0.00357354		0.0216265	0.206824		0.00819484	0.991786		0.000609787	0.999348
	102	rs58308788	AC008549.2	5	114539836	115539836	G	C	0.0860466	0.43777		0.0462491	0.95375		0.0128453	0.987135		0.0215579	0.978442		0.0191589	0.980818
	103	rs200610112	UBE2D2	5	138456017	139456017	T	C	0.0165776	0.0850951		0.0427333	0.780051		0.00796799	0.991153		0.522542	0.477457		0.0280229	0.971977
	104	rs184923695	ARHGAP26	5	141977319	142977319	G	A	0.673341	0.278625		0.0165818	0.983369		2.95796e-05	0.999933		0.157051	0.00311187		1	8.25835e-09
	105	rs4282339	SLIT3	5	167756240	168756240	G	A	0.00124721	0.992248		0.000868241	0.999132		1.19089e-11	1		0.000328177	0.999672		1.1948e-11	1
	106	rs10063512	FGF18	5	170366758	171366758	G	C	2.9544e-06	0.999996		0.999998	1.98149e-06		0.183434	0.816566		7.21447e-08	1		0.999982	1.78098e-05
	107	rs4868126	FBXW11	5	170783469	171783469	T	G	2.95497e-06	0.999996		0.999998	1.98148e-06		0.183438	0.816562		7.21444e-08	1		0.999982	1.78099e-05
	108	rs58982582	MGAT1	5	179732515	180732515	A	G	0.0207645	0.111732		0.0496377	0.934106		0.0123618	0.963603		0.996181	7.24549e-05		0.884966	0.00698696
	109	rs722585	GMDS	6	1275863	2275863	G	A	0.532343	0.356631		0.000307125	0.999662		0.000263155	0.999736		0.992639	0.0072592		0.973728	0.0261719
	110	rs3812172	RREB1	6	6718187	7718187	G	A	0.227835	0.772122		0.00367132	0.996328		0.00221709	0.997782		0.308891	0.691053		0.260515	0.739426
	111	rs12208776	BMP6	6	7195418	8195418	G	T	0.244613	0.755342		0.00339438	0.996605		0.00223638	0.997763		0.301711	0.698235		0.228792	0.771157
	112	rs10946808	HIST1H2APS3	6	25733387	26733387	A	G	0.00142611	0.998574		0.00124387	0.998756		0.000220078	0.99978		0.0012438	0.998756		2.46333e-07	1
	113	rs192632187	RNU2-62P	6	26581105	27581105	T	C	0.00823376	0.00599387		0.999994	6.70204e-08		0.017005	0.129653		0.145576	0.147342		0.0193809	0.00989711
	114	rs180758599	AL662873.1	6	29911658	30911658	G	A	0.114647	0.0126661		0.984205	0.00459502		0.730064	0.0131844		0.957349	0.00293672		0.733796	0.00812556
	115	rs2077537	BAG6	6	31106522	32106522	C	G	0.294226	0.0183148		0.999985	1.35782e-05		0.17505	0.824943		0.999998	8.58676e-08		0.999995	4.21678e-08
	116	rs9268832	HLA-DRB9	6	31927789	32927789	T	C	0.474678	0.00607048		0.997557	0.00223192		0.0613405	0.938598		0.999538	0.000122782		0.999074	3.24232e-05
	117	rs2780226	HMGA1	6	33699092	34699092	C	T	0.00185155	0.998148		0.794183	0.205817		0.00271175	0.997288		0.00129748	0.998703		5.6291e-06	0.999994
	118	rs7776045	PTK7	6	42580741	43580741	C	T	0.192336	0.800854		0.673684	0.305561		0.478114	0.485431		0.460631	0.523169		0.114598	0.876635
	119	rs62410684	CD2AP	6	46982073	47982073	T	A	0.057209	0.121567		0.383048	0.613886		0.0585547	0.93969		0.0570722	0.942925		0.006325	0.993672
	120	rs12209223	FILIP1	6	75664589	76664589	C	A	0.00269013	0.993223		0.00157947	0.998421		1.01345e-06	0.999999		1.55761e-05	0.999984		8.12299e-07	0.999999
	121	rs62424617	AL590824.1	6	80941885	81941885	T	C	0.462421	0.537576		0.0554202	0.94458		0.0573226	0.942677		1	8.56354e-09		1	9.4389e-09
	122	rs395962	LIN28B	6	104897418	105897418	T	G	0.0307611	0.969239		0.0270608	0.972939		0.00489951	0.9951		0.00913981	0.99086		0.00086857	0.999131
	123	rs6920962	PPIL6	6	109224490	110224490	A	T	0.0619356	0.749458		0.0420192	0.957878		0.0108284	0.989101		0.0306728	0.96929		0.015483	0.984424
	124	rs1415701	L3MBTL3	6	129845835	130845835	G	A	2.26556e-09	1		5.29886e-11	1		0.00332293	0.996677		1	3.17102e-22		0.0245289	0.975471
	125	rs9321266	EPB41L2	6	130816458	131816458	A	G	0.00583461	0.992416		0.338966	0.661022		0.00613363	0.993847		0.00102331	0.998977		0.997236	1.55642e-05
	126	rs1819631	AL357084.1	6	140779104	141779104	G	T	0.0323423	0.102076		0.0997696	0.726097		0.428312	0.184908		0.460046	0.53947		0.064843	0.934486
	127	rs9389986	ADGRG6	6	142161114	143161114	T	A	0.00579793	0.994202		0.00521001	0.99479		0.000411068	0.999589		0.0357764	0.964224		0.000340195	0.99966
	128	rs7775047	ESR1	6	151652193	152652193	G	C	0.0755584	0.924442		0.0360211	0.963979		0.00723984	0.99276		1	6.68581e-16		1	4.442e-10
	129	rs73029259	AL078602.1	6	163611348	164611348	T	A	0.00794121	0.959386		0.00547376	0.994503		0.00129104	0.998153		0.00235887	0.997641		0.000129251	0.999684
	130	rs576443321	BX322234.1, THBS2	6	169138352	170138352	A	G	0.00144898	0.00123636		0.0384614	0.473287		0.00857908	0.377316		0.0268764	0.51275		0.00615936	0.55544
	131	rs992021654	AL049612.1	6	169751639	170751639	C	G	0.000969643	0.00142427		0.00097385	0.000916032		2.99658e-06	2.11269e-05		0.000347506	0.000392259		0.00220312	0.00816171
	132	rs798498	AMZ1, GNA12	7	2295882	3295882	T	G	0.0379446	0.962055		0.0553614	0.944639		0.00454344	0.995457		0.0306994	0.969301		0.00410888	0.995891
	133	rs17141042	AC007091.1	7	18822409	19822409	A	G	0.315024	0.684153		0.0853685	0.914614		0.0134415	0.986511		0.356908	0.643012		0.902649	0.0943674
	134	rs10241634	AC018706.1	7	25387934	26387934	G	A	0.0110837	0.985525		0.908113	0.0913819		0.00386175	0.996104		0.00716915	0.992831		0.00158337	0.998417
	135	rs367959292	AC018645.2	7	32337642	33337642	G	A	0.0345753	0.952356		0.854238	0.125282		0.500171	0.440693		0.954386	0.000568954		0.00018551	0.999677
	136	rs1717719	SFRP4	7	37612622	38612622	G	A	0.0148711	0.981171		0.0111858	0.988814		0.000999462	0.999001		0.0115123	0.988488		0.0010044	0.998996
	137	rs2960429	AC073115.1	7	45548058	46548058	G	C	0.774602	0.225396		0.00393463	0.996065		0.00333251	0.996667		0.999928	7.21105e-05		1	3.08024e-09
	138	rs4717840	TMEM270	7	72826917	73826917	T	A	0.0147896	0.984971		0.0108956	0.989104		6.33331e-10	0.999999		0.999964	8.00567e-07		0.999416	3.33376e-06
	139	rs6966074	CDK14	7	89854626	90854626	T	C	0.0391241	0.0798629		0.0592061	0.880261		0.00714605	0.824995		0.163945	0.69796		0.00628388	0.993478
	140	rs445	CDK6	7	91908370	92908370	C	T	0.000918929	0.995216		5.22154e-09	1		0.0161995	0.983787		1	3.39114e-08		0.989036	0.0101907
	141	rs1059698	AC016831.7, LINC-PINT	7	130129094	131129094	A	C	0.00214031	0.974474		0.123046	0.629627		0.000640931	0.00158373		0.00155958	0.998366		0.00396905	0.872396
	142	rs2302427	EZH2	7	148025904	149025904	C	G	0.00139994	0.998139		0.0407925	0.843616		3.39998e-05	0.99765		0.0276105	0.970937		2.80114e-05	0.997846
	143	rs147911507	NCAPG2	7	157921251	158921251	C	T	0.0477278	0.0911373		0.0425782	0.0794982		0.00109244	0.0332289		0.279083	0.270286		0.119122	0.15757
	144	rs11204049	CSGALNACT1	8	18851226	19851226	T	G	0.0459872	0.426793		0.165232	0.833768		0.0439316	0.955347		0.349398	0.649207		0.106358	0.892162
	145	rs4615575	LOXL2	8	22727320	23727320	C	T	0.273936	0.725072		0.688861	0.310938		0.724376	0.274925		0.968782	0.0309567		0.75262	0.246653
	146	rs80058013	AC023202.1	8	23534090	24534090	G	A	0.0170539	0.0108334		0.733512	0.247069		0.000460518	0.000375461		0.464106	0.53398		0.0363677	0.00576464
	147	rs9644042	CDCA2	8	24895403	25895403	A	G	0.0287677	0.0075428		0.0494339	0.945971		0.0661853	0.932724		0.130322	0.869678		0.168206	0.831793
	148	rs75320	SCARA3	8	27034616	28034616	T	G	0.0755766	0.0330102		0.116267	0.877592		0.00411686	0.99443		0.943036	0.0291192		0.479687	0.387341
	149	rs74476179	EXTL3	8	28097669	29097669	G	A	0.00850846	0.981805		0.0400713	0.959476		0.014595	0.981691		0.0474417	0.951354		0.0169171	0.982486
	150	rs16937171	AC041040.1	8	48856735	49856735	A	G	0.0679565	0.258928		0.0425453	0.95745		0.0225241	0.977327		0.202518	0.797482		0.484206	0.515794
	151	rs6984782	AC107952.2	8	56635889	57635889	T	C	0.12781	0.87219		0.218961	0.781039		0.317519	0.682481		0.0314347	0.968565		0.319966	0.680034
	152	rs10111935	AC062004.1	8	77631147	78631147	G	A	0.022997	0.940502		0.0221268	0.977873		0.000601977	0.999398		0.0212622	0.978738		0.000454437	0.999546
	153	rs7005255	AC105177.1	8	116987677	117987677	T	C	0.0171099	0.977159		0.0132059	0.986706		0.00275455	0.995717		0.0144628	0.985537		0.00467671	0.995323
	154	rs4733724	AC103718.1	8	130223728	131223728	A	G	0.0303575	0.969642		0.0251524	0.974848		0.00192322	0.998077		0.0183132	0.981687		0.0010712	0.998929
	155	rs533910810	AC133634.1	8	134297563	135297563	G	A	0.000119983	0.000214046		0.00609781	0.0158218		0.00168482	0.0246976		0.0113604	0.0298082		0.00258717	0.035214
	156	rs1246647183	ZFAT	8	135139620	136139620	T	A	0.998804	0.000859145		0.0496212	0.950379		0.0800951	0.919905		1	5.62057e-10		1	4.80707e-08
	157	rs4961741	BNC2	9	16237024	17237024	G	A	0.0222055	0.973467		0.411964	0.587998		0.943912	0.0553294		0.999801	0.000106255		0.99923	4.07539e-06
	158	rs13288085	NPR2	9	35297827	36297827	C	T	0.391533	0.191469		0.980508	0.00358701		0.930876	0.0345199		0.948155	0.0364528		0.810957	0.158891
	159	rs2578240	AL451142.2	9	90326765	91326765	A	G	0.00691422	0.991998		0.00411405	0.995861		0.0117169	0.987808		0.0357949	0.964204		0.989181	0.0107266
	160	rs1188421180	FBP1	9	96897860	97897860	C	T	0.324082	0.594776		0.852741	0.0922471		0.0113516	0.987032		0.996905	0.000299639		0.915445	0.00351229
	161	rs1463237018	AOPEP	9	97254473	98254473	A	G	0.00198391	0.998016		0.996184	0.0038161		0.930562	0.0694378		0.13154	0.86846		0.0146913	0.985309
	162	rs56119276	PTCH1	9	97780656	98780656	T	C	0.0961874	0.903813		0.997701	0.00229895		0.993397	0.00660275		0.938102	0.0618979		0.527181	0.472819
	163	rs62576745	LINC01505	9	108418175	109418175	G	T	0.104982	0.889606		0.0495445	0.950448		0.00831332	0.991671		0.306628	0.693353		0.0101377	0.989859
	164	rs954585	ZNF462	9	109142696	110142696	A	G	0.10711	0.860713		0.588223	0.411777		0.321277	0.678723		0.00524458	0.994755		0.00115174	0.998848
	165	rs1044905	TMEM245	9	111281495	112281495	G	A	0.142407	0.197934		0.0710686	0.928748		0.0114004	0.988123		0.757356	0.24048		0.0504136	0.948804
	166	rs7041855	LPAR1	9	113298729	114298729	T	G	0.195343	0.799803		0.0141981	0.985714		0.00787725	0.99205		0.851519	0.143556		0.802374	0.19107
	167	rs10980921	ZNF483	9	113779912	114779912	T	C	0.264443	0.730635		0.014269	0.985643		0.00787779	0.99205		0.851739	0.143339		0.802383	0.19106
	168	rs34395873	AL691420.1	9	117969300	118969300	T	C	0.705627	0.291254		0.999994	5.86383e-06		0.0830114	0.916987		0.0121551	0.987845		0.000929326	0.999071
	169	rs72752150	PAPPA	9	118446611	119446611	C	T	0.0125387	0.976629		0.0309385	0.9689		0.000994101	0.999004		1	3.86663e-11		1	4.36944e-10
	170	rs803732	STRBP	9	125381541	126381541	G	A	0.0569546	0.942083		0.0431512	0.956845		0.0257218	0.974278		0.0275998	0.9724		0.0174381	0.982562
	171	rs60378088	SH2D3C	9	130025555	131025555	T	C	0.0207981	0.0102409		0.050686	0.499968		0.00426031	0.264493		0.978901	0.000864157		0.912318	0.000732488
	172	rs10901208	FUBP3	9	132962640	133962640	T	C	0.00135043	0.998649		0.000835671	0.999164		0.00146763	0.998532		0.00100352	0.998996		4.0916e-09	1
	173	rs12338076	QSOX2	9	138621740	139621740	A	C	0.00233638	0.997664		0.000100009	0.9999		0.00013074	0.999869		7.69436e-05	0.999923		0.997845	0.0021552
	174	rs35859988	AL353586.1, CCDC3	10	12444646	13444646	C	T	0.00325791	0.9963		0.00124171	0.998758		0.000341879	0.997997		0.0330507	0.966949		0.0631613	0.857461
	175	rs7077461	ZNF438	10	30602668	31602668	T	A	0.0336878	0.833968		0.0275828	0.972231		0.0027379	0.997103		0.0391622	0.960576		0.958799	0.000449538
	176	rs12217745	AC026391.1	10	60855090	61855090	C	A	0.0173985	0.0670919		0.00845432	0.985661		0.00250959	0.693584		0.995913	3.33478e-05		0.984014	0.00014626
	177	rs2894069	TET1	10	69929005	70929005	C	T	0.0128128	0.987172		0.790834	0.209166		0.0704852	0.929515		1	3.52424e-08		0.999997	2.6752e-07
	178	rs57052699	NPFFR1	10	71510136	72510136	G	A	0.0162802	0.00591653		0.0172656	0.91112		0.00266656	0.995956		0.74015	0.226065		0.935356	0.0562317
	179	rs11000229	ANAPC16	10	73493518	74493518	A	G	0.0678047	0.930128		0.0667336	0.933068		0.0183386	0.981006		0.997176	1.16881e-05		0.829035	0.159908
	180	rs4979861	ZCCHC24	10	80631595	81631595	A	G	0.18906	0.7894		0.00952997	0.99047		8.08523e-08	1		0.0186634	0.981337		8.08523e-08	1
	181	rs4919058	LCOR	10	98138081	99138081	T	C	0.00836557	0.976954		0.0246472	0.914343		0.0113497	0.795217		0.00739387	0.991277		0.21383	0.785762
	182	rs11591349	MRPL43, SEMA4G, AL133215.1	10	102244331	103244331	A	T	0.0219117	0.961067		0.0910928	0.030242		0.00898853	0.705468		0.0231138	0.976885		0.00714573	0.992853
	183	rs2296512	PDCD11	10	104684688	105684688	G	A	0.0054469	0.994553		0.00295421	0.997046		1.76862e-06	0.999998		0.988529	0.0111815		0.998589	5.00282e-05
	184	rs77741887	GRK5	10	120634482	121634482	C	T	0.0263858	0.440524		0.253075	0.717827		0.100269	0.235714		0.98852	0.0112698		0.699502	0.294458
	185	rs10901780	LHPP	10	125791618	126791618	C	T	0.623116	0.262501		0.918843	0.0809939		0.638575	0.360896		0.0832723	0.916709		0.0161355	0.98385
	186	rs7071867	ADAM12	10	127223955	128223955	A	G	0.625667	0.138951		0.0412133	0.953364		0.000835885	0.998951		0.246443	0.741964		0.00790382	0.991213
	187	rs35506085	AC132217.2, INS-IGF2, IGF2-AS	11	1665576	2665576	G	A	0.000799306	0.999201		0.00301947	0.996981		1.10126e-10	1		0.000566185	0.999434		1.10126e-10	1
	188	rs138234998	PSMA1	11	14047589	15047589	C	T	0.00147529	0.998525		0.00164399	0.998356		0.0583008	0.941697		0.999879	0.000101675		0.999885	6.93984e-05
	189	rs149580940	FIBIN	11	26516411	27516411	A	G	5.95643e-07	0.999975		1.192e-06	0.999975		0.00116433	0.0128881		0.00646712	0.00107144		0.00440254	0.00306874
	190	rs2130476	PHF21A	11	45629102	46629102	G	A	0.0605433	0.00357488		0.966434	9.7976e-05		0.00482714	0.00685976		0.999379	1.55423e-05		0.00501396	0.99497
	191	rs4753000	PSMC3	11	46948685	47948685	T	C	0.0823555	0.917643		0.0330184	0.966982		0.179728	0.820272		1	2.38074e-13		1	9.67155e-13
	192	rs10896742	OR10Q2P	11	57559421	58559421	A	G	0.218202	0.781542		0.9999	9.77062e-05		0.473026	0.496678		0.999998	4.3094e-07		0.999987	7.03959e-07
	193	rs174530	MYRF, TMEM258	11	61046592	62046592	A	G	0.0317093	0.966161		0.0515222	0.948474		0.0135789	0.986421		0.0229625	0.977038		0.015633	0.984367
	194	rs1205322433	MAP4K2	11	64065800	65065800	C	A	0.016135	0.00802185		0.263158	0.0347728		3.69211e-05	0.000518922		0.0116697	0.00784566		0.00376555	0.00514038
	195	rs763648441	LTBP3	11	64813994	65813994	A	C	0.416218	0.549593		0.171065	0.813212		0.0453221	0.944404		0.956082	0.0272674		0.215777	0.736301
	196	rs1010729009	RBM4	11	65929250	66929250	C	T	0.0195284	0.0215841		0.0426153	0.116822		0.000945203	0.0340119		0.600367	0.0324651		0.19989	0.00236764
	197	rs185225508	PPP1CA	11	66678785	67678785	C	T	0.0115755	0.0808163		0.065065	0.5034		0.0033252	0.117364		0.990381	0.000355395		0.897745	0.000302909
	198	rs1938679	AP000439.3	11	68772096	69772096	C	T	3.64409e-06	0.999996		5.45414e-07	0.999999		0.000121833	0.999878		1	3.03381e-12		1	4.90983e-08
	199	rs55930012	CLPB	11	71579380	72579380	T	C	0.36108	0.636255		0.00606516	0.993782		0.031122	0.241022		0.998276	0.000980195		0.67208	0.189125
	200	rs645935	SERPINH1	11	74779290	75779290	T	C	6.75987e-05	0.999932		8.18442e-05	0.999918		0.00182808	0.998172		0.000538933	0.999461		0.00326568	0.996734
	201	rs2917531	AP003400.4	11	88761646	89761646	T	C	0.037821	0.930004		0.023731	0.976268		0.0244869	0.975483		0.0574196	0.942498		0.987968	0.0120303
	202	rs4366446	NAALAD2	11	89400476	90400476	G	A	0.0343387	0.462094		0.963425	0.0057477		0.00348225	0.667392		0.534762	0.44915		0.908339	0.0905148
	203	rs58073046	ARHGEF12	11	119748493	120748493	A	G	0.0369336	0.962653		0.0543107	0.945106		0.019177	0.980131		0.0251814	0.974554		0.0120948	0.987456
	204	rs594318	FOXRED1	11	125647713	126647713	C	G	0.134845	0.848377		0.796452	0.184073		0.800242	0.195988		0.999991	5.77429e-06		0.999982	1.12511e-05
	205	rs7489145	CD163L1	12	7051222	8051222	G	C	0.0384518	0.655322		0.0216317	0.978326		0.00164795	0.98843		0.929986	0.0690461		0.0101935	0.989752
	206	rs11054421	ETV6	12	11355093	12355093	G	A	0.00225804	0.99774		0.00216204	0.997838		0.00101328	0.998987		0.0017242	0.998276		0.000968889	0.999031
	207	rs77216612	APOLD1	12	12377983	13377983	A	G	0.00230715	0.891706		0.000266182	0.999706		0.017958	0.979868		0.977471	0.000905943		0.900065	0.0037139
	208	rs4326884	PDE3A	12	20036371	21036371	G	A	0.00300811	0.927065		0.00828132	0.991535		0.00175835	0.99811		0.106407	0.891648		0.111748	0.885829
	209	rs10843042	PTHLH, AC008011.2	12	27612948	28612948	G	A	0.0420121	0.222725		0.0224493	0.977551		0.0104119	0.989588		0.999992	7.50765e-06		0.999965	3.45856e-05
	210	rs6580810	POU6F1	12	51110478	52110478	C	T	0.0119361	0.824992		0.197626	0.0874842		0.00481426	0.120775		0.984061	0.00116253		0.865139	0.0112871
	211	rs34922637	TNS2	12	52957704	53957704	C	A	0.0200797	0.979906		1	1.41269e-09		0.00105637	0.998944		0.999997	2.7626e-06		1	6.32585e-15
	212	rs11170630	ATP5MC2	12	53540410	54540410	C	G	0.0360271	0.963973		0.999999	6.07451e-07		0.00031369	0.999686		0.998538	0.00146163		0.99738	0.00261964
	213	rs3809128	AC073896.2	12	56209919	57209919	C	T	4.70689e-05	0.999953		0.0601668	0.939833		0.0330285	0.966971		1	1.774e-27		1	6.37051e-59
	214	rs2277326	AVIL	12	57702419	58702419	C	A	0.824063	0.13867		0.825224	0.15921		0.837933	0.162066		0.872101	0.127899		0.851036	0.148963
	215	rs7315978	MSRB3	12	65298921	66298921	T	C	0.0123775	0.987606		0.0139014	0.986099		0.00413607	0.995864		1	9.87188e-11		1	1.81842e-10
	216	rs7961706	HMGA2	12	65741898	66741898	G	A	0.997215	0.00278455		0.997302	0.00269834		0.980463	0.019537		1	2.16351e-10		1	6.059e-10
	217	rs10748128	RPS26P45	12	69327658	70327658	G	T	4.10321e-08	1		2.51489e-11	1		0	1		0	1		0	1
	218	rs10779151	E2F7	12	76922730	77922730	C	A	0.0122289	0.557651		0.574898	0.423234		4.16544e-06	0.999973		0.997525	0.00247179		0.997525	0.00247183
	219	rs7977788	SOCS2	12	93482332	94482332	G	A	0.00405277	0.995947		0.00141374	0.998586		0.57461	0.42539		0.0557351	0.944265		0.57461	0.42539
	220	rs73386907	HELLPAR	12	102096940	103096940	A	G	0.0366111	0.963389		0.0284518	0.971548		0.301351	0.698649		1	1.06509e-12		1	1.64697e-49
	221	rs117988169	HVCN1	12	110610027	111610027	G	T	0.176383	0.00395345		0.480997	0.305013		0.750642	0.00589354		0.829511	0.00613644		0.999953	3.78949e-07
	222	rs4646776	ALDH2	12	111730019	112730019	G	C	0.0215527	0.0242515		0.00194189	0.998058		0.00913989	0.99086		0.928211	0.0233575		1	4.33657e-08
	223	rs11066453	OAS1, AC004551.1	12	112865621	113865621	A	G	0.464119	0.00324955		0.00143123	0.998042		0.556073	0.372712		0.0179864	0.0129392		0.955799	0.00414462
	224	rs9547244	SPART	13	36391152	37391152	C	G	0.0206831	0.134665		0.0468185	0.951211		0.0103322	0.907534		0.136187	0.863805		0.0167754	0.983219
	225	rs1239685	DLEU1, DLEU7	13	50664693	51664693	T	C	0.014685	0.886354		0.00216393	0.997836		0.00223877	0.997755		0.999957	2.01478e-05		0.996138	0.00181548
	226	rs9565021	LINC00393	13	73637961	74637961	T	C	0.107647	0.891363		0.194289	0.0659736		0.00629194	0.4599		0.999078	8.08999e-05		0.994136	0.000179549
	227	rs116994696	SPRY2	13	80414115	81414115	G	C	0.0155056	0.00508273		0.0379962	0.013074		0.00104465	0.0579013		0.0979287	0.0233684		0.0462266	0.0128634
	228	rs2183749	LINC00351	13	85426037	86426037	A	C	0.0222153	0.86174		0.11407	0.0475696		0.00128408	0.713468		0.0161553	0.983826		0.000585661	0.999399
	229	rs1428	MIR17HG	13	91506770	92506770	C	A	0.00945929	0.99054		0.026843	0.973157		0.00566261	0.994337		0.00545603	0.994544		0.00448505	0.995515
	230	rs2093210	C14orf39	14	60457279	61457279	C	T	0.000531962	0.999468		0.000848006	0.999152		0.66757	0.33243		0.000566725	0.999433		1.04142e-05	0.99999
	231	rs862049	LTBP2	14	74481882	75481882	C	T	0.022253	0.977747		0.0129282	0.987071		0.00310243	0.996898		0.0073828	0.992617		0.00368896	0.996311
	232	rs7143616	ATXN3	14	92031458	93031458	A	C	0.27267	0.72733		0.230319	0.769681		0.101447	0.898553		1	2.61786e-14		1	4.06796e-16
	233	rs3759556	DLK1	14	100692299	101692299	A	G	0.0299305	0.970059		0.00186976	0.99813		5.66311e-05	0.999943		0.999899	3.12959e-05		0.986193	0.0138072
	234	rs12894275	MARK3	14	103401424	104401424	G	A	0.0494554	0.950486		0.0488788	0.951121		0.00849378	0.991506		0.0471694	0.952831		0.0101044	0.989896
	235	rs347810	SLC12A6	15	34082515	35082515	T	C	0.0285005	0.0110178		0.0259864	0.00363239		0.0430722	0.00169043		0.699316	0.000595533		0.985272	0.000177259
	236	rs2289333	INAFM2	15	40117209	41117209	C	T	0.00134556	0.970671		0.0280181	0.925341		0.00289387	0.971406		0.988407	0.000337175		0.977615	0.000491436
	237	rs12592845	FBN1	15	48184958	49184958	C	T	0.339594	0.658441		0.999191	0.00045587		0.570573	0.416309		1.04793e-06	0.999999		0.97737	0.000175462
	238	rs28559787	CYP19A1	15	51096296	52096296	G	T	0.00808715	0.991913		0.0101975	0.989803		0.00196685	0.998033		0.999121	0.000878812		0.974046	0.0259544
	239	rs11639482	VPS13C	15	61782114	62782114	C	T	0.258352	0.727264		0.167242	0.832758		0.0173843	0.982616		0.153755	0.846245		0.00857236	0.991428
	240	rs3101491	AC087482.1	15	66849815	67849815	T	C	0.426581	0.300721		0.978929	0.016208		0.0524612	0.889307		0.999488	5.18759e-06		0.476348	0.006186
	241	rs78787332	IQCH, IQCH-AS1	15	67276494	68276494	A	G	0.683175	0.228199		0.277368	0.567431		0.0492772	0.892504		0.999355	0.000137881		0.455578	0.0182151
	242	rs34189331	MYO9A	15	71904573	72904573	A	T	0.0935729	0.0473302		0.0560926	0.943892		0.0424992	0.957501		0.999999	8.34303e-07		0.999999	8.3532e-09
	243	rs750460	LOXL1	15	73741506	74741506	G	A	0.0458322	0.297463		0.0293352	0.970665		0.00344962	0.99655		0.0102632	0.989737		0.0038109	0.996189
	244	rs6495121	CYP1A1	15	74503508	75503508	G	T	0.131401	0.57236		0.100998	0.899002		0.0495274	0.950473		0.999998	1.56028e-06		0.999986	1.35779e-05
	245	rs4886714	PTPN9, AC105036.3	15	75324479	76324479	C	T	0.0032181	0.996782		0.216125	0.783875		0.00421418	0.995786		0.373955	0.626045		0.00399882	0.996001
	246	rs11857009	ADAMTSL3	15	84067413	85067413	T	C	0.0585135	0.941487		0.048807	0.951193		0.00757352	0.992426		0.0500923	0.949908		0.0102033	0.989797
	247	rs12148368	UBE2Q2P1	15	84606505	85606505	C	G	2.99908e-09	1		7.50583e-09	1		0.299288	0.649119		1	8.80763e-09		0.816798	0.042694
	248	rs938608	ACAN	15	88898605	89898605	G	T	0.977315	0.00838758		0.000125094	0.999875		2.0668e-11	1		0.999981	1.90933e-05		0.999981	1.90937e-05
	249	rs13379905	IGF1R	15	98692483	99692483	C	T	0.00248691	0.997513		0.00106725	0.998933		0	1		0.00782325	0.992177		0	1
	250	rs2573650	AC084855.1, ADAMTS17	15	100014097	101014097	G	A	4.63743e-05	0.999953		2.59754e-08	1		9.16742e-14	1		0.999999	9.60357e-07		1	1.67362e-12
	251	rs4467054	ADAMTS17	15	100295372	101295372	G	T	4.63786e-05	0.999953		2.59754e-08	1		9.16884e-14	1		0.999999	9.60358e-07		1	1.67362e-12
	252	rs8050777	MAPK8IP3	16	1306767	2306767	A	G	0.00868346	0.00569395		0.0662831	0.0699529		0.000804986	0.0152544		0.998353	2.30829e-05		0.936224	0.00884234
	253	rs1135999	PDXDC1, NTAN1	16	14631962	15631962	A	G	0.0020336	0.977039		0.00211776	0.997882		0.00100714	0.998993		0.00506907	0.99493		0.00102854	0.998971
	254	rs9630631	WWP2	16	69366727	70366727	T	C	0.0402714	0.0877633		0.0638515	0.936148		0.0388407	0.961159		0.0169263	0.983074		0.0177737	0.982226
	255	rs1004900901	PIEZO1	16	88333852	89333852	C	T	0.00238421	0.0412522		0.0199828	0.104459		0.00385061	0.357851		0.978669	8.40364e-05		0.920908	0.00241741
	256	rs258324	CDK10	16	89254255	90254255	T	G	0.00210199	0.997898		0.000741081	0.999259		1.42706e-06	0.999999		0.997903	0.00209676		0.999493	0.000507404
	257	rs434473	ALOX12-AS1, AC040977.2, ALOX12	17	6404934	7404934	A	G	0.0900867	0.876036		0.0108506	0.989149		0.00209467	0.997905		0.999825	0.000173758		0.999995	3.53445e-06
	258	rs2228128	POLR2A	17	6900815	7900815	T	C	0.12308	0.814344		0.0996533	0.900347		0.0656516	0.934348		0.999883	0.000116006		0.999966	3.27582e-05
	259	rs2291664	DNAH2	17	7237142	8237142	C	T	0.0883478	0.200241		0.0909121	0.909088		0.0514768	0.948523		0.999872	0.00012734		0.999956	4.22372e-05
	260	rs113934718	ATAD5	17	28714880	29714880	C	A	0.0110584	0.816104		0.0120054	0.779991		0.000907657	0.99907		0.0122374	0.987763		0.0007982	0.999202
	261	rs2338115	PIP4K2B	17	36429578	37429578	C	T	0.95024	0.0486776		9.86921e-05	0.9999		8.92507e-05	0.999909		9.78834e-05	0.999901		6.26967e-05	0.999936
	262	rs1868758	RPL23AP75	17	38095853	39095853	C	T	0.00851954	0.99142		0.010588	0.98934		0.00399902	0.99594		0.0112012	0.988723		0.00690313	0.993
	263	rs199517	WNT3	17	44354587	45354587	A	G	0.0522643	0.515935		0.0293902	0.968689		0.0156101	0.969201		0.997459	0.00120865		0.995707	0.000471651
	264	rs2411374	SNF8	17	46522998	47522998	C	T	0.0521619	0.947775		0.922603	0.0773974		0.0129102	0.987088		0.0649944	0.935006		0.0105392	0.989461
	265	rs12952581	AC091180.5	17	46948346	47948346	G	A	0.0517425	0.948194		0.922405	0.0775953		0.0125337	0.987465		0.0648076	0.935192		0.0103566	0.989643
	266	rs8073455	C17orf67	17	54349224	55349224	C	T	0.0917471	0.305663		0.0123008	0.987601		0.00324751	0.996622		0.0130165	0.986879		0.00786243	0.991866
	267	rs58681483	TUBD1	17	57434654	58434654	A	G	0.0882341	0.0113788		0.0538977	0.942199		0.0273873	0.957555		0.0275363	0.965652		0.0163448	0.983481
	268	rs9905385	C17orf82	17	58998250	59998250	A	G	7.70296e-05	0.999923		4.33453e-08	1		0	1		6.8268e-05	0.999932		0	1
	269	rs4968463	MED13	17	59532650	60532650	A	T	0.178945	0.303035		0.937387	0.0572026		0.0872136	0.0380442		0.997225	3.88205e-05		0.992876	9.64634e-05
	270	rs2320125	AC127029.3, CD79B	17	61508318	62508318	T	C	0.00299106	0.997009		0.00357722	0.996423		6.76871e-07	0.999999		1	6.49129e-17		1	5.32089e-08
	271	rs8073426	AC004805.1	17	63063281	64063281	T	C	0.00694637	0.898297		0.012602	0.977672		0.00412297	0.995576		0.986938	0.000993947		0.975487	0.00186517
	272	rs34237612	KCNJ16	17	67642113	68642113	T	C	0.582079	0.07072		0.386868	0.258179		0.00912833	0.843532		0.956733	0.0411953		0.750009	0.23802
	273	rs62073531	AP000845.1	18	-219626	780374	G	C	0.0167345	0.98277		0.018428	0.981572		0.000761241	0.999239		0.999967	1.45518e-06		0.999863	3.18202e-06
	274	rs4239437	CABLES1	18	20232224	21232224	T	C	0.00286013	0.99714		0.00348288	0.996517		0.00213607	0.997864		0.00259005	0.99741		0.00127269	0.998727
	275	rs12960763	FHOD3	18	33611914	34611914	G	A	0.0237638	0.0118324		0.00841071	0.980665		0.559425	0.252328		0.667251	0.0548008		0.939495	0.0315718
	276	rs73439668	DYM	18	46094850	47094850	G	A	0.0488203	0.95118		0.0369857	0.963014		0.0058031	0.994197		1	3.39732e-18		1	2.69831e-17
	277	rs571312	RNU4-17P	18	57339769	58339769	C	A	0.0370828	0.901598		0.0185678	0.981292		0.00304038	0.996846		0.0152185	0.984666		0.00303336	0.996853
	278	rs34840745	INSR	19	6683797	7683797	C	T	0.816992	0.168965		0.769948	0.217067		0.227314	0.720502		0.00173621	0.998218		0.00267549	0.996484
	279	rs4804495	DNMT1	19	9809657	10809657	A	G	0.0602858	0.93971		0.0715448	0.928455		0.0905938	0.909406		0.0166204	0.98338		0.00326703	0.996733
	280	rs2010492	ILF3	19	10303395	11303395	A	G	0.994326	0.00567381		0.0406657	0.959334		0.0905957	0.909404		0.0183185	0.981681		0.00326705	0.996733
	281	rs4803462	AC011462.1, BCKDHA	19	41408936	42408936	T	A	0.0319217	0.68219		0.0430308	0.956969		0.0190742	0.980925		0.0883693	0.91163		0.0305039	0.969495
	282	rs57674902	SMOX	20	3596741	4596741	C	T	0.0658337	0.839757		0.352185	0.647815		0.00381442	0.996186		0.00169641	0.998304		1.74685e-05	0.999983
	283	rs994308	CASC20	20	6103622	7103622	C	T	0.124746	0.875254		0.011899	0.988101		0.0195681	0.980432		0.189597	0.810403		0.027682	0.972318
	284	rs4814213	ISM1	20	12761075	13761075	A	G	0.00466988	0.994261		0.081853	0.57613		0.00203451	0.696422		0.00194256	0.998053		2.15688e-08	0.999997
	285	rs754332	KIZ, KIZ-AS1	20	20677898	21677898	G	A	0.218509	0.609565		0.029876	0.970124		0.00291973	0.99708		0.0371612	0.962839		0.00508755	0.994912
	286	rs79792012	LNCNEF	20	22076339	23076339	T	A	0.0578334	0.921534		0.809577	0.0110508		0.00523161	0.992763		0.751239	0.00555489		0.625597	0.00610103
	287	rs5754190	SYN3	22	32550466	33550466	C	T	0.130593	0.869407		0.00571849	0.994282		0.0247839	0.975216		0.0793427	0.920657		0.905875	0.0941253
	288	rs6119395	NECAB3	20	31744711	32744711	G	T	0.00155498	0.998445		0.636683	0.363314		0.0157006	0.984299		0.000917293	0.999083		0.00185931	0.998141
	289	rs224329	GDF5OS	20	33519579	34519579	T	C	0.00604834	0.993952		0.00277254	0.997227		0.00036856	0.999631		0.00192749	0.998073		0.000354058	0.999646
	290	rs4608	RPN2	20	35365054	36365054	C	T	0.0990843	0.898911		0.0146266	0.985373		0.000913303	0.999087		0.129531	0.870469		0.186436	0.813564
	291	rs77616177	SNX21	20	43967372	44967372	G	A	0.0298466	0.117385		0.0262113	0.973737		0.00161284	0.998137		0.995919	0.00167956		0.984804	6.44428e-05
	292	rs7509244	AL139824.1	20	54382481	55382481	C	T	0.034328	0.00729381		0.0649592	0.324802		0.00903694	0.721277		0.000841524	0.999131		0.059043	0.0447771
	293	rs8121252	GNAS	20	56976809	57976809	T	C	3.61458e-08	1		0.801857	0.198143		0.000147372	0.999853		0.973581	0.0264188		1	2.77677e-11
	Abbreviations: SNP, single nucleotide polymorphism; N, number; Chr., chromosome; Ref, reference allele; Alt, alternative allele; Freq, allele frequency of alternative allele; SE, standard error; LD, linkage disequilibrium; TWB5, Taiwan Biobank (version 5); BBJ, Biobank Japan; KoGES, Korean Genome and Epidemiology Study; EUR, European; NA, not applicable.
	All genomic coordinates were based on the GRCh37 reference genome.
	Lead SNPs were shown in 293 distinct loci with significant associations (P < 5 x 10-8) using LocusZoom (http://locuszoom.org/).
	We conducted a genome-wide association study (GWAS) and generated the [TWB5]HEIGHT summary statistics.
	[EUR]HEIGHT GWAS summary statistics was from GWAS catalog (GCST90029008) (https://ftp.ebi.ac.uk/pub/databases/gwas/summary_statistics/GCST90029001-GCST90030000/GCST90029008/). [BBJ]HEIGHT and [KoGES]HEIGHT GWAS summary statistics were obtained from the BBJ database (https://pheweb.jp/pheno/Height) and the KoGES database (https://koges.leelabsg.org/pheno/KoGES_HEIGHT). The [Yengo_EUR]HEIGHT GWAS s…
	PP.H3.abf: Posterior probability that both traits are associated but with different causal variants, estimated using approximate Bayes factors.
	PP.H4.abf: Posterior probability that both traits are associated and share the same causal variant, estimated using approximate Bayes factors.
	A PP.H4.abf value greater than 0.7 was considered strong evidence of colocalization and was highlighted in bold.
	Novel loci were defined as those with both PP.H3.abf and PP.H4.abf ≤ 0.7 in each comparison.
