# Supplementary material for: Unraveling the genetic links between stature and disease in East Asians: A multi-biobank genetic correlation and risk prediction study
Source: PLoS Genet. 2026 Mar 13;22(3):e1012030. doi: 10.1371/journal.pgen.1012030 (PMC13001983; doi:10.1371/journal.pgen.1012030)
Supplement: S5 Table — (XLSX) [file pgen.1012030.s021.xlsx]

## Sheet: S5
		S5 Table. SNP-based annotation of 1,185 body height susceptibility genes across 293 distinct loci in 120,301 Han Taiwanese individuals
		No.	ENSG	Symbol	EntrezID	Chr	Start	End	TWB5			KoGES			BBJ			Yengo_EAS			EUR			Yengo_EUR
									posMapSNPs	minGwasP		posMapSNPs	minGwasP		posMapSNPs	minGwasP		posMapSNPs	minGwasP		posMapSNPs	minGwasP		posMapSNPs	minGwasP
		1	ENSG00000058453	CROCC	9696	1	17066768	17299474	17	1.16065e-22		21	5.5e-21		20	1.8e-26		19	1.76008e-33		197	4.3e-138		135	6.09282e-200
		2	ENSG00000117122	MFAP2	4237	1	17300997	17307330	31	1.16065e-22		31	5.5e-21		32	1.1e-27		32	1.76068e-39		49	4.3e-138		40	4.47573e-291
		3	ENSG00000159363	ATP13A2	23400	1	17312453	17338423	59	1.16065e-22		59	6.2e-21		61	1.1e-27		60	1.76068e-39		94	4.3e-138		79	4.47573e-291
		4	ENSG00000117118	SDHB	6390	1	17345217	17380665	104	7.50758e-20		101	3.5e-18		103	4.7e-24		102	8.96777e-35		165	2.1e-104		150	1.4618e-221
		5	ENSG00000117115	PADI2	11240	1	17393256	17445948	170	1.36239e-11		169	4.2e-10		140	8.9e-17		140	4.92205e-15		229	2.3e-52		213	1.10125e-117
		6	ENSG00000131914	LIN28A	79727	1	26737269	26756213	11	4.59103e-08		NA	NA		NA	NA		NA	NA		66	5.9e-49		67	5.75944e-110
		7	ENSG00000117682	DHDDS	79947	1	26758773	26797785	14	4.59103e-08		NA	NA		NA	NA		NA	NA		43	2.9e-49		74	5.75944e-110
		8	ENSG00000198830	HMGN2	3151	1	26798941	26802463	3	6.72264e-07		NA	NA		NA	NA		NA	NA		18	2.9e-49		33	3.2736e-30
		9	ENSG00000162512	SDC3	9672	1	31342314	31381608	10	NA		NA	NA		NA	NA		NA	NA		NA	NA		15	2.136e-11
		10	ENSG00000134644	PUM1	9698	1	31404353	31538838	84	4.4154e-09		NA	NA		NA	NA		NA	NA		NA	NA		54	6.63343e-12
		11	ENSG00000185090	MANEAL	149175	1	38259474	38266809	2	9.82856e-07		NA	NA		10	4.3e-07		26	8.03472e-11		27	1.1e-30		26	4.91607e-61
		12	ENSG00000196449	YRDC	79693	1	38268616	38273857	4	9.82856e-07		NA	NA		7	4.3e-07		15	8.03472e-11		15	1e-31		15	1.32931e-63
		13	ENSG00000197982	C1orf122	127687	1	38272651	38275126	3	9.82856e-07		NA	NA		8	4.3e-07		15	8.03472e-11		15	1e-31		15	1.32931e-63
		14	ENSG00000188786	MTF1	4520	1	38275239	38325292	11	9.82856e-07		NA	NA		25	2.2e-07		47	8.03472e-11		48	9.4e-32		47	1.32931e-63
		15	ENSG00000230610	AL929472.1	NA	1	38292232	38293886	4	1.42027e-06		NA	NA		9	2.7e-07		19	1.13587e-10		19	1.8e-31		18	9.32e-63
		16	ENSG00000204084	INPP5B	3633	1	38326369	38412729	63	3.15181e-08		NA	NA		77	1.3e-10		120	2.1993e-14		125	9.4e-41		133	5.79375e-75
		17	ENSG00000183431	SF3A3	10946	1	38422647	38456593	25	1.37319e-06		NA	NA		31	9.2e-11		46	2.52979e-14		51	1.9e-46		51	1.06127e-76
		18	ENSG00000183386	FHL3	2275	1	38462442	38471278	11	1.37319e-06		NA	NA		12	9.2e-11		13	5.77071e-14		14	1.9e-46		17	1.06127e-76
		19	ENSG00000126107	HECTD3	79654	1	45468212	45477001	11	1.10928e-05		NA	NA		NA	NA		NA	NA		2	1.3e-11		NA	NA
		20	ENSG00000126088	UROD	7389	1	45477819	45481247	12	1.10928e-05		NA	NA		NA	NA		NA	NA		1	2.2e-11		NA	NA
		21	ENSG00000162415	ZSWIM5	57643	1	45482071	45771881	283	3.93559e-09		NA	NA		NA	NA		NA	NA		190	6.3e-13		84	2.02423e-14
		22	ENSG00000186603	HPDL	84842	1	45792545	45794347	3	9.95795e-08		NA	NA		1	4e-06		NA	NA		1	2.2e-13		1	4.63646e-08
		23	ENSG00000132781	MUTYH	4595	1	45794835	45806142	14	6.24698e-10		NA	NA		10	4.2e-07		NA	NA		2	2.2e-13		1	4.63646e-08
		24	ENSG00000132773	TOE1	114034	1	45805342	45809647	17	6.24698e-10		NA	NA		13	4.2e-07		NA	NA		1	2.1e-10		2	4.63646e-08
		25	ENSG00000070759	TESK2	10420	1	45809555	45956872	151	1.17631e-10		NA	NA		109	6.6e-08		8	1.47057e-07		47	3.2e-11		105	4.43441e-20
		26	ENSG00000236624	CCDC163P	NA	1	45959538	45965751	21	2.33733e-09		NA	NA		9	1.6e-07		8	1.47057e-07		12	1.2e-08		28	7.24892e-19
		27	ENSG00000132763	MMACHC	25974	1	45965725	45976739	28	8.32089e-10		NA	NA		22	5.1e-08		9	5.43593e-08		14	2e-14		43	7.24892e-19
		28	ENSG00000117450	PRDX1	5052	1	45976708	45988719	26	8.32089e-10		NA	NA		22	2.3e-08		12	5.43593e-08		15	2e-14		57	7.24892e-19
		29	ENSG00000117448	AKR1A1	10327	1	46016215	46035721	65	2.386e-10		NA	NA		68	3e-10		64	6.16053e-10		61	8.2e-27		64	5.29181e-41
		30	ENSG00000132780	NASP	4678	1	46049518	46084566	75	3.25237e-11		NA	NA		78	8.3e-12		76	1.78111e-10		77	2.4e-27		77	1.06281e-42
		31	ENSG00000159588	CCDC17	149483	1	46085716	46089729	53	3.25237e-11		NA	NA		53	8.3e-12		53	1.78111e-10		57	2.4e-27		57	1.06281e-42
		32	ENSG00000159592	GPBP1L1	60313	1	46092976	46153785	152	3.25237e-11		NA	NA		152	8.3e-12		153	6.61716e-11		161	2.4e-27		156	1.06281e-42
		33	ENSG00000159596	TMEM69	51249	1	46152886	46160115	48	4.57193e-11		NA	NA		50	2.5e-11		49	3.23203e-11		50	5.9e-25		48	6.89624e-39
		34	ENSG00000197429	IPP	3652	1	46159996	46216322	140	4.79292e-11		NA	NA		142	2.4e-11		140	1.38603e-11		144	1.7e-24		142	5.2122e-39
		35	ENSG00000086015	MAST2	23139	1	46252659	46501796	294	2.20907e-07		NA	NA		369	1.8e-10		361	3.80296e-08		385	2e-22		378	1.34447e-34
		36	ENSG00000117461	PIK3R3	8503	1	46505812	46642160	65	2.17826e-06		NA	NA		134	2.6e-10		133	8.69965e-09		145	1.9e-22		146	1.79808e-30
		37	ENSG00000186790	FOXE3	2301	1	47881744	47883723	9	9.22933e-08		NA	NA		13	1.5e-08		13	4.74665e-10		38	5.9e-19		38	1.48452e-35
		38	ENSG00000186564	FOXD2	2306	1	47901689	47906363	7	1.1391e-08		NA	NA		15	5.9e-09		14	1.24667e-10		41	8.2e-31		41	7.63257e-36
		39	ENSG00000142700	DMRTA2	63950	1	50883222	50889172	29	6.15744e-22		6	9.2e-11		30	1.4e-14		29	3.78347e-09		36	1.4e-50		22	2.67516e-22
		40	ENSG00000185104	FAF1	11124	1	50905150	51425935	372	4.66122e-23		274	3.6e-11		378	1.2e-17		364	3.8539e-21		406	8.5e-62		405	2.3593e-129
		41	ENSG00000123080	CDKN2C	1031	1	51426417	51440305	20	1.41775e-22		18	7.4e-11		21	1.2e-17		19	3.55387e-20		27	1.4e-61		26	2.51982e-128
		42	ENSG00000204006	C1orf185	284546	1	51567906	51613752	91	3.91562e-19		2	9.2e-05		2	0.00017		NA	NA		47	3.5e-08		60	1.18977e-16
		43	ENSG00000123091	RNF11	26994	1	51701943	51739127	24	2.98126e-16		NA	NA		NA	NA		NA	NA		26	5.1e-07		36	1.60799e-11
		44	ENSG00000085831	TTC39A	22996	1	51752930	51810788	36	5.53988e-16		NA	NA		7	4e-09		NA	NA		13	1.7e-29		28	1.05377e-11
		45	ENSG00000085832	EPS15	2060	1	51819935	51985000	1	NA		NA	NA		NA	NA		NA	NA		11	1.5e-28		66	2.19479e-17
		46	ENSG00000116171	SCP2	6342	1	53392901	53517375	72	1.03538e-06		NA	NA		NA	NA		NA	NA		117	2.3e-13		184	1.41972e-23
		47	ENSG00000174348	PODN	127435	1	53527854	53551174	21	2.76446e-08		NA	NA		NA	NA		NA	NA		32	7.7e-12		45	1.2202e-20
		48	ENSG00000162383	SLC1A7	6512	1	53552855	53608289	8	0.0122445		NA	NA		NA	NA		NA	NA		13	8.3e-26		30	1.04996e-24
		49	ENSG00000154027	AK5	26289	1	77747736	78025651	4	4.88821e-09		NA	NA		62	1.2e-12		58	6.52425e-13		188	2.2e-49		240	3.63998e-68
		50	ENSG00000036549	ZZZ3	26009	1	78028101	78149104	10	4.88821e-09		NA	NA		67	1.2e-12		11	4.02984e-14		52	8e-37		17	2.63632e-24
		51	ENSG00000077254	USP33	23032	1	78161672	78225537	7	1.04061e-08		NA	NA		37	4.9e-12		7	NA		16	5.2e-15		10	NA
		52	ENSG00000180488	FAM73A	374986	1	78245309	78344106	3	NA		NA	NA		32	7.7e-13		7	1.94507e-14		32	4.2e-38		11	3.94304e-29
		53	ENSG00000065243	PKN2	5586	1	89149905	89301938	192	1.31401e-17		94	4.2e-17		194	8.8e-21		196	5.5334e-15		110	2.7e-67		118	3.60858e-129
		54	ENSG00000137947	GTF2B	2959	1	89318615	89357627	101	3.09663e-10		35	3e-14		102	1.3e-17		102	6.37205e-11		46	1.9e-56		45	7.1626e-110
		55	ENSG00000137944	CCBL2	56267	1	89401456	89458636	151	7.15814e-16		75	1.9e-11		151	4e-13		77	8.59574e-10		86	4.7e-44		86	4.93437e-89
		56	ENSG00000213516	RBMXL1	494115	1	89445139	89458643	33	2.25445e-10		22	2.1e-08		33	4.7e-09		11	8.59574e-10		33	4.7e-44		32	4.93437e-89
		57	ENSG00000060718	COL11A1	1301	1	103342023	103574052	363	1.84323e-08		NA	NA		NA	NA		NA	NA		807	5.5e-57		921	2.98084e-121
		58	ENSG00000203814	HIST2H2BF	440689	1	149754245	149783928	1	NA		NA	NA		NA	NA		NA	NA		9	7.6e-06		NA	NA
		59	ENSG00000183598	HIST2H3D	653604	1	149784826	149785236	1	NA		NA	NA		NA	NA		NA	NA		8	7.6e-06		NA	NA
		60	ENSG00000184678	HIST2H2BE	8349	1	149856010	149858232	1	NA		1	2.5e-07		1	1.4e-08		2	1.74818e-10		8	1.1e-33		6	5.96298e-78
		61	ENSG00000184260	HIST2H2AC	8338	1	149858525	149858961	1	NA		1	2.5e-07		1	1.4e-08		2	1.74818e-10		8	1.1e-33		6	5.96298e-78
		62	ENSG00000184270	HIST2H2AB	317772	1	149859019	149859466	1	NA		1	2.5e-07		1	1.4e-08		2	1.74818e-10		7	1.1e-33		6	5.96298e-78
		63	ENSG00000178096	BOLA1	51027	1	149859440	149872351	1	NA		1	2.5e-07		1	1.4e-08		2	1.74818e-10		14	1.5e-53		9	5.96298e-78
		64	ENSG00000159164	SV2A	9900	1	149874870	149889434	2	NA		2	6.3e-23		2	2.4e-29		2	5.74234e-45		18	2.3e-152		7	0
		65	ENSG00000143368	SF3B4	10262	1	149895209	149900236	5	7.22437e-47		5	6.3e-23		5	2.4e-29		5	5.74234e-45		14	8.8e-193		7	0
		66	ENSG00000014914	MTMR11	10903	1	149900543	149908791	8	7.22437e-47		8	6.3e-23		8	2.4e-29		8	5.74234e-45		16	8.8e-193		7	0
		67	ENSG00000163113	OTUD7B	56957	1	149909705	149982625	30	7.22437e-47		31	1.4e-21		30	3.3e-29		28	1.99744e-43		53	8.8e-193		35	0
		68	ENSG00000116132	PRRX1	5396	1	170631869	170708560	14	6.53808e-09		NA	NA		19	4e-13		18	3.63439e-14		77	7.4e-27		74	2.52398e-66
		69	ENSG00000197959	DNM3	26052	1	171810621	172387606	190	9.04899e-20		NA	NA		95	2.8e-12		197	1.15101e-17		951	4.7e-125		919	2.32787e-277
		70	ENSG00000116183	PAPPA2	60676	1	176432307	176814735	58	4.32813e-14		57	2e-13		163	2.9e-18		185	8.1145e-28		433	2e-74		523	2.76524e-168
		71	ENSG00000152092	ASTN1	460	1	176826438	177134109	71	5.88844e-11		73	2.1e-11		183	2.7e-15		130	1.35261e-24		235	3e-68		298	3.80118e-112
		72	ENSG00000135862	LAMC1	3915	1	182992595	183114727	420	1.61514e-08		NA	NA		NA	NA		NA	NA		443	1.3e-29		510	3.6838e-60
		73	ENSG00000198756	COLGALT2	23127	1	183898796	184006863	50	3.32277e-26		55	2e-24		55	5.3e-30		52	1.26909e-37		247	1.7e-156		262	5.13463e-307
		74	ENSG00000198860	TSEN15	116461	1	184020811	184043346	27	3.32277e-26		26	2e-24		26	2.6e-28		26	1.29782e-38		56	6.4e-158		51	0
		75	ENSG00000152104	PTPN14	5784	1	214522039	214725792	53	6.42984e-11		52	4.9e-09		69	5e-15		85	2.80349e-21		275	3.6e-43		342	4.23639e-83
		76	ENSG00000067533	RRP15	51018	1	218458629	218511325	16	5.23528e-09		NA	NA		NA	NA		NA	NA		105	1.5e-34		107	1.19268e-58
		77	ENSG00000092969	TGFB2	7042	1	218519577	218617961	70	3.89404e-15		58	6.1e-13		79	9.3e-26		57	4.6034e-31		191	9e-102		192	7.71883e-244
		78	ENSG00000228208	C1orf143	NA	1	218683438	218699320	7	7.1105e-11		6	1.6e-10		27	3.4e-15		5	2.35169e-13		115	1.2e-44		123	4.19408e-102
		79	ENSG00000181450	ZNF678	339500	1	227751244	227865144	4	1.93937e-07		NA	NA		NA	NA		NA	NA		184	4.8e-97		239	6.09156e-172
		80	ENSG00000143740	SNAP47	100130093	1	227916240	227968927	2	1.98971e-07		NA	NA		NA	NA		NA	NA		69	1.9e-97		103	3.06201e-149
		81	ENSG00000081692	JMJD4	65094	1	227918126	227923112	1	1.98971e-07		NA	NA		NA	NA		NA	NA		17	1.9e-97		31	3.06201e-149
		82	ENSG00000185888	PRSS38	339501	1	228003394	228034171	15	9.794e-09		NA	NA		NA	NA		NA	NA		109	7.4e-54		77	4.69151e-117
		83	ENSG00000143816	WNT9A	7483	1	228106357	228135599	4	1.24988e-06		NA	NA		37	6.5e-15		69	5.97725e-14		94	1.1e-24		82	1.3514e-50
		84	ENSG00000154342	WNT3A	89780	1	228194752	228248961	2	3.39172e-08		NA	NA		26	5.9e-15		27	1.33242e-14		90	1.6e-23		97	5.84725e-48
		85	ENSG00000154358	OBSCN	84033	1	228395831	228566577	4	NA		NA	NA		55	5.1e-13		40	9.58384e-11		129	2.1e-10		333	3.23983e-21
		86	ENSG00000154370	TRIM11	81559	1	228581374	228594541	1	5.08733e-05		NA	NA		NA	NA		NA	NA		1	4.6e-05		NA	NA
		87	ENSG00000162931	TRIM17	51127	1	228595641	228604562	1	5.08733e-05		NA	NA		NA	NA		NA	NA		1	4.6e-05		NA	NA
		88	ENSG00000168148	HIST3H3	8290	1	228612546	228613026	1	5.08733e-05		NA	NA		NA	NA		NA	NA		NA	NA		NA	NA
		89	ENSG00000172059	KLF11	8462	2	10182976	10194963	36	2.14437e-12		NA	NA		NA	NA		36	9.10103e-11		63	4.2e-45		78	1.23359e-104
		90	ENSG00000205795	CYS1	192668	2	10196907	10221071	41	1.59772e-12		NA	NA		NA	NA		41	9.10103e-11		103	4.2e-45		122	1.23359e-104
		91	ENSG00000233502	AC104794.4	NA	2	10223908	10226228	21	1.80551e-12		NA	NA		NA	NA		21	3.43708e-08		47	4.4e-12		60	2.15148e-28
		92	ENSG00000084676	NCOA1	8648	2	24714783	24993571	99	9.09599e-06		NA	NA		124	1.1e-11		112	1.65429e-08		457	1.2e-79		584	7.0601e-175
		93	ENSG00000184924	PTRHD1	391356	2	25012603	25016251	13	1.14956e-06		NA	NA		26	1.2e-15		25	7.73427e-13		51	2e-80		58	7.42626e-157
		94	ENSG00000138092	CENPO	79172	2	25016005	25045245	33	4.36174e-07		NA	NA		80	1.2e-15		75	6.21317e-13		121	9.9e-83		141	2.54103e-178
		95	ENSG00000138031	ADCY3	109	2	25042038	25142708	215	1.7402e-15		193	1e-09		259	9.1e-17		244	7.21807e-19		377	8.5e-105		377	8.86116e-217
		96	ENSG00000115137	DNAJC27	51277	2	25166505	25194963	21	6.68652e-11		21	7.6e-09		24	1.8e-15		21	2.35326e-17		92	6.4e-106		76	7.10203e-219
		97	ENSG00000084710	EFR3B	22979	2	25264999	25378243	32	3.80654e-10		NA	NA		49	5.9e-12		64	7.86955e-11		231	6.5e-98		202	5.37661e-206
		98	ENSG00000119772	DNMT3A	1788	2	25455845	25565459	14	5.69902e-11		NA	NA		60	4.5e-18		49	2.4161e-26		144	1.1e-120		98	2.30521e-279
		99	ENSG00000115211	EIF2B4	8890	2	27587219	27593353	1	NA		1	4.3e-10		1	3.7e-08		1	NA		25	2.2e-36		24	6.34983e-46
		100	ENSG00000115234	SNX17	9784	2	27593389	27599995	1	NA		1	4.3e-10		1	3.7e-08		1	NA		25	2.2e-36		25	6.34983e-46
		101	ENSG00000163795	ZNF513	130557	2	27600098	27603657	1	NA		1	4.3e-10		1	3.7e-08		1	NA		19	2.2e-36		20	6.08668e-40
		102	ENSG00000115241	PPM1G	5496	2	27604061	27632554	1	NA		1	4.3e-10		1	3.7e-08		1	NA		50	2.2e-36		52	6.08668e-40
		103	ENSG00000084734	GCKR	2646	2	27719709	27746554	19	1.42528e-12		18	4.1e-12		18	5.2e-11		19	1.54278e-17		63	4.9e-38		63	1.57778e-72
		104	ENSG00000233438	AC109829.1	NA	2	27760253	27790011	22	3.661e-12		5	2.2e-07		5	3.4e-08		22	1.25626e-08		28	5.2e-28		62	1.81282e-53
		105	ENSG00000221843	C2orf16	84226	2	27799389	27805588	8	4.04762e-12		NA	NA		NA	NA		8	1.22349e-07		8	5.7e-15		19	3.05465e-26
		106	ENSG00000243943	ZNF512	84450	2	27805897	27858041	20	4.60363e-12		NA	NA		NA	NA		20	1.22349e-07		27	3.4e-15		71	3.05465e-26
		107	ENSG00000176714	CCDC121	79635	2	27848506	27851879	3	1.37658e-11		NA	NA		NA	NA		3	5.45776e-07		9	4.8e-15		32	6.19545e-25
		108	ENSG00000049323	LTBP1	4052	2	33172039	33624576	279	7.9506e-19		232	3e-16		393	3e-36		362	3.80137e-47		718	1.6e-74		830	1.44389e-97
		109	ENSG00000150938	CRIM1	101929500	2	36583069	36778278	11	1.49314e-36		16	3e-15		38	2.1e-15		45	4.50438e-22		247	1.2e-45		337	8.11306e-101
		110	ENSG00000217075	AC007401.2	NA	2	36758948	36779411	3	NA		NA	NA		18	2.6e-09		29	2.69508e-12		67	1.2e-45		76	8.11306e-101
		111	ENSG00000171055	FEZ2	9637	2	36778570	36873230	33	1.56279e-11		NA	NA		16	2.6e-09		48	2.69508e-12		235	1.2e-45		230	8.11306e-101
		112	ENSG00000115828	QPCT	25797	2	37571717	37600465	17	NA		NA	NA		47	1.3e-09		44	4.45763e-08		NA	NA		50	3.70331e-17
		113	ENSG00000138032	PPM1B	5495	2	44395108	44471523	50	3.45335e-08		NA	NA		109	6e-14		114	2.54441e-14		190	1.7e-45		179	2.84153e-95
		114	ENSG00000214595	EML6	400954	2	54950636	55199157	1	NA		NA	NA		2	2e-07		5	NA		173	1.9e-17		278	7.86586e-36
		115	ENSG00000115310	RTN4	57142	2	55199325	55339757	2	NA		NA	NA		NA	NA		NA	NA		134	1.6e-15		182	2.66584e-18
		116	ENSG00000162994	CLHC1	130162	2	55401927	55459699	3	NA		NA	NA		6	2.5e-08		NA	NA		8	1.4e-20		NA	NA
		117	ENSG00000143947	RPS27A	6233	2	55459039	55462989	2	NA		NA	NA		NA	NA		NA	NA		2	4.1e-13		NA	NA
		118	ENSG00000085760	MTIF2	4528	2	55463731	55496483	7	1.69942e-10		NA	NA		NA	NA		NA	NA		5	4.1e-13		1	NA
		119	ENSG00000115355	CCDC88A	55704	2	55514978	55647057	288	7.32318e-16		NA	NA		129	9e-14		203	9.79697e-11		246	1.7e-20		223	2.16783e-10
		120	ENSG00000163001	CCDC104	112942	2	55746740	55773015	16	1.17292e-06		NA	NA		27	8.1e-11		16	NA		81	4e-25		75	1.1286e-34
		121	ENSG00000138041	SMEK2	57223	2	55774428	55846015	45	2.9077e-09		NA	NA		68	1.8e-11		43	1.04873e-09		214	4e-25		186	2.69092e-49
		122	ENSG00000138035	PNPT1	87178	2	55861400	55921045	36	1.48765e-12		NA	NA		51	6.2e-11		47	4.80079e-10		255	4.5e-24		190	7.73363e-41
		123	ENSG00000115380	EFEMP1	2202	2	56093102	56151274	96	5.83579e-80		66	1.2e-35		86	2.6e-48		103	1.55003e-83		180	5.7e-295		133	0
		124	ENSG00000169604	ANTXR1	84168	2	69240310	69476459	18	2.61517e-11		NA	NA		10	4.2e-11		18	1.19271e-13		211	3.2e-19		284	1.1458e-37
		125	ENSG00000244617	ASPRV1	151516	2	70187226	70189397	4	8.57946e-08		NA	NA		NA	NA		NA	NA		12	1.8e-14		11	1.81234e-15
		126	ENSG00000169564	PCBP1	5093	2	70314585	70316332	34	5.40393e-09		NA	NA		NA	NA		NA	NA		35	2.8e-10		35	2.46885e-17
		127	ENSG00000115998	C2orf42	54980	2	70377012	70475747	22	3.39438e-09		NA	NA		NA	NA		NA	NA		138	7.7e-16		133	2.0003e-24
		128	ENSG00000124370	MCEE	84693	2	71336814	71357369	74	1.67996e-12		NA	NA		14	2.5e-07		NA	NA		24	9.1e-16		30	2.66269e-28
		129	ENSG00000124383	MPHOSPH10	10199	2	71357444	71377231	67	1.67996e-12		17	6.4e-14		33	4.3e-12		NA	NA		53	5.3e-26		37	1.27062e-50
		130	ENSG00000124374	PAIP2B	400961	2	71409869	71454213	122	2.31313e-37		100	1.4e-19		56	2.5e-19		53	3.25917e-21		177	5.5e-37		210	1.06491e-83
		131	ENSG00000075292	ZNF638	100507113	2	71503691	71662199	245	3.182e-38		252	8.2e-21		249	1.7e-21		225	5.69293e-27		534	2.4e-89		522	1.74368e-178
		132	ENSG00000135636	DYSF	8291	2	71680852	71913898	59	6.57506e-36		61	2.5e-20		65	2.2e-19		58	3.09636e-19		328	1.6e-88		316	1.0739e-172
		133	ENSG00000172073	TEX37	200523	2	88824169	88829102	13	NA		7	7.3e-13		60	1.6e-17		59	1.2582e-21		61	3.8e-22		59	3.21118e-42
		134	ENSG00000172071	EIF2AK3	9451	2	88856259	88927094	31	2.70894e-20		33	2.1e-15		46	2.8e-22		59	2.03372e-28		67	1.4e-70		61	1.96727e-150
		135	ENSG00000153574	RPIA	22934	2	88991162	89050452	35	1.0573e-10		14	1.6e-11		18	8.6e-19		35	2.95548e-23		51	6.2e-55		49	8.82777e-118
		136	ENSG00000114988	LMAN2L	81562	2	97371666	97405801	18	3.14347e-10		NA	NA		19	1.4e-14		16	1.90724e-13		18	1.9e-21		18	1.55444e-15
		137	ENSG00000158158	CNNM4	26504	2	97426639	97477628	18	NA		NA	NA		30	1.1e-14		17	1.33749e-10		23	1.2e-37		16	1.31848e-12
		138	ENSG00000168763	CNNM3	26505	2	97481982	97499648	3	NA		NA	NA		21	2e-14		3	4.97399e-08		6	1.2e-37		NA	NA
		139	ENSG00000163126	ANKRD23	200539	2	97490263	97523671	3	NA		NA	NA		22	4.9e-15		4	NA		9	3.3e-38		NA	NA
		140	ENSG00000213337	ANKRD39	51239	2	97502348	97523832	3	NA		NA	NA		14	4.9e-15		4	NA		7	3.3e-38		NA	NA
		141	ENSG00000168758	SEMA4C	54910	2	97525453	97536494	7	NA		NA	NA		15	4.9e-15		7	4.89108e-08		3	3.3e-38		NA	NA
		142	ENSG00000168754	FAM178B	51252	2	97541620	97684175	100	2.41535e-09		NA	NA		199	1.9e-14		62	1.49785e-08		8	9.3e-38		37	6.30152e-10
		143	ENSG00000144199	FAHD2B	151313	2	97749320	97760619	27	7.36444e-08		NA	NA		37	1.3e-12		3	NA		1	2.7e-27		NA	NA
		144	ENSG00000135976	ANKRD36	375248	2	97779233	97930258	74	6.50369e-08		NA	NA		151	5e-11		22	NA		4	NA		NA	NA
		145	ENSG00000135940	COX5B	1329	2	98262503	98264846	3	NA		NA	NA		23	7.5e-10		NA	NA		NA	NA		NA	NA
		146	ENSG00000115073	ACTR1B	10120	2	98272431	98280570	7	NA		NA	NA		29	8e-10		NA	NA		NA	NA		NA	NA
		147	ENSG00000196872	KIAA1211L	343990	2	99410309	99552722	43	2.69538e-08		NA	NA		NA	NA		NA	NA		NA	NA		21	2.58232e-14
		148	ENSG00000074047	GLI2	2736	2	121493199	121750229	25	6.33053e-09		NA	NA		57	1.2e-09		60	4.85953e-16		130	6.3e-53		198	2.47994e-112
		149	ENSG00000138386	NAB1	4664	2	191511472	191557492	8	NA		NA	NA		NA	NA		NA	NA		42	8.1e-12		96	4.34636e-32
		150	ENSG00000115419	GLS	2744	2	191745553	191830278	66	1.51747e-10		NA	NA		NA	NA		35	7.71804e-09		78	2.6e-17		75	1.53186e-46
		151	ENSG00000115415	STAT1	6772	2	191829084	191885686	18	2.46576e-08		NA	NA		NA	NA		19	7.71804e-09		55	2.7e-17		84	7.64959e-46
		152	ENSG00000231672	DIRC3	729582	2	218148742	218621316	142	1.02259e-12		NA	NA		88	1.6e-09		102	2.75754e-11		808	2.3e-59		822	3.06896e-106
		153	ENSG00000144579	CTDSP1	58190	2	219262979	219270664	7	NA		NA	NA		11	5.8e-14		7	3.74597e-14		35	1.8e-72		28	3.91461e-114
		154	ENSG00000127831	VIL1	7429	2	219283815	219318018	49	1.58271e-13		NA	NA		48	8.1e-17		48	9.07915e-18		75	2.7e-75		62	1.0223e-115
		155	ENSG00000135913	USP37	57695	2	219314974	219433084	162	1.00856e-13		NA	NA		162	1.5e-15		159	7.41058e-16		257	6.1e-76		240	3.94663e-121
		156	ENSG00000144580	RQCD1	9125	2	219433303	219461803	76	1.17815e-13		NA	NA		77	1.5e-15		76	3.59462e-15		123	3.9e-76		118	3.94663e-121
		157	ENSG00000115556	PLCD4	84812	2	219472488	219501907	56	1.24251e-13		NA	NA		56	1.6e-15		56	3.28886e-15		108	1.8e-76		103	1.77692e-120
		158	ENSG00000115568	ZNF142	7701	2	219502639	219524378	33	1.5787e-13		NA	NA		33	1.7e-15		33	2.79536e-14		80	2.5e-76		78	1.5774e-120
		159	ENSG00000074582	BCS1L	617	2	219523487	219528166	18	5.42263e-10		NA	NA		18	2.9e-08		18	1.42363e-09		55	1.1e-75		54	1.5774e-120
		160	ENSG00000163481	RNF25	64320	2	219528587	219537134	18	5.42263e-10		NA	NA		18	2.7e-08		18	1.20662e-09		57	1.3e-75		54	1.70511e-120
		161	ENSG00000163482	STK36	27148	2	219536749	219567439	18	1.23643e-09		NA	NA		20	3.5e-11		18	1.20662e-09		65	1.3e-75		58	3.27517e-120
		162	ENSG00000135912	TTLL4	9654	2	219575568	219620139	86	2.2571e-09		NA	NA		88	3.1e-17		86	1.09755e-09		120	1e-73		115	3.67251e-101
		163	ENSG00000135929	CYP27A1	1593	2	219646472	219680016	68	5.60299e-09		NA	NA		72	3.3e-17		68	1.18679e-09		104	8.6e-64		98	4.96782e-99
		164	ENSG00000181378	CCDC108	255101	2	219867568	219906249	61	7.98178e-29		60	1.2e-16		64	9.9e-32		73	1.06284e-32		89	3.4e-68		90	1.76541e-127
		165	ENSG00000163501	IHH	3549	2	219919142	219925189	67	3.1369e-29		49	2e-16		72	1.9e-34		68	2.26544e-31		63	3e-74		69	3.34068e-128
		166	ENSG00000187736	NHEJ1	79840	2	219940039	220025587	173	1.96789e-29		99	2.4e-16		184	1.1e-35		175	3.72995e-46		162	5e-71		168	3.34068e-128
		167	ENSG00000213901	SLC23A3	151295	2	219940051	220035549	177	1.96789e-29		103	2.4e-16		200	1.1e-35		189	3.72995e-46		179	5e-71		184	3.34068e-128
		168	ENSG00000115649	CNPPD1	27013	2	220036619	220042828	15	9.64051e-21		14	1.9e-15		48	6.9e-20		48	5.60632e-27		47	6.8e-67		49	1.07888e-126
		169	ENSG00000144567	FAM134A	79137	2	220040947	220050201	14	NA		13	1.9e-15		54	2.5e-19		53	4.05758e-26		52	1.8e-62		58	1.07888e-126
		170	ENSG00000158552	ZFAND2B	130617	2	220059959	220074373	10	3.96351e-08		14	4.3e-18		36	2.5e-19		36	1.28339e-12		36	1.5e-45		42	7.77796e-26
		171	ENSG00000115657	ABCB6	10058	2	220074490	220083712	13	1.6075e-08		20	3.7e-09		19	9.6e-15		24	2.84125e-20		25	1.7e-25		22	1.03476e-40
		172	ENSG00000198925	ATG9A	79065	2	220074494	220094439	18	7.43173e-09		25	3.7e-09		25	9.6e-15		34	2.84125e-20		37	1.3e-29		35	6.85055e-69
		173	ENSG00000163516	ANKZF1	55139	2	220094479	220101391	19	7.43173e-09		23	5.5e-08		21	2.1e-13		33	3.66296e-20		31	1.3e-29		33	6.85055e-69
		174	ENSG00000163521	GLB1L	79411	2	220101328	220110200	16	7.43173e-09		16	8.9e-08		18	2.9e-13		31	3.66296e-20		29	1.3e-29		30	6.85055e-69
		175	ENSG00000115661	STK16	8576	2	220110177	220115059	19	7.62079e-09		19	1.1e-07		20	1.4e-13		29	2.14536e-20		18	1.3e-29		18	6.85055e-69
		176	ENSG00000127824	TUBA4A	7277	2	220114433	220142892	47	1.73117e-08		46	1.5e-07		52	1.1e-13		67	2.14536e-20		50	2.1e-29		47	1.16512e-39
		177	ENSG00000135924	DNAJB2	3300	2	220143989	220151622	15	NA		14	1.1e-05		25	5.2e-12		31	1.90356e-11		41	2.7e-35		39	4.80826e-79
		178	ENSG00000054356	PTPRN	5798	2	220154345	220174370	12	NA		8	2.1e-05		43	6.4e-13		49	1.20554e-16		77	1.9e-40		73	2.64949e-90
		179	ENSG00000182698	RESP18	389075	2	220192131	220197899	6	7.26089e-06		1	0.0035		22	5.8e-12		56	2.67958e-15		47	1.2e-35		42	6.2463e-28
		180	ENSG00000135931	ARMC9	80210	2	232063260	232239548	1	1.3735e-10		NA	NA		NA	NA		NA	NA		18	5.4e-17		37	2.58945e-18
		181	ENSG00000163273	NPPC	4880	2	232786530	232791113	17	4.15911e-17		8	4.9e-37		8	1e-44		9	1.20243e-49		48	3.1e-92		24	2.11621e-237
		182	ENSG00000144535	DIS3L2	129563	2	232825955	233209060	484	5.92107e-81		391	8.2e-41		396	9.9e-58		384	8.8541e-85		994	2.5e-112		596	4.46236e-251
		183	ENSG00000135902	CHRND	1144	2	233390703	233401377	1	NA		NA	NA		NA	NA		NA	NA		48	1.7e-29		56	5.1443e-77
		184	ENSG00000196811	CHRNG	1146	2	233404437	233411113	1	NA		NA	NA		NA	NA		NA	NA		50	1.5e-31		49	5.1443e-77
		185	ENSG00000221944	TIGD1	200765	2	233412779	233415226	1	NA		NA	NA		NA	NA		NA	NA		38	1.5e-31		56	5.1443e-77
		186	ENSG00000135930	EIF4E2	9470	2	233414762	233448354	1	NA		NA	NA		NA	NA		NA	NA		78	8.6e-35		147	5.1443e-77
		187	ENSG00000115468	EFHD1	80303	2	233470767	233547491	6	NA		NA	NA		NA	NA		NA	NA		15	1.4e-31		30	1.3589e-61
		188	ENSG00000204120	GIGYF2	26058	2	233562009	233725285	2	NA		NA	NA		NA	NA		NA	NA		267	1.1e-34		326	3.00277e-62
		189	ENSG00000182600	C2orf82	389084	2	233721980	233743418	2	NA		NA	NA		NA	NA		NA	NA		72	2.1e-33		90	9.96423e-58
		190	ENSG00000066248	NGEF	25791	2	233743396	233877982	2	NA		NA	NA		NA	NA		NA	NA		227	1.5e-33		273	4.36432e-54
		191	ENSG00000168918	INPP5D	3635	2	233924677	234116549	2	3.48089e-10		NA	NA		NA	NA		NA	NA		9	4.6e-08		9	3.2067e-14
		192	ENSG00000241635	UGT1A8	54659	2	234526291	234681956	4	NA		NA	NA		NA	NA		NA	NA		NA	NA		16	NA
		193	ENSG00000242515	UGT1A10	54575	2	234545100	234681951	3	NA		NA	NA		NA	NA		NA	NA		NA	NA		9	NA
		194	ENSG00000241119	UGT1A9	54600	2	234580499	234681946	1	NA		NA	NA		NA	NA		NA	NA		NA	NA		1	NA
		195	ENSG00000244122	UGT1A7	54577	2	234590584	234681945	1	NA		NA	NA		NA	NA		NA	NA		NA	NA		1	NA
		196	ENSG00000167165	UGT1A6	54578	2	234600253	234681946	1	NA		NA	NA		NA	NA		NA	NA		NA	NA		1	NA
		197	ENSG00000240224	UGT1A5	54579	2	234621638	234681945	1	NA		NA	NA		NA	NA		NA	NA		NA	NA		1	NA
		198	ENSG00000244474	UGT1A4	54657	2	234627424	234681945	1	NA		NA	NA		NA	NA		NA	NA		NA	NA		1	NA
		199	ENSG00000243135	UGT1A3	54659	2	234637754	234681945	1	NA		NA	NA		NA	NA		NA	NA		NA	NA		1	NA
		200	ENSG00000242366	UGT1A1	54658	2	234668894	234681945	1	NA		NA	NA		NA	NA		NA	NA		NA	NA		1	NA
		201	ENSG00000185038	MROH2A	339766	2	234684370	234742069	1	NA		NA	NA		NA	NA		NA	NA		NA	NA		7	NA
		202	ENSG00000163702	IL17RC	84818	3	9958758	9975314	16	1.39171e-10		1	3e-08		17	2.1e-19		16	6.43583e-14		55	2.5e-83		48	8.831e-29
		203	ENSG00000163703	CRELD1	78987	3	9975506	9987097	27	1.10935e-10		1	3e-08		29	2.1e-19		28	6.43583e-14		35	2.5e-83		28	8.831e-29
		204	ENSG00000163704	PRRT3	285368	3	9987226	9994078	35	1.10935e-10		NA	NA		37	5.9e-11		36	9.19454e-13		42	1.8e-29		36	8.831e-29
		205	ENSG00000125037	EMC3	55831	3	10004221	10052800	150	2.23919e-09		1	NA		158	4e-12		152	1.24621e-11		153	6e-23		160	7.71921e-28
		206	ENSG00000160808	MYL3	4634	3	46899362	46923659	3	NA		3	1.4e-07		6	4e-10		3	8.74777e-11		37	2.5e-26		61	2.5253e-49
		207	ENSG00000160801	PTH1R	5745	3	46919236	46945287	23	NA		22	5.4e-09		23	4e-10		22	8.74777e-11		47	2.5e-26		45	3.1044e-51
		208	ENSG00000268537	AC109583.1	NA	3	46927699	46930171	11	NA		11	5.4e-09		11	4e-10		11	8.74777e-11		20	2.5e-26		23	3.1044e-51
		209	ENSG00000160799	CCDC12	151903	3	46963216	47023500	59	2.57798e-09		71	4.2e-10		72	2.7e-14		73	3.62532e-11		90	2.2e-37		84	3.82031e-17
		210	ENSG00000160796	NBEAL2	23218	3	47021173	47051193	36	2.34909e-11		45	6.6e-10		48	2.3e-13		49	1.06161e-18		67	8.8e-39		63	4.87797e-81
		211	ENSG00000181555	SETD2	29072	3	47057919	47205457	116	1.82432e-11		103	1.3e-10		128	2.9e-13		154	1.04967e-18		212	5.7e-39		200	4.87797e-81
		212	ENSG00000088727	KIF9	64147	3	47269516	47324941	47	1.45915e-11		42	1.6e-10		53	4.5e-13		61	8.16367e-19		81	3.3e-50		81	2.34319e-26
		213	ENSG00000114648	KLHL18	23276	3	47324407	47388306	45	1.26573e-08		19	9.6e-10		45	2e-12		42	1.89152e-17		69	3.3e-50		59	2.32698e-24
		214	ENSG00000076201	PTPN23	25930	3	47422501	47454931	32	4.91134e-12		3	7.5e-10		32	3.9e-13		32	9.78434e-07		43	4.6e-41		36	3.94241e-14
		215	ENSG00000114650	SCAP	22937	3	47455203	47518616	46	3.65342e-12		5	6.7e-10		45	3.9e-13		45	4.02627e-17		64	8.9e-42		56	2.38392e-84
		216	ENSG00000163832	ELP6	54859	3	47537130	47555251	16	4.12572e-12		4	3e-09		16	4.8e-12		16	7.92602e-07		52	2.2e-21		43	7.25576e-08
		217	ENSG00000114646	CSPG5	10675	3	47603729	47622282	1	NA		NA	NA		17	3.2e-09		1	NA		34	1.1e-23		30	1.87367e-20
		218	ENSG00000173473	SMARCC1	6599	3	47626762	47823596	5	3.28012e-08		NA	NA		154	4.9e-10		5	4.00452e-09		187	1.6e-27		168	2.21424e-21
		219	ENSG00000047849	MAP4	4134	3	47892182	48130769	3	0.000100028		NA	NA		177	7.6e-11		2	NA		232	6.9e-34		201	1.06135e-51
		220	ENSG00000114316	USP4	7375	3	49315264	49378145	1	NA		NA	NA		NA	NA		NA	NA		54	1.8e-50		65	1.04666e-11
		221	ENSG00000164061	BSN	8927	3	49591922	49708978	1	NA		NA	NA		NA	NA		NA	NA		83	8.4e-29		107	3.02158e-09
		222	ENSG00000004534	RBM6	10180	3	49977440	50137478	4	NA		NA	NA		NA	NA		NA	NA		27	5.9e-50		6	9.5231e-35
		223	ENSG00000003756	RBM5	10181	3	50126341	50156454	1	NA		NA	NA		NA	NA		NA	NA		14	5e-24		2	NA
		224	ENSG00000001617	SEMA3F	6405	3	50192478	50226508	2	NA		NA	NA		NA	NA		NA	NA		6	1.2e-65		1	NA
		225	ENSG00000114349	GNAT1	2779	3	50229045	50233949	1	NA		NA	NA		NA	NA		NA	NA		3	7.3e-66		NA	NA
		226	ENSG00000179564	LSMEM2	132228	3	50316458	50325545	4	1.56426e-09		NA	NA		NA	NA		NA	NA		5	4.8e-27		NA	NA
		227	ENSG00000214706	IFRD2	7866	3	50325163	50330349	2	1.56426e-09		NA	NA		NA	NA		NA	NA		4	1.6e-25		1	8.44637e-42
		228	ENSG00000186792	HYAL3	8372	3	50330262	50336899	1	NA		NA	NA		NA	NA		NA	NA		8	1.1e-55		4	8.44637e-42
		229	ENSG00000243477	NAT6	24142	3	50333833	50336852	1	NA		NA	NA		NA	NA		NA	NA		7	1.1e-55		4	8.44637e-42
		230	ENSG00000114378	HYAL1	3373	3	50337320	50349812	3	NA		NA	NA		NA	NA		NA	NA		8	1.1e-55		4	8.44637e-42
		231	ENSG00000068001	HYAL2	8692	3	50355221	50360337	2	NA		NA	NA		NA	NA		NA	NA		3	1.1e-12		NA	NA
		232	ENSG00000114383	TUSC2	11334	3	50357458	50365682	2	NA		NA	NA		NA	NA		NA	NA		4	1.1e-12		1	0.0144993
		233	ENSG00000068028	RASSF1	11186	3	50367219	50378411	1	NA		NA	NA		NA	NA		NA	NA		4	1.1e-12		1	0.0144993
		234	ENSG00000004838	ZMYND10	51364	3	50378541	50384283	1	NA		NA	NA		NA	NA		NA	NA		4	1.2e-06		2	0.0144993
		235	ENSG00000114388	NPRL2	10641	3	50384761	50388522	1	NA		NA	NA		NA	NA		NA	NA		3	1.2e-06		1	0.015083
		236	ENSG00000114395	CYB561D2	11068	3	50388126	50395891	2	NA		NA	NA		NA	NA		NA	NA		3	1.2e-06		1	0.015083
		237	ENSG00000272104	XXcos-LUCA11.5	NA	3	50388323	50405354	3	NA		NA	NA		NA	NA		NA	NA		5	1e-06		2	0.015083
		238	ENSG00000126062	TMEM115	11070	3	50392180	50397041	2	NA		NA	NA		NA	NA		NA	NA		3	1.2e-06		1	0.015083
		239	ENSG00000007402	CACNA2D2	9254	3	50400233	50541675	5	3.4235e-09		NA	NA		21	6.1e-08		NA	NA		126	5.4e-75		203	2.30543e-85
		240	ENSG00000088543	C3orf18	51161	3	50595462	50608458	1	NA		NA	NA		17	3.6e-09		NA	NA		32	6.8e-48		29	5.92319e-90
		241	ENSG00000114735	HEMK1	51409	3	50606583	50622366	3	NA		NA	NA		24	4.1e-09		NA	NA		30	3.8e-48		27	5.92319e-90
		242	ENSG00000114737	CISH	1154	3	50643921	50649262	2	2.6028e-06		NA	NA		13	7.9e-09		NA	NA		24	8.1e-49		21	4.20588e-90
		243	ENSG00000114738	MAPKAPK3	7867	3	50648951	50686720	1	2.58976e-06		NA	NA		55	3e-09		NA	NA		48	8.1e-49		43	2.32548e-87
		244	ENSG00000088538	DOCK3	1795	3	50712672	51421629	26	4.08047e-09		NA	NA		445	3.4e-10		NA	NA		1025	1.1e-86		962	1.9948e-96
		245	ENSG00000145050	MANF	7873	3	51422478	51426828	1	NA		NA	NA		15	3.6e-09		NA	NA		6	1.7e-30		3	3.3723e-58
		246	ENSG00000179837	RBM15B	29890	3	51428731	51435330	1	NA		NA	NA		19	3.6e-09		NA	NA		3	1.7e-30		1	3.3723e-58
		247	ENSG00000145041	VPRBP	9730	3	51433298	51534010	2	NA		NA	NA		102	2.6e-09		NA	NA		35	2.2e-91		28	2.02909e-61
		248	ENSG00000164080	RAD54L2	23132	3	51575160	51702683	5	NA		NA	NA		44	3.3e-09		NA	NA		42	1e-89		33	2.37786e-61
		249	ENSG00000164081	TEX264	51368	3	51696709	51738339	2	NA		NA	NA		11	5.4e-09		NA	NA		15	1.3e-89		10	8.41045e-55
		250	ENSG00000164082	GRM2	2912	3	51741086	51752629	1	NA		NA	NA		13	1.1e-08		NA	NA		12	8.5e-30		11	3.01884e-54
		251	ENSG00000214686	IQCF6	440956	3	51812580	51813009	1	NA		NA	NA		NA	NA		NA	NA		6	3.7e-24		3	2.9835e-22
		252	ENSG00000229972	IQCF3	401067	3	51851620	51864876	2	1.62641e-08		NA	NA		NA	NA		NA	NA		4	8.1e-31		1	NA
		253	ENSG00000114767	RRP9	9136	3	51967446	51975957	1	3.62994e-12		NA	NA		NA	NA		NA	NA		7	1.7e-40		14	6.47324e-07
		254	ENSG00000041880	PARP3	10039	3	51976361	51982883	1	3.62994e-12		NA	NA		NA	NA		NA	NA		5	1.8e-11		17	6.47324e-07
		255	ENSG00000114786	ABHD14A-ACY1	95	3	52009066	52023199	1	NA		NA	NA		NA	NA		NA	NA		9	2.4e-17		10	6.54346e-31
		256	ENSG00000243989	ACY1	95	3	52009066	52023213	1	NA		NA	NA		NA	NA		NA	NA		9	2.4e-17		10	6.54346e-31
		257	ENSG00000162244	RPL29	6159	3	52027616	52029958	2	NA		NA	NA		NA	NA		NA	NA		7	2.4e-17		5	NA
		258	ENSG00000164086	DUSP7	1849	3	52082935	52090566	1	NA		NA	NA		NA	NA		NA	NA		8	3.4e-14		10	2.55082e-09
		259	ENSG00000256097	LINC00696	NA	3	52097076	52097567	2	NA		NA	NA		NA	NA		NA	NA		2	8.3e-20		2	1.78708e-08
		260	ENSG00000164087	POC1A	25886	3	52109269	52188706	6	1.6959e-11		NA	NA		NA	NA		NA	NA		14	5.4e-21		26	4.06272e-09
		261	ENSG00000023330	ALAS1	211	3	52232102	52248343	4	9.96323e-11		NA	NA		NA	NA		NA	NA		27	4.9e-19		22	5.51173e-36
		262	ENSG00000239732	TLR9	54106	3	52255096	52273183	3	9.96323e-11		NA	NA		NA	NA		NA	NA		27	2.1e-27		19	6.56903e-57
		263	ENSG00000173366	TLR9	NA	3	52255097	52265206	3	9.96323e-11		NA	NA		NA	NA		NA	NA		23	4e-27		16	2.11294e-38
		264	ENSG00000247596	TWF2	11344	3	52262626	52273276	2	9.96323e-11		NA	NA		NA	NA		NA	NA		24	2.1e-27		16	6.56903e-57
		265	ENSG00000164088	PPM1M	132160	3	52279841	52284613	1	NA		NA	NA		NA	NA		NA	NA		15	2.1e-27		10	6.56903e-57
		266	ENSG00000164091	WDR82	80335	3	52288437	52322036	1	6.08976e-14		NA	NA		NA	NA		NA	NA		31	1.3e-27		24	6.56903e-57
		267	ENSG00000168237	GLYCTK	132158	3	52321105	52329272	1	NA		NA	NA		NA	NA		NA	NA		17	4e-27		12	1.83035e-31
		268	ENSG00000114841	DNAH1	25981	3	52350335	52434507	3	NA		NA	NA		NA	NA		NA	NA		45	1.2e-27		33	2.1333e-58
		269	ENSG00000163930	BAP1	8314	3	52435029	52444366	2	NA		NA	NA		NA	NA		NA	NA		15	7.5e-26		12	4.19145e-55
		270	ENSG00000010318	PHF7	51533	3	52444673	52457657	1	NA		NA	NA		NA	NA		NA	NA		18	1.6e-26		15	1.66877e-55
		271	ENSG00000010322	NISCH	11188	3	52489134	52527087	4	NA		3	2.8e-08		3	3.5e-10		3	8.39394e-07		78	1.3e-31		68	1.78242e-67
		272	ENSG00000010327	STAB1	23166	3	52529354	52558511	32	4.67886e-09		30	1.5e-08		34	1.2e-13		30	2.9211e-10		67	4.4e-34		61	1.78242e-67
		273	ENSG00000168268	NT5DC2	64943	3	52558386	52569070	35	4.67886e-09		32	1.5e-08		36	1.2e-13		32	2.9211e-10		44	2.2e-33		44	6.46664e-64
		274	ENSG00000168273	SMIM4	440957	3	52568029	52613253	97	9.35621e-15		93	8.5e-09		93	1.2e-13		93	2.9211e-10		117	2.2e-33		110	8.69348e-74
		275	ENSG00000163939	PBRM1	55193	3	52579368	52719933	233	9.35621e-15		230	8.5e-09		231	2.4e-13		231	4.9658e-10		281	1.5e-33		260	3.36321e-75
		276	ENSG00000163938	GNL3	100113381	3	52715172	52728508	44	1.88114e-07		44	1.7e-08		44	3.6e-13		45	1.21625e-09		51	3.8e-33		47	1.36752e-74
		277	ENSG00000016864	GLT8D1	55830	3	52728505	52740048	44	1.72727e-07		43	2.3e-08		43	3.9e-13		42	1.25831e-09		45	3.8e-33		43	1.36752e-74
		278	ENSG00000114902	SPCS1	28972	3	52738971	52742182	32	1.72727e-07		31	2.3e-08		31	3.9e-13		30	1.44544e-09		32	1e-32		30	4.33952e-73
		279	ENSG00000114904	NEK4	6787	3	52744800	52804965	100	1.25632e-13		97	1.4e-08		97	3.9e-14		96	1.56431e-10		110	3.5e-33		111	5.02894e-74
		280	ENSG00000055957	ITIH1	3697	3	52811603	52826078	54	1.12616e-07		52	4.2e-08		55	4.7e-15		55	9.36495e-12		63	1.9e-43		75	6.85087e-95
		281	ENSG00000162267	ITIH3	3699	3	52828784	52843025	44	2.92759e-09		37	5.7e-07		45	4.7e-15		45	9.62544e-12		66	3.9e-44		72	6.85087e-95
		282	ENSG00000055955	ITIH4	3700	3	52846991	52865495	24	5.43e-14		2	2.5e-06		26	1.6e-12		26	1.29432e-06		78	3.9e-44		83	7.43436e-75
		283	ENSG00000243696	RP5-966M1.6	NA	3	52847298	52869745	26	5.43e-14		2	2.5e-06		25	1.6e-12		25	1.29432e-06		83	3.9e-44		91	7.43436e-75
		284	ENSG00000272573	MUSTN1	389125	3	52867130	52869235	16	5.43e-14		NA	NA		16	1.5e-07		16	8.38592e-06		54	1.5e-33		60	2.54216e-66
		285	ENSG00000248592	TMEM110-MUSTN1	100526772	3	52867137	52931578	47	5.43e-14		NA	NA		24	1.5e-07		24	8.38592e-06		162	2.4e-43		172	5.11373e-84
		286	ENSG00000213533	TMEM110	375346	3	52870235	52931612	45	5.43e-14		NA	NA		24	1.5e-07		24	8.38592e-06		158	2.4e-43		166	5.11373e-84
		287	ENSG00000163935	SFMBT1	51460	3	52937588	53080766	39	4.23643e-14		NA	NA		37	1.2e-10		38	2.76989e-11		349	3.6e-44		366	4.67321e-90
		288	ENSG00000272305	RP11-894J14.5	NA	3	53003135	53133469	129	3.22849e-15		NA	NA		129	1.6e-11		130	1.02095e-11		358	7.8e-79		393	4.68912e-154
		289	ENSG00000163933	RFT1	91869	3	53122499	53164478	60	1.9081e-14		NA	NA		59	1.6e-11		59	9.41744e-11		152	7.8e-79		158	4.68912e-154
		290	ENSG00000163932	PRKCD	5580	3	53190025	53226733	1	NA		NA	NA		NA	NA		NA	NA		3	1.4e-12		20	1.70534e-09
		291	ENSG00000163931	TKT	7086	3	53258723	53290068	1	NA		NA	NA		NA	NA		NA	NA		2	2.6e-10		7	4.39856e-06
		292	ENSG00000163947	ARHGEF3	50650	3	56761446	57113357	6	NA		NA	NA		NA	NA		16	5.17291e-07		67	2.9e-26		239	8.14607e-50
		293	ENSG00000186451	SPATA12	353324	3	57094469	57109460	5	NA		NA	NA		NA	NA		5	NA		5	1.6e-12		23	3.10524e-23
		294	ENSG00000144730	IL17RD	54756	3	57124010	57204334	72	3.74844e-08		NA	NA		NA	NA		72	4.57519e-08		15	4.8e-10		115	1.14237e-14
		295	ENSG00000163602	RYBP	23429	3	72420976	72496069	30	3.08319e-20		40	4.7e-15		43	5.3e-14		42	2.50051e-20		53	3.8e-75		51	1.81638e-171
		296	ENSG00000144810	COL8A1	1295	3	99357319	99518070	1	NA		NA	NA		5	8.4e-10		11	1.43666e-14		162	1.9e-15		225	5.7974e-31
		297	ENSG00000144857	BOC	91653	3	112929850	113006303	45	1.33229e-08		54	1.1e-10		NA	NA		NA	NA		76	2.1e-15		97	3.04554e-35
		298	ENSG00000206530	WDR52	55779	3	113005777	113160457	72	1.40815e-08		102	5.8e-10		NA	NA		NA	NA		119	2.1e-15		186	3.04554e-35
		299	ENSG00000163611	SPICE1	152185	3	113161565	113234034	21	2.99813e-05		26	4.6e-08		NA	NA		NA	NA		30	1e-08		61	8.29545e-15
		300	ENSG00000181722	ZBTB20	26137	3	114056941	114866118	31	3.84769e-11		NA	NA		38	9e-12		74	1.91308e-13		504	7.3e-27		628	1.24375e-63
		301	ENSG00000169704	GP9	2815	3	128779610	128781249	2	NA		NA	NA		2	1e-10		NA	NA		1	2.1e-10		11	4.48757e-15
		302	ENSG00000172780	RAB43	339122	3	128806412	128841644	41	1.49865e-08		NA	NA		4	3e-12		1	NA		2	9.5e-23		36	1.47333e-15
		303	ENSG00000261796	ISY1-RAB43	100534599	3	128806418	128879879	70	7.3935e-09		NA	NA		9	3.2e-13		3	NA		5	9.5e-23		61	1.031e-15
		304	ENSG00000240682	ISY1	57461	3	128846258	128880136	39	7.3935e-09		NA	NA		5	3.2e-13		2	NA		4	9.5e-23		35	1.031e-15
		305	ENSG00000169714	CNBP	7555	3	128888327	128902765	24	2.85963e-09		NA	NA		3	2.6e-13		1	NA		1	0.00058		23	1.031e-15
		306	ENSG00000181789	COPG1	22820	3	128968449	128996614	102	2.33668e-11		3	1.1e-06		4	6.6e-21		4	2.64705e-17		82	1.1e-100		80	1.33996e-61
		307	ENSG00000183624	HMCES	56941	3	128997671	129025029	89	2.33668e-11		4	1.1e-06		6	8.6e-21		5	1.40776e-32		83	1.1e-100		73	2.78177e-210
		308	ENSG00000184897	H1FX	8971	3	129033615	129035120	25	3.44033e-20		9	6.1e-08		11	1.1e-19		10	1.03108e-21		37	1.9e-100		32	4.61448e-198
		309	ENSG00000163785	RYK	6259	3	133784147	133969689	346	1.89583e-21		282	9.8e-10		169	6.6e-12		285	5.34971e-12		346	6.7e-26		NA	NA
		310	ENSG00000177311	ZBTB38	253461	3	141043055	141168634	115	7.38584e-85		104	7.7e-43		112	7.1e-78		95	4.11515e-103		250	0		NA	NA
		311	ENSG00000155903	RASA2	5922	3	141205889	141334184	82	7.21274e-57		94	2.7e-33		97	2.1e-51		96	2.04334e-63		185	2e-197		NA	NA
		312	ENSG00000018408	WWTR1	25937	3	149235022	149454501	83	6.04366e-12		100	8.3e-09		80	2.1e-08		83	1.00642e-10		96	3.4e-11		NA	NA
		313	ENSG00000114744	COMMD2	51122	3	149456257	149470286	26	3.48337e-11		26	8.4e-08		21	1.3e-07		26	2.96172e-09		9	0.00024		NA	NA
		314	ENSG00000206199	ANKUB1	389161	3	149478892	149686172	10	4.00682e-11		10	8.9e-08		8	1.3e-07		10	NA		7	2.7e-06		NA	NA
		315	ENSG00000163660	CCNL1	57018	3	156864297	156878549	51	NA		NA	NA		NA	NA		NA	NA		67	1.4e-29		NA	NA
		316	ENSG00000197415	VEPH1	79674	3	156977531	157251408	120	1.19826e-10		NA	NA		NA	NA		NA	NA		236	2.9e-29		NA	NA
		317	ENSG00000168779	SHOX2	6474	3	157814948	157824292	1	7.53425e-08		NA	NA		9	5.1e-09		8	1.91001e-08		23	3.3e-35		NA	NA
		318	ENSG00000174891	RSRC1	51319	3	157823644	158263519	399	2.08056e-09		NA	NA		3	5.3e-09		2	1.91001e-08		1278	1.2e-43		NA	NA
		319	ENSG00000085276	MECOM	2122	3	168801287	169381406	188	9.16643e-12		NA	NA		215	9.9e-14		157	2.89924e-13		663	1e-22		NA	NA
		320	ENSG00000075420	FNDC3B	101928615	3	171757418	172119455	173	3.47056e-25		171	3.3e-16		288	1.6e-29		225	9.68745e-37		563	5.6e-111		NA	NA
		321	ENSG00000121853	GHSR	2693	3	172162923	172166246	4	1.52897e-12		4	1.8e-08		19	7.3e-25		11	7.47474e-34		47	1.9e-82		NA	NA
		322	ENSG00000156931	VPS8	23355	3	184529931	184770402	1	NA		NA	NA		NA	NA		NA	NA		5	1.3e-11		NA	NA
		323	ENSG00000187068	C3orf70	285382	3	184795838	184870802	2	8.40504e-10		NA	NA		NA	NA		NA	NA		3	5.2e-13		NA	NA
		324	ENSG00000113790	EHHADH	1962	3	184908412	184999778	2	7.39248e-07		NA	NA		NA	NA		NA	NA		5	1.1e-10		NA	NA
		325	ENSG00000073803	MAP3K13	9175	3	185000729	185206885	2	1.30957e-10		NA	NA		NA	NA		NA	NA		19	4.9e-23		NA	NA
		326	ENSG00000163904	SENP2	59343	3	185300284	185351339	2	2.22613e-08		NA	NA		NA	NA		NA	NA		123	4.7e-57		NA	NA
		327	ENSG00000073792	IGF2BP2	10644	3	185361527	185542844	4	1.79172e-10		NA	NA		NA	NA		6	3.10948e-09		114	1.7e-140		NA	NA
		328	ENSG00000198471	RTP2	344892	3	187416047	187420345	38	8.02417e-20		21	4.3e-09		28	9.5e-11		30	4.19371e-14		71	2.8e-44		NA	NA
		329	ENSG00000228804	RP11-211G3.3	NA	3	187420101	187451637	77	1.44245e-20		36	8.6e-10		60	5e-12		63	1.13813e-14		126	6.4e-56		NA	NA
		330	ENSG00000113916	BCL6	604	3	187439165	187463515	54	1.44245e-20		17	8.6e-10		37	5e-12		39	1.13813e-14		78	6.4e-56		NA	NA
		331	ENSG00000068078	FGFR3	2261	4	1795034	1810599	1	1.44012e-11		NA	NA		NA	NA		NA	NA		28	2.4e-46		17	2.51379e-38
		332	ENSG00000168924	LETM1	3954	4	1813206	1857974	2	1.44012e-11		NA	NA		NA	NA		NA	NA		12	2.4e-46		3	7.92123e-10
		333	ENSG00000109685	WHSC1	7468	4	1873151	1983934	2	2.08401e-12		NA	NA		NA	NA		NA	NA		24	1.8e-30		11	1.01177e-36
		334	ENSG00000185049	NELFA	100126332	4	1984441	2043630	1	1.632e-09		NA	NA		NA	NA		NA	NA		11	7e-25		5	1.01177e-36
		335	ENSG00000243449	C4orf48	401115	4	2043689	2045697	1	1.632e-09		NA	NA		NA	NA		NA	NA		1	4.6e-12		NA	NA
		336	ENSG00000130997	POLN	353497	4	2073645	2243848	1	3.61726e-08		NA	NA		NA	NA		NA	NA		277	5.6e-16		291	1.12123e-27
		337	ENSG00000159733	ZFYVE28	57732	4	2271309	2420390	1	NA		NA	NA		NA	NA		NA	NA		8	1.5e-13		27	3.75793e-22
		338	ENSG00000132405	TBC1D14	57533	4	6910969	7034845	155	1.72171e-08		NA	NA		NA	NA		NA	NA		104	2.1e-12		333	1.70715e-25
		339	ENSG00000173013	CCDC96	257236	4	7042579	7044728	9	NA		NA	NA		NA	NA		NA	NA		20	4.2e-10		24	7.91071e-24
		340	ENSG00000173011	TADA2B	93624	4	7043626	7059679	8	NA		NA	NA		NA	NA		NA	NA		43	4.2e-10		48	4.47758e-24
		341	ENSG00000109667	SLC2A9	56606	4	9772777	10056560	16	3.48426e-05		NA	NA		NA	NA		NA	NA		373	5.5e-12		375	1.36651e-16
		342	ENSG00000071127	WDR1	9948	4	10075963	10118573	93	2.0078e-08		NA	NA		NA	NA		NA	NA		109	1e-08		101	4.82782e-14
		343	ENSG00000178163	ZNF518B	85460	4	10441498	10459034	7	1.40521e-08		NA	NA		NA	NA		NA	NA		19	4.3e-11		20	1.25776e-17
		344	ENSG00000109684	CLNK	116449	4	10488019	10686489	5	7.08109e-09		NA	NA		NA	NA		NA	NA		298	7.5e-15		371	1.61544e-16
		345	ENSG00000137449	CPEB2	132864	4	15004298	15071777	12	1.68302e-08		NA	NA		NA	NA		NA	NA		NA	NA		72	3.78401e-08
		346	ENSG00000002549	LAP3	51056	4	17578815	17609595	2	2.12486e-09		NA	NA		2	NA		NA	NA		149	1.7e-36		133	2.14029e-50
		347	ENSG00000047662	FAM184B	27146	4	17630929	17783135	63	8.8308e-118		28	1.2e-46		31	1.2e-79		37	1.35949e-25		412	1.1e-207		352	0
		348	ENSG00000163257	DCAF16	54876	4	17802278	17812381	57	1.67494e-118		55	1e-46		57	2.9e-80		56	5.93293e-135		63	7.8e-212		64	0
		349	ENSG00000109805	NCAPG	64151	4	17812525	17846485	90	2.33668e-96		89	1.4e-50		90	9.8e-86		86	4.11684e-105		107	5.8e-213		106	0
		350	ENSG00000178177	LCORL	254251	4	17842822	18023499	348	5.06991e-138		341	3.1e-57		342	3.9e-97		332	5.18759e-130		520	5.5e-279		447	0
		351	ENSG00000084093	REST	5978	4	57774075	57802010	42	4.44427e-17		20	4.7e-14		47	9.6e-19		44	6.76176e-25		89	2.5e-63		115	3.49537e-146
		352	ENSG00000084092	NOA1	84273	4	57829536	57844989	34	5.39759e-16		26	2.5e-13		33	2.4e-18		43	2.74477e-23		61	2e-62		86	1.8671e-144
		353	ENSG00000047315	POLR2B	5431	4	57843888	57897334	38	3.31131e-15		30	7.8e-13		81	4.8e-16		95	1.11808e-22		96	1.5e-60		192	3.00438e-140
		354	ENSG00000163453	IGFBP7	3490	4	57896939	57976551	7	6.01174e-14		24	8.6e-13		50	2.9e-14		84	1.35143e-15		48	8e-36		117	1.87955e-74
		355	ENSG00000156140	ADAMTS3	9508	4	73146686	73434516	86	1.37057e-22		88	5.2e-17		81	1.2e-21		28	4.03556e-25		382	2.5e-86		363	2.95388e-169
		356	ENSG00000197826	C4orf22	255119	4	81256874	81884910	213	1.76824e-08		NA	NA		5	8e-05		NA	NA		32	1.6e-32		259	4.55567e-12
		357	ENSG00000138669	PRKG2	5593	4	82009837	82136218	36	1.2494e-33		36	2e-20		74	2e-28		33	8.81346e-37		56	1.5e-141		41	4.60534e-300
		358	ENSG00000151247	EIF4E	1977	4	99792835	99851788	101	2.09305e-08		NA	NA		NA	NA		NA	NA		NA	NA		NA	NA
		359	ENSG00000164024	METAP1	23173	4	99916771	99983964	10	3.48482e-06		NA	NA		NA	NA		NA	NA		NA	NA		NA	NA
		360	ENSG00000168769	TET2	54790	4	106067032	106200973	54	3.10006e-10		54	4.2e-10		117	6.8e-21		96	9.39372e-20		165	1.3e-85		198	2.26749e-171
		361	ENSG00000164161	HHIP	64399	4	145567173	145666423	131	2.32167e-41		127	5.9e-22		130	3e-23		127	2.46195e-30		220	0		178	0
		362	ENSG00000164162	ANAPC10	10393	4	145888264	146019693	4	2.76522e-08		26	2.2e-16		34	2.9e-18		43	2.69107e-24		155	1.8e-159		102	1.90614e-190
		363	ENSG00000164164	OTUD4	54726	4	146031990	146101313	1	NA		18	1.6e-13		18	4.2e-18		22	6.71504e-22		90	9.4e-141		57	1.80432e-301
		364	ENSG00000151718	WWC2	80014	4	184020446	184241930	40	1.18228e-09		NA	NA		NA	NA		41	2.45387e-12		224	2.5e-36		252	1.60616e-75
		365	ENSG00000177300	CLDN22	53842	4	184239220	184241927	17	9.18861e-09		NA	NA		NA	NA		17	3.52355e-09		34	3.5e-32		35	1.60616e-75
		366	ENSG00000185758	CLDN24	100132463	4	184242917	184243579	18	9.18861e-09		NA	NA		NA	NA		18	3.52355e-09		33	3.5e-32		33	1.60616e-75
		367	ENSG00000113389	NPR3	4883	5	32689176	32791819	49	4.53889e-08		NA	NA		18	2.2e-09		89	1.22521e-12		280	5.2e-85		271	1.98402e-169
		368	ENSG00000164190	NIPBL	25836	5	36876861	37066515	50	6.60237e-14		86	4.8e-10		44	1.4e-09		50	4.15236e-09		143	2.2e-40		223	9.58584e-91
		369	ENSG00000197603	C5orf42	65250	5	37106330	37249530	27	4.49438e-09		57	9.4e-10		NA	NA		24	5.56973e-06		65	1.9e-21		131	1.5234e-45
		370	ENSG00000113569	NUP155	9631	5	37288239	37371283	6	1.65959e-08		42	2.9e-07		NA	NA		1	NA		61	7e-33		124	1.15297e-56
		371	ENSG00000112964	GHR	2690	5	42423879	42721979	319	7.54397e-21		129	1.1e-12		160	8.8e-22		358	9.92399e-27		389	8e-54		446	5.94788e-103
		372	ENSG00000198865	CCDC152	100129792	5	42756903	42802462	91	6.87068e-18		91	5.1e-14		152	3.5e-21		152	3.55808e-26		147	1e-49		197	1.86967e-100
		373	ENSG00000250722	SEPP1	6414	5	42799982	42887494	107	6.7733e-19		105	2.2e-13		172	5.3e-21		170	6.14901e-26		264	6e-49		272	3.5765e-100
		374	ENSG00000145649	GZMA	3001	5	54398476	54406080	2	NA		NA	NA		NA	NA		NA	NA		41	3.9e-38		40	1.44278e-69
		375	ENSG00000164287	CDC20B	166979	5	54408799	54469005	34	3.2e-09		NA	NA		NA	NA		NA	NA		164	2.8e-38		160	4.61125e-73
		376	ENSG00000164294	GPX8	493869	5	54455946	54462899	17	4.10299e-09		NA	NA		NA	NA		NA	NA		56	1.1e-30		57	1.21971e-60
		377	ENSG00000234602	MCIDAS	345643	5	54515442	54523143	22	1.86294e-09		NA	NA		9	3.7e-07		10	1.31979e-06		66	5e-27		81	1.29267e-56
		378	ENSG00000152669	CCNO	10309	5	54526980	54529508	11	2.02502e-09		NA	NA		8	1.9e-06		10	1.31979e-06		51	5e-27		61	1.29267e-56
		379	ENSG00000067248	DHX29	54505	5	54552073	54603550	9	7.96416e-09		NA	NA		9	9.7e-09		9	7.65043e-08		71	1.3e-26		64	6.12224e-53
		380	ENSG00000039123	SKIV2L2	23517	5	54603588	54721409	15	7.96416e-09		NA	NA		17	8.1e-09		16	1.09253e-07		288	7.1e-31		267	1.45229e-56
		381	ENSG00000067113	PPAP2A	8611	5	54720682	54830878	61	1.47758e-10		NA	NA		62	3e-09		61	6.87891e-09		296	2e-34		272	1.45229e-56
		382	ENSG00000177058	SLC38A9	153129	5	54921673	55069022	402	8.2718e-10		NA	NA		442	3.3e-13		443	1.31184e-16		574	8.4e-91		554	2.40611e-163
		383	ENSG00000095015	MAP3K1	4214	5	56111401	56191979	13	3.4062e-08		NA	NA		NA	NA		NA	NA		183	1.2e-29		154	3.66213e-49
		384	ENSG00000155542	SETD9	133383	5	56205087	56221359	7	3.4062e-08		NA	NA		NA	NA		NA	NA		90	3.1e-29		58	3.08182e-48
		385	ENSG00000155545	MIER3	166968	5	56215429	56267502	6	5.48896e-08		NA	NA		NA	NA		NA	NA		158	3.1e-29		123	5.64476e-47
		386	ENSG00000113448	PDE4D	5144	5	58264865	59817947	87	2.1231e-09		65	1.6e-08		NA	NA		NA	NA		178	8.3e-15		347	2.90614e-34
		387	ENSG00000049192	ADAMTS6	11174	5	64444563	64777747	245	2.56507e-13		103	6.9e-11		260	3.8e-30		243	9.42333e-23		416	6.1e-21		422	3.01001e-45
		388	ENSG00000145675	PIK3R1	5295	5	67511548	67597649	9	4.65286e-09		NA	NA		29	4.3e-12		49	1.54785e-09		85	1.9e-30		102	2.63206e-53
		389	ENSG00000085365	SCAMP1	9522	5	77656339	77776562	110	2.94442e-11		NA	NA		NA	NA		72	5.70937e-09		178	5e-14		280	7.09119e-25
		390	ENSG00000145685	LHFPL2	10184	5	77781038	78065844	31	2.94442e-11		NA	NA		NA	NA		30	8.26943e-10		54	5.9e-18		140	7.09119e-25
		391	ENSG00000164329	PAPD4	167153	5	78907943	78982471	5	2.52732e-09		NA	NA		NA	NA		5	1.02378e-08		198	1.1e-17		204	1.54044e-43
		392	ENSG00000164309	CMYA5	202333	5	78985700	79096063	1	NA		NA	NA		NA	NA		1	NA		9	3.6e-16		37	1.61549e-15
		393	ENSG00000175426	PCSK1	5122	5	95726119	95769847	27	3.20029e-09		NA	NA		NA	NA		NA	NA		59	2.3e-22		94	1.79313e-58
		394	ENSG00000134970	TMED7	100302736	5	114949205	114968689	6	NA		NA	NA		2	2.8e-06		6	7.86979e-05		60	1e-14		59	9.17722e-26
		395	ENSG00000120725	SIL1	64374	5	138282409	138629246	2	NA		NA	NA		NA	NA		NA	NA		43	2.7e-09		43	4.10338e-11
		396	ENSG00000015479	MATR3	724102	5	138609441	138667360	2	NA		NA	NA		NA	NA		NA	NA		42	3.7e-10		43	3.5612e-11
		397	ENSG00000170464	DNAJC18	202052	5	138744279	138780180	1	NA		NA	NA		NA	NA		NA	NA		45	2.2e-11		45	8.0918e-14
		398	ENSG00000184584	TMEM173	340061	5	138855119	138862520	1	NA		NA	NA		NA	NA		NA	NA		28	7.5e-26		23	1.08953e-18
		399	ENSG00000131508	UBE2D2	7322	5	138906016	139008018	67	2.59298e-11		NA	NA		NA	NA		NA	NA		124	1e-29		93	8.0114e-45
		400	ENSG00000171604	CXXC5	51523	5	139026884	139063467	14	4.99114e-11		NA	NA		NA	NA		7	3.03925e-08		65	1.1e-28		65	1.00111e-48
		401	ENSG00000145819	ARHGAP26	23092	5	142149949	142608576	39	2.67917e-17		NA	NA		NA	NA		39	1.78899e-08		49	1e-13		165	1.0323e-20
		402	ENSG00000184347	SLIT3	6586	5	168088745	168728133	25	2.53513e-13		NA	NA		86	2.4e-17		96	4.38618e-21		200	2.6e-80		183	3.28718e-165
		403	ENSG00000156427	FGF18	8817	5	170846660	170884627	12	5.56775e-10		NA	NA		12	1.3e-13		11	6.37836e-16		68	6.4e-71		41	4.39645e-172
		404	ENSG00000253110	CTB-78H18.1	NA	5	171200656	171201743	28	2.59478e-13		NA	NA		40	1.2e-22		37	2.69907e-25		47	6.4e-54		50	1.06894e-114
		405	ENSG00000185662	SMIM23	644994	5	171212876	171221602	34	2.59478e-13		NA	NA		37	1.9e-21		34	2.81129e-21		47	8.8e-55		42	6.72864e-102
		406	ENSG00000072803	FBXW11	23291	5	171288553	171433877	3	4.40656e-18		3	2.5e-10		6	8.4e-14		6	1.08889e-21		151	3.2e-119		128	4.52818e-173
		407	ENSG00000131446	MGAT1	4245	5	180217541	180242652	123	3.46737e-08		NA	NA		NA	NA		NA	NA		123	4.8e-12		112	1.87581e-18
		408	ENSG00000112699	GMDS	2762	6	1624041	2245926	6	4.09072e-11		NA	NA		6	9.3e-09		133	8.60219e-11		471	2.3e-26		524	4.00983e-62
		409	ENSG00000124782	RREB1	6239	6	7107830	7252213	41	1.64744e-10		47	3.9e-10		68	1.3e-23		68	1.05351e-26		135	4.3e-71		169	5.03849e-74
		410	ENSG00000153162	BMP6	654	6	7727030	7881655	14	3.01821e-08		14	5.5e-11		14	5.1e-09		16	3.2361e-15		377	2.4e-153		278	0
		411	ENSG00000079689	SCGN	10590	6	25652464	25702011	1	5.1074e-08		NA	NA		49	1.5e-24		NA	NA		59	2.2e-22		119	7.7046e-50
		412	ENSG00000146039	SLC17A4	10050	6	25754927	25781419	1	4.65382e-08		NA	NA		106	1.3e-25		11	3.93629e-05		66	2e-18		143	1.4641e-63
		413	ENSG00000124568	SLC17A1	6568	6	25783125	25832287	7	1.70946e-09		NA	NA		66	2.8e-25		29	1.21624e-06		133	1.7e-22		195	1.41789e-65
		414	ENSG00000124564	SLC17A3	10786	6	25833294	25882514	9	7.58019e-08		NA	NA		78	2.8e-25		21	3.49048e-08		138	6.4e-25		192	5.1017e-72
		415	ENSG00000112337	SLC17A2	10246	6	25912982	25930946	67	1.76596e-08		NA	NA		81	3.2e-25		72	6.36698e-09		59	7.2e-26		114	7.32318e-69
		416	ENSG00000112343	TRIM38	10475	6	25963030	25987384	42	8.60875e-09		NA	NA		70	2.2e-25		47	4.25604e-10		43	6.3e-26		83	2.90295e-92
		417	ENSG00000124610	HIST1H1A	3024	6	26017260	26018040	20	3.29921e-08		NA	NA		30	2.1e-25		22	7.79475e-12		22	4.2e-26		37	4.56225e-95
		418	ENSG00000198366	HIST1H3A	8968	6	26020718	26021186	20	3.29921e-08		NA	NA		29	2.1e-25		22	7.87025e-12		26	7.6e-27		37	4.56225e-95
		419	ENSG00000196176	HIST1H4A	554313	6	26021907	26022278	20	5.90731e-07		NA	NA		30	2.1e-25		22	7.87025e-12		28	7.6e-27		40	2.60571e-99
		420	ENSG00000124529	HIST1H4B	554313	6	26027124	26027480	21	1.60594e-07		NA	NA		37	2.1e-25		25	7.87025e-12		29	7.6e-27		42	2.60571e-99
		421	ENSG00000124693	HIST1H3B	8968	6	26031817	26032288	16	1.60594e-07		NA	NA		33	2.1e-25		22	7.87025e-12		30	7.6e-27		42	2.60571e-99
		422	ENSG00000137259	HIST1H2AB	8335	6	26033320	26033796	16	2.48462e-08		NA	NA		32	2.1e-25		21	3.44424e-09		26	7.6e-27		39	2.60571e-99
		423	ENSG00000196226	HIST1H2BB	3018	6	26043455	26043885	24	2.48462e-08		NA	NA		35	2.4e-25		31	8.67481e-11		35	1.2e-27		51	2.60095e-98
		424	ENSG00000196532	HIST1H3C	8968	6	26045639	26046097	22	2.48462e-08		NA	NA		32	2.4e-25		27	8.67481e-11		33	1.2e-27		50	2.60095e-98
		425	ENSG00000187837	HIST1H1C	3006	6	26055968	26056699	23	1.25898e-08		NA	NA		28	2.6e-25		24	1.09082e-11		28	1e-27		47	1.07761e-95
		426	ENSG00000010704	HFE	3077	6	26087509	26098571	29	7.21224e-09		NA	NA		46	2.1e-26		43	1.94244e-10		48	2.7e-49		82	8.07972e-199
		427	ENSG00000197061	HIST1H4C	554313	6	26104104	26104518	10	3.79603e-08		NA	NA		17	1e-26		33	4.91627e-09		57	2.7e-49		64	8.07972e-199
		428	ENSG00000187475	HIST1H1T	3010	6	26107640	26108364	9	3.79603e-08		NA	NA		14	1e-26		34	4.91627e-09		57	2.7e-49		62	8.07972e-199
		429	ENSG00000180596	HIST1H2BC	8347	6	26115101	26124154	14	3.79603e-08		NA	NA		37	1e-26		61	2.4455e-11		101	1.9e-49		101	2.92413e-200
		430	ENSG00000180573	HIST1H2AC	8334	6	26124373	26139344	9	1.78308e-07		1	1.4e-12		35	9.2e-36		50	2.4455e-11		80	3.8e-50		79	2.92413e-200
		431	ENSG00000168298	HIST1H1E	3008	6	26156559	26157343	3	NA		4	8.4e-14		43	9.2e-36		11	7.7904e-21		19	2e-52		15	3.70479e-242
		432	ENSG00000158373	HIST1H2BD	3017	6	26158349	26171577	5	1.95389e-32		6	5.1e-22		79	3.6e-43		20	7.7904e-21		45	3.4e-145		35	3.70479e-242
		433	ENSG00000197697	HIST1H2BE	8347	6	26183958	26184454	36	1.95389e-32		25	5.1e-22		70	3.6e-43		47	6.69466e-22		61	3.4e-145		54	0
		434	ENSG00000188987	HIST1H4D	554313	6	26188938	26189304	51	1.95389e-32		37	5.1e-22		66	3.6e-43		60	6.69466e-22		66	3.4e-145		60	0
		435	ENSG00000197409	HIST1H3D	8968	6	26197068	26199521	77	4.46684e-35		55	5e-22		76	1.9e-43		73	2.52602e-21		85	1.9e-143		75	0
		436	ENSG00000196866	HIST1H2AD	3013	6	26199079	26199471	72	4.46684e-35		52	5e-22		72	1.9e-43		69	2.52602e-21		81	1.9e-143		71	0
		437	ENSG00000197846	HIST1H2BF	8347	6	26199748	26200942	75	4.46684e-35		53	5e-22		75	1.9e-43		70	2.52602e-21		82	1.9e-143		72	1.01604e-161
		438	ENSG00000198518	HIST1H4E	554313	6	26204858	26206266	76	4.46684e-35		53	5e-22		68	1.9e-43		67	2.52602e-21		80	1.9e-143		69	1.01604e-161
		439	ENSG00000187990	HIST1H2BG	8347	6	26216428	26216872	61	8.35603e-35		40	5e-22		50	1.9e-43		56	6.86801e-15		66	1.9e-143		64	4.68232e-20
		440	ENSG00000168274	HIST1H2AE	8335	6	26217165	26217711	61	8.35603e-35		39	5e-22		47	1.9e-43		55	6.86801e-15		65	1.9e-143		63	4.68232e-20
		441	ENSG00000196966	HIST1H3E	8968	6	26225383	26225844	51	3.58096e-35		30	4.4e-19		43	4.7e-36		44	4.53429e-34		57	1.5e-126		55	0
		442	ENSG00000124575	HIST1H1D	3007	6	26234440	26235216	46	3.58096e-35		19	4.4e-19		39	4.7e-36		30	4.53429e-34		44	1.5e-126		40	0
		443	ENSG00000198327	HIST1H4F	554313	6	26240561	26240976	38	3.58096e-35		14	4.4e-19		33	4.7e-36		24	4.53429e-34		43	1.5e-126		38	0
		444	ENSG00000124578	HIST1H4G	8369	6	26246886	26247259	31	1.5332e-31		8	5.6e-19		19	1.3e-34		18	2.28372e-33		31	1.5e-125		28	0
		445	ENSG00000256316	HIST1H3F	8968	6	26250370	26250835	26	2.40713e-13		7	3.9e-14		17	2.5e-32		14	1.1693e-29		26	1.1e-106		24	0
		446	ENSG00000197459	HIST1H2BH	8345	6	26251879	26252303	22	2.40713e-13		7	3.4e-17		21	2.5e-32		15	1.1693e-29		26	1.1e-106		24	0
		447	ENSG00000256018	HIST1H3G	8968	6	26271146	26271612	18	2.58226e-29		17	1.1e-17		42	4e-34		37	1.29131e-28		43	3.1e-107		38	4.89236e-305
		448	ENSG00000168242	HIST1H2BI	8347	6	26273144	26273622	18	2.58226e-29		17	1.1e-17		38	3.7e-34		36	1.29131e-28		42	3.1e-107		36	4.89236e-305
		449	ENSG00000158406	HIST1H4H	554313	6	26281283	26285762	48	1.09951e-29		47	2.5e-17		64	2.7e-35		63	1.29131e-28		69	2.5e-91		64	0
		450	ENSG00000186470	BTN3A2	11118	6	26365387	26378546	2	3.56517e-10		NA	NA		51	4.4e-31		14	9.03956e-13		91	1e-18		80	3.1203e-116
		451	ENSG00000111801	BTN3A3	10384	6	26440700	26453643	2	6.21298e-11		NA	NA		31	5.1e-31		13	7.77461e-08		25	1.8e-14		63	2.6573e-108
		452	ENSG00000112763	BTN2A1	11120	6	26458150	26476849	2	6.21298e-11		NA	NA		60	5.4e-31		28	3.29993e-09		46	2.6e-14		57	3.22668e-109
		453	ENSG00000124557	BTN1A1	696	6	26501449	26510650	2	3.11315e-11		NA	NA		15	6.4e-31		27	0.00375937		47	8.4e-20		44	6.21479e-112
		454	ENSG00000182952	HMGN4	10473	6	26538633	26546482	1	2.61397e-11		NA	NA		6	5.1e-13		28	1.80569e-06		47	2.7e-11		51	2.97883e-62
		455	ENSG00000146109	ABT1	29777	6	26597180	26600278	1	2.68411e-11		NA	NA		12	5.8e-30		4	2.99155e-09		31	6.3e-18		36	4.88925e-106
		456	ENSG00000181315	ZNF322	79692	6	26636518	26659980	1	1.19316e-11		NA	NA		27	5.2e-30		16	1.03421e-08		69	5.2e-14		82	1.97755e-106
		457	ENSG00000124613	ZNF391	346157	6	27342394	27371683	1	5.67414e-12		NA	NA		16	3.8e-33		NA	NA		10	3.5e-10		83	1.26805e-86
		458	ENSG00000182611	HIST1H2AJ	8331	6	27782112	27782607	1	6.2748e-12		NA	NA		NA	NA		NA	NA		23	2e-08		20	1.00345e-19
		459	ENSG00000196374	HIST1H2BM	8342	6	27782822	27783267	1	6.2748e-12		NA	NA		NA	NA		NA	NA		24	2e-08		20	1.00345e-19
		460	ENSG00000197238	HIST1H4J	554313	6	27791884	27792257	1	6.2748e-12		NA	NA		NA	NA		NA	NA		28	2.1e-08		26	8.22001e-11
		461	ENSG00000197914	HIST1H4K	554313	6	27798952	27799305	1	6.2748e-12		NA	NA		1	7.5e-32		1	NA		21	2.1e-08		26	2.47327e-21
		462	ENSG00000233822	HIST1H2BN	8341	6	27806323	27823487	1	NA		NA	NA		6	6.2e-32		3	NA		27	1.6e-08		32	2.47327e-21
		463	ENSG00000198374	HIST1H2AL	85235	6	27833034	27833606	1	NA		NA	NA		4	6.3e-32		2	NA		17	2.9e-08		17	2.28333e-12
		464	ENSG00000184357	HIST1H1B	3009	6	27834570	27835359	1	NA		NA	NA		5	6.3e-32		2	NA		18	2.9e-08		19	2.28333e-12
		465	ENSG00000182572	HIST1H3I	8968	6	27839623	27840099	1	NA		NA	NA		4	1.2e-08		1	NA		18	2.9e-08		23	2.28333e-12
		466	ENSG00000198558	HIST1H4L	554313	6	27840926	27841289	1	NA		NA	NA		4	1.2e-08		1	NA		18	2.9e-08		25	2.28333e-12
		467	ENSG00000168131	OR2B2	81697	6	27878963	27880174	1	9.11801e-12		NA	NA		6	7.1e-32		1	NA		6	3e-08		27	2.76032e-45
		468	ENSG00000197279	ZNF165	7718	6	28048753	28057341	1	NA		NA	NA		14	2.3e-29		NA	NA		6	1.2e-07		71	1.17059e-75
		469	ENSG00000196812	ZSCAN16	80345	6	28092338	28097860	1	1.27409e-11		NA	NA		13	1.4e-31		2	2.1287e-07		3	1.2e-07		72	1.48243e-34
		470	ENSG00000158691	ZSCAN12	9753	6	28346732	28367511	1	1.29062e-11		NA	NA		10	4.4e-32		6	NA		18	4.9e-06		87	5.75254e-65
		471	ENSG00000204713	TRIM27	5987	6	28870779	28891766	33	1.0837e-08		NA	NA		9	3.1e-13		29	2.14621e-06		62	1.3e-15		149	1.24139e-90
		472	ENSG00000204709	C6orf100	NA	6	28911654	28912314	10	NA		NA	NA		8	6.1e-33		27	4.39091e-10		26	3e-12		79	2.38732e-137
		473	ENSG00000197935	ZNF311	282890	6	28962562	28973093	1	NA		NA	NA		16	3.4e-09		18	4.09479e-06		14	1.7e-15		79	4.14706e-131
		474	ENSG00000204702	OR2J1	NA	6	29068386	29069658	1	7.51623e-12		NA	NA		11	7.5e-09		16	1.37348e-05		9	7e-16		56	4.54013e-133
		475	ENSG00000204700	OR2J2	26707	6	29141311	29142351	4	4.52022e-07		NA	NA		6	1.7e-32		52	2.70272e-05		11	3e-17		99	1.5915e-57
		476	ENSG00000204695	OR14J1	442191	6	29274403	29275519	1	8.93779e-07		NA	NA		1	2e-31		8	NA		3	3.2e-08		77	1.93606e-82
		477	ENSG00000243729	OR5V1	81696	6	29323007	29399744	36	7.05018e-13		NA	NA		36	2.4e-31		12	NA		3	6.4e-09		314	1.57824e-77
		478	ENSG00000112462	OR12D3	81797	6	29341200	29343068	33	7.05018e-13		NA	NA		NA	NA		NA	NA		NA	NA		90	1.57824e-77
		479	ENSG00000204694	OR11A1	26531	6	29393281	29424848	1	4.62914e-12		NA	NA		37	2.3e-31		18	4.0586e-09		1	7.7e-07		171	1.65443e-72
		480	ENSG00000206474	OR10C1	442194	6	29407083	29408731	1	4.62914e-12		NA	NA		13	3.6e-31		5	NA		1	7.7e-07		109	1.65443e-72
		481	ENSG00000204687	MAS1L	116511	6	29454474	29455738	1	7.50412e-12		NA	NA		25	1.9e-31		21	1.71438e-10		1	2.5e-09		77	3.74625e-22
		482	ENSG00000213886	UBD	10537	6	29523292	29527702	1	1.47775e-11		NA	NA		38	1.6e-31		33	4.60365e-12		NA	NA		123	4.11512e-55
		483	ENSG00000204681	GABBR1	2550	6	29523406	29601753	1	1.47775e-11		NA	NA		53	4.5e-32		42	4.60365e-12		4	6e-10		352	4.08055e-63
		484	ENSG00000124493	GRM4	2914	6	33989628	34123399	19	8.4834e-09		8	3e-21		53	1.2e-17		NA	NA		455	2.8e-72		289	6.41444e-47
		485	ENSG00000137309	HMGA1	3159	6	34204650	34214008	35	7.12525e-61		35	4.9e-46		44	4.6e-74		41	3.0947e-94		102	3e-246		58	0
		486	ENSG00000186577	C6orf1	221491	6	34214157	34217247	41	2.48428e-58		41	4.9e-46		51	5.2e-72		50	4.67979e-70		89	2e-240		57	0
		487	ENSG00000272325	NUDT3	11165	6	34247456	34360451	23	2.95189e-54		108	1.1e-38		108	1.5e-60		144	1.35406e-60		399	2e-188		290	1.70331e-235
		488	ENSG00000270800	RPS10-NUDT3	100529239	6	34256547	34393825	1	7.97132e-10		140	5.1e-31		139	1.7e-45		186	4.87006e-17		442	1e-83		334	3.15661e-103
		489	ENSG00000065060	UHRF1BP1	54887	6	34759857	34850915	3	0.000668698		16	2.3e-17		5	1.5e-10		NA	NA		408	5.1e-159		319	0
		490	ENSG00000064995	TAF11	6882	6	34845555	34855866	3	0.000668698		7	2.3e-17		3	1.5e-10		NA	NA		60	1.5e-98		71	7.82153e-54
		491	ENSG00000064999	ANKS1A	23294	6	34857042	35059179	8	9.92202e-11		51	2.4e-23		28	2e-15		17	1.07033e-05		542	9.2e-99		475	4.42805e-179
		492	ENSG00000124678	TCP11	6954	6	35085848	35116387	2	2.60058e-08		23	4.2e-10		31	1.1e-08		22	1.78962e-06		192	1.7e-95		179	7.79373e-163
		493	ENSG00000146197	SCUBE3	222663	6	35182190	35220856	49	1.67336e-08		50	5.2e-22		55	2e-16		53	1.56154e-12		138	4.2e-97		110	5.90962e-178
		494	ENSG00000065029	ZNF76	7629	6	35226686	35263762	67	1.67336e-08		70	2.1e-13		72	2.7e-15		71	1.14478e-12		166	4.7e-97		148	3.63138e-177
		495	ENSG00000023892	DEF6	50619	6	35265595	35289548	50	2.46559e-08		51	3.2e-13		52	5.7e-12		52	5.71595e-13		124	2.2e-99		106	1.23154e-146
		496	ENSG00000112033	PPARD	5467	6	35310335	35395968	34	5.72532e-12		41	9e-23		43	2.1e-13		34	3.03474e-13		328	4.1e-106		287	1.05514e-224
		497	ENSG00000112039	FANCE	2178	6	35420138	35434880	2	3.69947e-08		3	5.6e-20		10	1.7e-14		1	NA		67	9.7e-95		45	2.82918e-194
		498	ENSG00000007866	TEAD3	7005	6	35441374	35464853	2	1.10739e-10		2	1.2e-10		15	6.1e-12		1	NA		72	9.4e-83		48	1.33465e-85
		499	ENSG00000112041	TULP1	7287	6	35465651	35480715	3	1.10739e-10		1	1.2e-10		14	1.9e-08		NA	NA		68	9.4e-83		54	9.26078e-35
		500	ENSG00000197753	LHFPL5	222662	6	35773070	35801651	1	2.09691e-06		NA	NA		NA	NA		NA	NA		24	8.1e-56		80	2.26528e-97
		501	ENSG00000096063	SRPK1	6732	6	35800743	35889119	2	2.09691e-06		2	2e-09		2	3.5e-11		NA	NA		21	8.3e-50		173	7.28774e-20
		502	ENSG00000112655	PTK7	5754	6	43044006	43129457	13	3.58856e-08		18	4e-08		NA	NA		10	5.88788e-08		165	1.1e-19		184	9.37023e-36
		503	ENSG00000146216	TTBK1	84630	6	43211418	43255997	10	4.04027e-08		NA	NA		NA	NA		11	8.08817e-10		19	8.3e-13		63	1.38414e-31
		504	ENSG00000137204	SLC22A7	10864	6	43263432	43273276	4	4.04027e-08		NA	NA		NA	NA		24	8.08817e-10		27	1.8e-15		32	3.17148e-36
		505	ENSG00000146215	CRIP3	401262	6	43267448	43276535	3	NA		NA	NA		NA	NA		24	8.08817e-10		27	1.8e-15		31	3.17148e-36
		506	ENSG00000198087	CD2AP	23607	6	47445525	47594999	286	3.15864e-10		NA	NA		2	1.6e-09		102	4.97245e-08		296	1.4e-38		436	2.8045e-71
		507	ENSG00000164393	GPR111	222611	6	47624172	47665533	225	1.18689e-08		NA	NA		1	4.5e-09		6	7.14391e-07		243	6.8e-27		261	4.55266e-45
		508	ENSG00000153294	GPR115	221393	6	47653600	47689757	175	3.8987e-09		NA	NA		1	4.5e-09		NA	NA		183	3.1e-16		218	3.21272e-30
		509	ENSG00000112697	TMEM30A	55754	6	75962640	75994684	1	9.93116e-08		NA	NA		NA	NA		NA	NA		2	1.5e-13		55	3.43173e-14
		510	ENSG00000118407	FILIP1	27145	6	76001575	76203454	23	4.7076e-21		NA	NA		31	7.6e-18		29	2.9235e-25		124	5.3e-63		117	1.75075e-161
		511	ENSG00000112701	SENP6	26054	6	76311225	76427997	51	1.70451e-09		NA	NA		49	3.2e-09		49	4.74885e-07		255	7.1e-56		250	2.4655e-144
		512	ENSG00000196586	MYO6	4646	6	76458909	76629254	78	3.08106e-08		NA	NA		74	4.6e-08		75	4.34685e-07		297	1.1e-46		309	1.06285e-104
		513	ENSG00000112706	IMPG1	3617	6	76630832	76782395	3	2.96893e-06		NA	NA		1	9.4e-08		1	NA		10	1e-29		126	4.66488e-14
		514	ENSG00000083123	BCKDHB	594	6	80816364	81055987	271	1.32678e-12		NA	NA		270	1.4e-14		285	2.02972e-16		461	1.7e-78		535	6.95882e-174
		515	ENSG00000187772	LIN28B	389421	6	105404923	105531207	65	4.04576e-23		57	2.6e-12		67	5.3e-23		67	7.04337e-32		129	9.1e-180		124	0
		516	ENSG00000135535	CD164	8763	6	109687717	109703762	27	9.12977e-09		NA	NA		49	3.9e-08		27	4.93749e-10		94	3.1e-53		108	3.92528e-93
		517	ENSG00000185250	PPIL6	285755	6	109711418	109762374	56	3.82957e-09		NA	NA		75	9.3e-08		57	5.87275e-10		151	4.8e-53		177	1.96334e-94
		518	ENSG00000135587	SMPD2	6610	6	109761966	109765122	8	7.67556e-06		NA	NA		16	9.3e-08		9	5.87275e-10		34	4.8e-53		42	4.75713e-94
		519	ENSG00000135596	MICAL1	64780	6	109765265	109787171	8	7.67556e-06		NA	NA		27	1.1e-07		16	5.87275e-10		56	4.8e-53		70	6.55771e-94
		520	ENSG00000112365	ZBTB24	9841	6	109783797	109804440	2	7.94237e-06		NA	NA		30	1.3e-07		10	1.19608e-09		53	1.1e-52		61	6.24126e-93
		521	ENSG00000198945	L3MBTL3	84456	6	130334844	130462594	199	1.8531e-43		137	5e-23		214	2.6e-30		218	6.18352e-38		339	3.5e-169		318	0
		522	ENSG00000164483	SAMD3	154075	6	130465460	130686570	9	1.16493e-11		NA	NA		9	2.7e-09		9	NA		126	4.7e-62		594	2.32842e-119
		523	ENSG00000256162	SMLR1	100507203	6	131148546	131158275	2	NA		NA	NA		15	4.5e-08		39	3.56996e-14		71	5.8e-27		78	1.76538e-32
		524	ENSG00000079819	EPB41L2	2037	6	131160487	131384462	74	2.13599e-11		NA	NA		116	1.3e-08		249	4.9529e-15		536	2.5e-62		514	1.14833e-104
		525	ENSG00000112414	GPR126	57211	6	142622991	142767403	102	3.22849e-32		98	5.5e-16		105	2.1e-23		102	3.6694e-33		228	8.3e-225		195	0
		526	ENSG00000091831	ESR1	2099	6	151977826	152450754	396	2.79512e-30		190	8.2e-18		371	4.3e-26		539	1.02751e-41		700	9.3e-89		697	1.07114e-195
		527	ENSG00000131018	SYNE1	23345	6	152442819	152958936	8	2.48016e-08		NA	NA		NA	NA		21	1.18447e-08		157	1.5e-16		249	1.01935e-23
		528	ENSG00000164488	DACT2	168002	6	168693510	168720434	1	NA		NA	NA		NA	NA		NA	NA		54	8.6e-13		14	4.20879e-21
		529	ENSG00000112562	SMOC2	64094	6	168841831	169073984	3	NA		NA	NA		NA	NA		NA	NA		175	1.5e-53		299	2.06024e-101
		530	ENSG00000186340	THBS2	7058	6	169615875	169654139	3	1.11291e-09		NA	NA		NA	NA		NA	NA		23	4.2e-15		66	1.6166e-21
		531	ENSG00000184465	WDR27	253769	6	169857307	170102159	6	0.0462253		NA	NA		NA	NA		NA	NA		NA	NA		68	NA
		532	ENSG00000185127	C6orf120	387263	6	170102233	170106401	2	0.0462253		NA	NA		NA	NA		NA	NA		NA	NA		NA	NA
		533	ENSG00000130024	PHF10	55274	6	170104001	170124151	2	0.0462253		NA	NA		NA	NA		NA	NA		NA	NA		NA	NA
		534	ENSG00000184786	TCTE3	6991	6	170140210	170151655	3	NA		NA	NA		NA	NA		NA	NA		NA	NA		NA	NA
		535	ENSG00000130023	ERMARD	55780	6	170151718	170181680	3	NA		NA	NA		NA	NA		NA	NA		NA	NA		NA	NA
		536	ENSG00000174945	AMZ1	155185	7	2719156	2815134	122	9.43844e-23		103	5.4e-15		144	9.2e-35		120	6.89947e-46		434	8.8e-249		297	0
		537	ENSG00000146535	GNA12	2768	7	2767746	2883958	281	9.43844e-23		258	5.4e-15		283	9.2e-35		277	6.89947e-46		535	8.8e-249		428	0
		538	ENSG00000105778	AVL9	23080	7	32535038	33078516	9	1.58234e-21		NA	NA		515	1e-11		289	1.50399e-09		497	3.6e-36		938	4.52851e-32
		539	ENSG00000122507	BBS9	27241	7	33168856	33645680	1	NA		NA	NA		5	NA		NA	NA		110	4.2e-18		445	2.23766e-21
		540	ENSG00000086289	EPDR1	54749	7	37723446	37991543	1	1.02683e-08		NA	NA		NA	NA		9	5.00309e-09		163	2.2e-24		175	1.3622e-47
		541	ENSG00000106483	SFRP4	6424	7	37945543	38065297	12	1.02683e-08		NA	NA		NA	NA		20	1.1959e-10		269	2.2e-24		351	4.25003e-48
		542	ENSG00000175877	WBSCR28	135886	7	73275489	73280223	1	NA		1	0.00014		15	9e-17		14	4.07949e-12		1	4.8e-08		17	1.10107e-10
		543	ENSG00000058091	CDK14	5218	7	90095738	90839905	155	4.27967e-08		NA	NA		NA	NA		NA	NA		NA	NA		432	3.66677e-18
		544	ENSG00000234545	FAM133B	257415	7	92190107	92219708	1	4.58058e-07		1	1.9e-08		7	1.7e-14		54	2.73476e-09		82	6.8e-139		63	1.27254e-304
		545	ENSG00000105810	CDK6	1021	7	92234235	92465908	58	6.99359e-16		32	2e-08		116	1.8e-23		108	2.29243e-25		206	1e-249		157	0
		546	ENSG00000055130	CUL1	8454	7	148395006	148498128	3	5.98536e-08		NA	NA		NA	NA		NA	NA		89	1.6e-28		136	4.77402e-18
		547	ENSG00000106462	EZH2	2146	7	148504475	148581413	48	9.07382e-09		NA	NA		NA	NA		NA	NA		75	9.8e-61		142	4.77402e-18
		548	ENSG00000146918	NCAPG2	54892	7	158424003	158497520	101	3.75725e-08		NA	NA		NA	NA		NA	NA		72	1e-06		157	8.44663e-09
		549	ENSG00000117868	ESYT2	57488	7	158523686	158622944	57	1.92229e-05		NA	NA		NA	NA		NA	NA		257	6.6e-09		104	6.2411e-09
		550	ENSG00000147408	CSGALNACT1	55790	8	19261672	19615540	157	1.4044e-08		NA	NA		136	1.3e-13		99	4.47094e-09		305	4.2e-17		412	3.23784e-31
		551	ENSG00000134013	LOXL2	4017	8	23154702	23282841	67	1.19424e-09		158	1.1e-08		336	4.9e-19		261	8.68663e-21		471	7.1e-53		492	1.59219e-104
		552	ENSG00000197217	ENTPD4	9583	8	23243296	23315208	23	1.3307e-09		16	2.4e-07		63	1.2e-14		74	2.99224e-16		119	1.2e-21		152	1.9634e-25
		553	ENSG00000147459	DOCK5	80005	8	25042238	25275598	78	4.97875e-10		NA	NA		NA	NA		73	7.20063e-08		83	8e-42		108	1.44154e-79
		554	ENSG00000147437	GNRH1	2796	8	25276776	25282170	32	3.05971e-10		NA	NA		NA	NA		29	7.10981e-08		32	6.2e-42		44	1.23884e-79
		555	ENSG00000104756	KCTD9	54793	8	25285366	25315992	106	4.30229e-12		NA	NA		NA	NA		99	3.13482e-08		106	1.4e-42		132	1.92135e-80
		556	ENSG00000184661	CDCA2	157313	8	25316513	25365436	128	4.30229e-12		NA	NA		NA	NA		116	3.13482e-08		130	1.4e-42		163	2.02126e-80
		557	ENSG00000168077	SCARA3	51435	8	27491385	27534293	9	3.39539e-08		NA	NA		NA	NA		NA	NA		115	3.2e-20		119	5.56652e-54
		558	ENSG00000012232	EXTL3	2137	8	28457986	28613116	3	1.09597e-19		NA	NA		NA	NA		NA	NA		62	8.5e-11		74	1.14111e-19
		559	ENSG00000167904	TMEM68	137695	8	56608983	56685966	1	NA		NA	NA		2	NA		1	NA		6	3.4e-12		43	1.25812e-09
		560	ENSG00000254087	LYN	4067	8	56792372	56923940	4	1.17964e-08		4	6.8e-10		110	2.3e-26		190	1.9982e-12		210	1.3e-44		309	2.06275e-63
		561	ENSG00000181690	PLAG1	5324	8	57073463	57123883	51	7.2061e-32		49	1.9e-15		59	8.8e-40		51	6.88369e-57		77	2.5e-174		80	0
		562	ENSG00000170791	CHCHD7	79145	8	57124245	57131357	5	6.64508e-32		4	3.3e-15		11	6.4e-42		8	4.87575e-61		22	2.5e-174		11	0
		563	ENSG00000170786	SDR16C5	195814	8	57212569	57233335	45	4.60469e-25		40	3.4e-14		75	6e-36		62	1.43665e-46		98	2e-106		85	1.92403e-225
		564	ENSG00000181195	PENK	5179	8	57349233	57359293	33	5.45004e-14		NA	NA		35	2.7e-13		33	4.65226e-15		71	3.8e-59		63	5.75793e-61
		565	ENSG00000147697	GSDMC	56169	8	130760442	130799134	66	4.6153e-26		7	5.3e-14		48	2.3e-13		70	3.34208e-23		121	4.7e-115		104	8.28447e-239
		566	ENSG00000008513	ST3GAL1	6482	8	134467091	134584183	1	NA		NA	NA		NA	NA		NA	NA		9	2e-08		27	4.66444e-21
		567	ENSG00000066827	ZFAT	57623	8	135490031	135725292	162	8.82673e-20		46	1.2e-09		188	2.7e-14		187	1.13331e-18		533	8.5e-107		598	1.18046e-211
		568	ENSG00000173068	BNC2	54796	9	16409501	16870841	75	8.99705e-11		NA	NA		26	4.2e-13		9	1.04561e-13		573	1.7e-20		812	2.09579e-34
		569	ENSG00000137076	TLN1	7094	9	35696945	35732392	3	7.45006e-07		NA	NA		4	4.2e-09		2	NA		25	2.8e-17		24	1.13269e-31
		570	ENSG00000107175	CREB3	10488	9	35732332	35737001	3	7.45006e-07		NA	NA		2	NA		2	NA		9	2.8e-17		9	7.71704e-31
		571	ENSG00000070610	GBA2	57704	9	35736863	35749983	3	7.45006e-07		NA	NA		9	8.5e-14		8	1.07536e-13		17	2.8e-17		17	3.59048e-42
		572	ENSG00000107185	RGP1	9827	9	35749203	35758572	1	NA		NA	NA		9	8.5e-14		9	1.07536e-13		14	6.1e-19		15	2.36515e-47
		573	ENSG00000215183	MSMP	692094	9	35752987	35756610	1	NA		NA	NA		8	8.5e-14		8	1.07536e-13		13	6.1e-19		14	2.36515e-47
		574	ENSG00000159899	NPR2	4882	9	35792151	35809729	40	4.04678e-08		NA	NA		3	1.4e-08		3	0.000108846		49	7.4e-19		52	2.45834e-49
		575	ENSG00000137098	SPAG8	26206	9	35808042	35812269	15	5.66774e-08		NA	NA		2	0.002		2	0.000108846		19	7.4e-19		21	2.45834e-49
		576	ENSG00000137133	HINT2	84681	9	35812957	35815351	12	5.66774e-08		NA	NA		2	0.002		2	0.000108846		15	7.4e-19		16	2.45834e-49
		577	ENSG00000137103	TMEM8B	51754	9	35814448	35854844	30	5.1929e-08		NA	NA		15	4.2e-09		21	1.96849e-11		47	7.4e-19		62	2.45834e-49
		578	ENSG00000204930	FAM221B	392307	9	35816388	35828744	18	7.15336e-08		NA	NA		8	7.5e-09		9	1.96849e-11		26	7.4e-19		31	2.45834e-49
		579	ENSG00000168828	OR13J1	392309	9	35869375	35870461	1	NA		NA	NA		6	0.0007		4	7.90753e-05		9	6e-20		18	3.86803e-17
		580	ENSG00000197724	PHF2	5253	9	96338689	96441869	1	NA		NA	NA		NA	NA		NA	NA		243	3.9e-20		259	1.94765e-29
		581	ENSG00000131668	BARX1	56033	9	96713905	96717654	1	7.34852e-12		NA	NA		NA	NA		NA	NA		19	1.2e-19		20	6.60333e-12
		582	ENSG00000158079	PTPDC1	138639	9	96793076	96872138	2	1.47197e-11		NA	NA		NA	NA		NA	NA		34	1.4e-21		83	7.04766e-31
		583	ENSG00000148110	HIATL1	84641	9	97136833	97223324	3	NA		NA	NA		NA	NA		195	3.06659e-06		171	2e-27		159	6.45784e-29
		584	ENSG00000130957	FBP2	8789	9	97321002	97356075	114	1.77885e-09		NA	NA		NA	NA		84	1.61167e-06		149	2.7e-29		160	8.60489e-40
		585	ENSG00000165140	FBP1	2203	9	97365415	97402531	71	3.02197e-07		NA	NA		NA	NA		NA	NA		65	5.6e-23		82	6.31432e-30
		586	ENSG00000148120	C9orf3	84909	9	97488983	97849441	6	3.88061e-13		NA	NA		NA	NA		NA	NA		457	7.5e-56		523	2.02651e-66
		587	ENSG00000158169	FANCC	2176	9	97861336	98079991	9	1.94715e-17		NA	NA		NA	NA		NA	NA		142	4.4e-37		136	4.22753e-30
		588	ENSG00000185920	PTCH1	5727	9	98205262	98279339	97	5.06524e-21		96	1.9e-16		123	5.5e-19		115	2.67514e-27		229	4.3e-146		205	2.93241e-288
		589	ENSG00000268926	DKFZP434H0512	NA	9	98534605	98537013	27	2.39662e-15		NA	NA		13	1.3e-08		6	NA		18	3.3e-19		16	7.57102e-19
		590	ENSG00000182150	ERCC6L2	101928170	9	98637983	98776842	4	3.22085e-10		NA	NA		NA	NA		45	2.72903e-08		158	6.2e-31		146	1.23198e-60
		591	ENSG00000148143	ZNF462	58499	9	109625378	109775915	44	5.37774e-17		NA	NA		19	4.6e-12		53	3.47727e-24		74	1.1e-68		139	2.92449e-120
		592	ENSG00000070061	IKBKAP	8518	9	111629797	111696396	20	1.46481e-07		NA	NA		41	1e-08		41	4.88196e-08		106	6.2e-12		226	3.45151e-37
		593	ENSG00000119328	FAM206A	54942	9	111696461	111713024	12	3.51253e-07		NA	NA		22	2.1e-08		23	7.58734e-08		46	3.4e-10		85	5.89441e-28
		594	ENSG00000119326	CTNNAL1	8727	9	111704851	111775809	42	2.38583e-08		NA	NA		53	1.3e-08		54	5.18698e-08		125	3.8e-10		224	5.38819e-29
		595	ENSG00000106771	TMEM245	23731	9	111777432	111882225	89	2.38583e-08		NA	NA		75	1.4e-08		75	5.18698e-08		96	4.1e-11		299	7.75133e-33
		596	ENSG00000260230	FRRS1L	23732	9	111892573	111929571	16	6.69592e-08		NA	NA		16	4.5e-08		16	7.68736e-07		30	9.7e-09		87	1.71236e-26
		597	ENSG00000095203	EPB41L4B	54566	9	111934255	112083244	4	1.6768e-06		NA	NA		3	8.6e-07		4	NA		23	1.1e-08		147	5.91479e-23
		598	ENSG00000198121	LPAR1	1902	9	113635543	113800981	6	3.85044e-09		NA	NA		10	2.2e-11		NA	NA		154	1.1e-32		247	5.52665e-84
		599	ENSG00000136813	KIAA0368	23392	9	114122972	114247025	20	2.25793e-05		42	3.9e-08		72	2.5e-11		156	1.22459e-12		79	1e-22		104	8.21743e-40
		600	ENSG00000173258	ZNF483	158399	9	114287439	114340124	17	2.60543e-08		NA	NA		66	7.3e-14		62	3.21406e-16		80	1.7e-27		90	5.6898e-54
		601	ENSG00000106853	PTGR1	22949	9	114312002	114362135	9	8.75508e-08		NA	NA		39	8.9e-14		34	9.42131e-10		45	2.2e-27		55	7.31742e-35
		602	ENSG00000182752	PAPPA	5069	9	118916083	119164601	11	2.37012e-08		NA	NA		NA	NA		NA	NA		228	1.4e-103		231	6.97047e-203
		603	ENSG00000056586	RC3H2	54542	9	125606835	125667620	68	2.76121e-12		NA	NA		21	8.8e-10		60	1.28087e-15		101	6.1e-18		65	7.89671e-30
		604	ENSG00000186130	ZBTB6	10773	9	125670335	125675609	23	1.77174e-12		NA	NA		12	1e-09		23	1.65774e-13		32	7.1e-18		22	2.16613e-29
		605	ENSG00000171448	ZBTB26	57684	9	125677845	125693779	31	1.72624e-12		NA	NA		18	2.8e-09		29	9.28156e-14		44	6.7e-25		29	1.47933e-29
		606	ENSG00000011454	RABGAP1	23637	9	125703112	125867145	173	3.29458e-13		NA	NA		146	5.8e-10		169	9.28156e-14		243	6.7e-25		172	1.16896e-30
		607	ENSG00000188394	GPR21	2844	9	125796806	125797975	16	2.2856e-12		NA	NA		14	2e-09		16	3.64923e-10		19	8.3e-19		15	9.74111e-25
		608	ENSG00000165209	STRBP	55342	9	125871779	126030855	85	2.65461e-13		NA	NA		80	3e-10		89	8.0121e-13		118	2.1e-20		112	5.19757e-30
		609	ENSG00000167094	TTC16	158248	9	130478345	130493879	2	NA		NA	NA		NA	NA		NA	NA		NA	NA		NA	NA
		610	ENSG00000160404	TOR2A	27433	9	130493803	130497604	3	NA		NA	NA		NA	NA		NA	NA		NA	NA		NA	NA
		611	ENSG00000095370	SH2D3C	10044	9	130500596	130541020	11	4.89858e-08		NA	NA		NA	NA		NA	NA		1	1.8e-07		NA	NA
		612	ENSG00000136807	CDK9	1025	9	130547958	130553066	1	NA		NA	NA		NA	NA		NA	NA		NA	NA		NA	NA
		613	ENSG00000107164	FUBP3	8939	9	133454352	133513739	63	2.13796e-24		16	2.3e-10		86	1.6e-23		62	6.99214e-28		129	1e-80		115	2.22868e-173
		614	ENSG00000107187	LHX3	8022	9	139088096	139096955	10	NA		21	1.3e-15		31	1.5e-26		29	9.18998e-38		36	1.4e-67		23	9.49385e-129
		615	ENSG00000165661	QSOX2	169714	9	139098179	139137687	42	7.99282e-29		50	7.7e-19		64	1.5e-26		61	3.25608e-40		97	2.7e-70		51	3.80958e-155
		616	ENSG00000151468	CCDC3	83643	10	12938627	13141652	12	1.57398e-20		NA	NA		51	2.7e-23		47	1.5289e-28		143	4.3e-79		208	9.07688e-149
		617	ENSG00000183621	ZNF438	220929	10	31109136	31320866	63	2.1357e-08		NA	NA		83	6.3e-14		80	3.40498e-19		62	9.1e-13		440	3.09883e-30
		618	ENSG00000108187	PBLD	64081	10	70042417	70092806	16	NA		NA	NA		16	1e-08		16	4.81168e-07		229	4.3e-41		206	7.46207e-68
		619	ENSG00000096746	HNRNPH3	3189	10	70090931	70102948	39	NA		NA	NA		39	1e-08		38	2.11034e-07		78	4.3e-41		63	7.46207e-68
		620	ENSG00000204130	RUFY2	55680	10	70100864	70167051	139	7.41498e-10		NA	NA		137	1e-08		133	3.86185e-08		190	9.9e-35		139	2.16034e-88
		621	ENSG00000138346	DNA2	1763	10	70173821	70231879	120	7.41498e-10		47	1.9e-05		118	9.6e-09		115	6.24277e-09		247	3.9e-37		171	1.85361e-54
		622	ENSG00000122912	SLC25A16	8034	10	70237756	70287231	143	5.10505e-11		94	1.6e-07		143	2.8e-09		141	1.30246e-09		233	3.9e-37		219	1.39148e-82
		623	ENSG00000138336	TET1	80312	10	70320413	70454239	246	1.024e-13		206	1.2e-10		113	3.9e-10		221	6.80135e-14		407	2.1e-38		472	1.54434e-79
		624	ENSG00000060339	CCAR1	55749	10	70480769	70552134	43	3.24175e-10		NA	NA		NA	NA		NA	NA		110	3.6e-34		106	1.58564e-65
		625	ENSG00000165730	STOX1	219736	10	70587298	70655188	10	NA		NA	NA		NA	NA		NA	NA		148	3.6e-40		152	7.33217e-59
		626	ENSG00000180817	PPA1	5464	10	71962586	71993667	9	8.70122e-09		NA	NA		NA	NA		NA	NA		NA	NA		6	NA
		627	ENSG00000148734	NPFFR1	64106	10	72007085	72043432	26	5.85342e-09		NA	NA		NA	NA		NA	NA		NA	NA		38	6.72121e-14
		628	ENSG00000138303	ASCC1	51008	10	73856278	73976892	124	7.15221e-08		NA	NA		124	8e-10		124	3.36405e-07		26	5.1e-08		120	5.68662e-09
		629	ENSG00000166295	ANAPC16	119504	10	73975787	73995618	66	4.91315e-08		NA	NA		66	1.3e-10		66	3.64521e-08		NA	NA		67	1.45421e-08
		630	ENSG00000108175	ZMIZ1	57178	10	80828792	81076276	16	1.10179e-11		9	3.6e-08		19	3.6e-08		30	1.29484e-11		98	7.4e-70		115	4.51107e-129
		631	ENSG00000108179	PPIF	10105	10	81107225	81115093	30	8.07421e-14		NA	NA		30	2e-14		31	3.15665e-23		41	1e-77		38	1.69678e-148
		632	ENSG00000165424	ZCCHC24	219654	10	81142081	81205383	18	NA		NA	NA		18	1.9e-14		18	7.1368e-23		71	4.3e-78		132	8.88911e-150
		633	ENSG00000196233	LCOR	84458	10	98592017	98740800	58	2.23275e-09		NA	NA		NA	NA		NA	NA		136	6.3e-21		170	4.51613e-54
		634	ENSG00000155640	C10orf12	26148	10	98741041	98745582	7	NA		NA	NA		NA	NA		NA	NA		8	6.3e-21		15	4.51613e-54
		635	ENSG00000187122	SLIT1	6585	10	98757795	98945677	13	4.88011e-08		NA	NA		NA	NA		NA	NA		15	5.5e-20		48	1.21141e-52
		636	ENSG00000269891	ARHGAP19-SLIT1	84986	10	98757795	99052413	13	4.88011e-08		NA	NA		NA	NA		NA	NA		15	5.5e-20		48	1.21141e-52
		637	ENSG00000119906	FAM178A	55719	10	102672326	102724893	41	3.43257e-10		NA	NA		NA	NA		NA	NA		79	3.5e-39		77	7.9589e-83
		638	ENSG00000055950	MRPL43	84545	10	102729215	102747272	7	2.12139e-10		NA	NA		NA	NA		NA	NA		40	6.4e-33		39	9.12028e-68
		639	ENSG00000095539	SEMA4G	57715	10	102729275	102745628	6	2.12139e-10		NA	NA		NA	NA		NA	NA		37	6.4e-33		36	9.12028e-68
		640	ENSG00000107815	C10orf2	56652	10	102747124	102754158	6	2.12139e-10		NA	NA		NA	NA		NA	NA		36	6.4e-33		35	1.2728e-51
		641	ENSG00000107816	LZTS2	84445	10	102756375	102767593	7	3.01675e-10		NA	NA		NA	NA		NA	NA		36	3e-25		39	1.2728e-51
		642	ENSG00000186862	PDZD7	79955	10	102767440	102790890	5	NA		NA	NA		NA	NA		NA	NA		21	4.7e-25		24	1.07914e-48
		643	ENSG00000235376	RPEL1	729020	10	105005644	105007773	4	6.44748e-10		3	8.8e-09		NA	NA		4	NA		8	9.5e-11		20	1.19807e-24
		644	ENSG00000148798	INA	9118	10	105036920	105050108	3	5.55188e-08		3	3e-09		2	5.6e-09		3	NA		12	1.1e-13		40	2.00648e-24
		645	ENSG00000156374	PCGF6	84108	10	105062553	105110891	15	1.87025e-12		10	2.9e-10		10	1.1e-10		10	NA		15	9.8e-13		54	8.18505e-23
		646	ENSG00000148835	TAF5	6877	10	105127724	105148822	3	1.35675e-12		3	4.2e-10		3	6.5e-11		3	NA		5	2.5e-10		26	1.14428e-10
		647	ENSG00000173915	USMG5	84833	10	105148798	105156223	2	1.35675e-12		2	4.2e-10		2	6.5e-11		2	NA		5	2.1e-10		17	1.02238e-10
		648	ENSG00000148843	PDCD11	22984	10	105156405	105206049	11	1.22518e-12		10	4.2e-10		10	6.5e-11		10	2.80812e-15		14	2e-10		33	8.27711e-16
		649	ENSG00000138172	CALHM2	51063	10	105206543	105212660	2	1.90897e-12		2	7.3e-10		2	4.1e-10		2	NA		2	3.1e-08		12	5.44233e-13
		650	ENSG00000198873	GRK5	2869	10	120967101	121215131	60	8.91046e-11		NA	NA		NA	NA		NA	NA		357	3.9e-55		416	5.28681e-103
		651	ENSG00000107902	LHPP	64077	10	126150403	126306457	23	3.60139e-10		NA	NA		49	8.3e-12		66	3.47612e-16		305	3.1e-34		419	2.58927e-68
		652	ENSG00000258539	RP11-12J10.3	NA	10	126305649	126480296	48	4.16802e-10		NA	NA		52	6.8e-11		67	9.27396e-13		247	8.4e-37		227	1.56436e-75
		653	ENSG00000189319	FAM53B	9679	10	126307861	126432838	47	4.16802e-10		NA	NA		28	2.6e-10		43	9.27396e-13		173	8.4e-37		164	1.56436e-75
		654	ENSG00000019995	ZRANB1	54764	10	126630692	126676758	49	2.56555e-08		NA	NA		54	4.1e-14		49	2.26289e-15		31	2.5e-14		57	8.64244e-34
		655	ENSG00000175029	CTBP2	1488	10	126676421	126849739	14	2.03208e-07		NA	NA		94	1.1e-13		86	5.16425e-15		43	2.5e-14		111	1.36092e-33
		656	ENSG00000203780	FANK1	92565	10	127585108	127698161	4	NA		NA	NA		40	6.1e-09		4	NA		76	8.2e-10		96	1.9132e-17
		657	ENSG00000148848	ADAM12	8038	10	127700950	128077024	23	4.86486e-08		NA	NA		28	2.8e-08		23	4.53001e-09		77	4.6e-10		193	7.20856e-20
		658	ENSG00000167244	IGF2	3481	11	2150342	2170833	54	7.20112e-31		48	4e-14		64	1.5e-26		62	1.31586e-37		75	3e-62		76	2.31584e-142
		659	ENSG00000129965	INS-IGF2	723961	11	2153768	2182439	50	7.20112e-31		44	4e-14		61	6e-28		61	1.31586e-37		73	3e-62		71	2.31584e-142
		660	ENSG00000254647	INS	3630	11	2181009	2182571	11	3.28776e-11		11	4e-14		13	6e-28		14	1.31586e-37		19	3.2e-61		12	2.31584e-142
		661	ENSG00000180176	TH	7054	11	2185159	2193107	19	3.28776e-11		7	9.1e-14		15	6e-28		25	1.6822e-12		19	5.2e-43		12	7.21957e-40
		662	ENSG00000183734	ASCL2	430	11	2289725	2292182	22	8.01309e-13		NA	NA		42	2.4e-12		1	NA		NA	NA		41	5.36628e-15
		663	ENSG00000133818	RRAS2	22800	11	14299472	14386052	39	4.2924e-23		18	2.9e-18		55	5.8e-32		48	1.28285e-21		74	5.6e-26		83	1.14196e-29
		664	ENSG00000129083	COPB1	1315	11	14464986	14521573	48	1.01531e-24		61	8.6e-20		116	4.1e-40		110	1.37017e-21		71	1.9e-27		119	4.1686e-15
		665	ENSG00000129084	PSMA1	5682	11	14515329	14665181	19	1.7049e-25		48	3.9e-20		104	1.2e-40		96	1.37017e-21		120	1.3e-27		159	5.03242e-42
		666	ENSG00000256206	PSMA1	5682	11	14515329	14541890	12	1.7049e-25		39	3.9e-20		53	1.2e-40		52	1.37017e-21		50	1.2e-25		58	4.1686e-15
		667	ENSG00000152270	PDE3B	5140	11	14665269	14892350	3	5.00956e-15		7	5e-14		109	4e-33		106	2.13621e-19		141	1.4e-28		227	2.80662e-44
		668	ENSG00000176971	FIBIN	387758	11	27015628	27018630	1	2.64192e-08		14	1.8e-17		1	1.4e-13		NA	NA		1	5.6e-12		NA	NA
		669	ENSG00000135365	PHF21A	51317	11	45950871	46142985	67	2.53846e-09		NA	NA		NA	NA		NA	NA		251	1.8e-38		230	1.26168e-63
		670	ENSG00000134571	MYBPC3	4607	11	47352957	47374253	6	NA		6	5.8e-09		53	5.1e-22		33	8.33705e-09		84	9.8e-35		77	3.16924e-70
		671	ENSG00000066336	SPI1	6688	11	47376411	47400127	11	1.83823e-20		11	7.4e-10		68	4e-23		63	8.40122e-24		88	6.6e-44		83	2.40164e-88
		672	ENSG00000165915	SLC39A13	91252	11	47428683	47438047	8	1.84077e-21		8	5.6e-10		55	1.4e-23		54	1.00612e-13		58	2e-43		57	8.51009e-89
		673	ENSG00000165916	PSMC3	5702	11	47440320	47447993	34	1.66648e-21		34	5.5e-10		69	1.4e-23		69	2.01755e-21		75	1.6e-43		73	9.72988e-98
		674	ENSG00000165917	RAPSN	5913	11	47459308	47470730	49	1.89627e-21		47	5.6e-10		60	1.5e-23		58	1.64051e-23		77	4.7e-55		75	9.72988e-98
		675	ENSG00000149187	CELF1	10658	11	47487496	47587121	36	6.74217e-20		35	1.4e-10		53	3.8e-23		51	1.64051e-23		108	4.2e-56		106	3.70397e-123
		676	ENSG00000213619	NDUFS3	4722	11	47586888	47606114	7	1.30828e-19		7	1.2e-09		15	2.3e-23		15	7.55048e-23		30	5.5e-56		27	3.70397e-123
		677	ENSG00000110536	PTPMT1	114971	11	47586982	47595013	4	1.30828e-19		4	1.2e-09		9	1.6e-22		9	3.06605e-12		19	5.5e-56		18	3.70397e-123
		678	ENSG00000123444	KBTBD4	55709	11	47593749	47600567	6	1.30828e-19		6	1.2e-09		11	2.3e-23		11	7.55048e-23		22	5.5e-56		21	1.15039e-38
		679	ENSG00000231880	KBTBD4	NA	11	47599277	47599823	4	NA		4	1.2e-09		8	2.3e-23		8	7.55048e-23		15	6e-56		15	1.15039e-38
		680	ENSG00000196666	FAM180B	399888	11	47608198	47610746	3	NA		4	1.3e-09		9	2.3e-23		9	7.55048e-23		18	6.9e-56		16	1.15039e-38
		681	ENSG00000172247	C1QTNF4	114900	11	47611216	47616211	5	NA		6	1.3e-09		15	2.3e-23		15	7.55048e-23		27	5.9e-56		26	7.39027e-123
		682	ENSG00000109919	MTCH2	23788	11	47638867	47664175	6	1.43648e-19		5	1.3e-09		24	3.9e-23		22	1.58352e-22		41	5.2e-56		39	8.09197e-124
		683	ENSG00000165923	AGBL2	79841	11	47681143	47736941	21	4.50713e-19		19	4e-10		35	1.9e-23		31	8.26014e-22		117	6.7e-55		110	6.99982e-122
		684	ENSG00000109920	FNBP4	23360	11	47738072	47788995	20	2.18022e-18		18	3.3e-10		42	1.9e-23		37	2.182e-21		123	5.7e-54		117	6.49016e-121
		685	ENSG00000030066	NUP160	23279	11	47799639	47870107	27	1.60361e-18		26	8.8e-10		51	2.2e-21		50	1.49993e-20		156	1.4e-53		149	1.30204e-120
		686	ENSG00000149177	PTPRJ	5795	11	48002113	48189670	9	4.63063e-08		NA	NA		22	1.1e-13		NA	NA		202	5.3e-33		274	2.24715e-76
		687	ENSG00000175619	OR4B1	119765	11	48238344	48239314	1	NA		NA	NA		5	1.9e-05		NA	NA		16	1.5e-19		43	1.13657e-45
		688	ENSG00000182053	TRIM49B	283116	11	49050504	49059579	1	NA		NA	NA		13	7.5e-07		NA	NA		42	2.7e-19		46	2.42709e-15
		689	ENSG00000086205	FOLH1	219595	11	49168187	49230222	1	NA		NA	NA		4	1.8e-07		NA	NA		148	2.3e-19		242	5.65641e-47
		690	ENSG00000172774	OR1S1	219959	11	57982217	57983195	7	1.0757e-10		NA	NA		38	1.1e-10		NA	NA		NA	NA		36	2.68357e-12
		691	ENSG00000180475	OR10Q1	219960	11	57995354	57996390	19	1.0757e-10		NA	NA		33	3.8e-10		NA	NA		13	8.8e-08		36	2.68357e-12
		692	ENSG00000172772	OR10W1	81341	11	58034264	58035732	17	2.44777e-10		NA	NA		15	1e-06		NA	NA		17	8.8e-05		58	1.01945e-07
		693	ENSG00000197786	OR5B17	219965	11	58125597	58126542	37	1.53833e-10		NA	NA		41	1.3e-08		NA	NA		37	2.8e-08		43	4.61861e-14
		694	ENSG00000172769	OR5B3	441608	11	58169937	58170882	96	6.90558e-11		NA	NA		100	1.5e-08		NA	NA		96	1.4e-11		101	2.47308e-21
		695	ENSG00000172365	OR5B2	390190	11	58189738	58190786	68	6.90558e-11		NA	NA		78	4.5e-09		NA	NA		68	1.7e-10		79	1.2283e-21
		696	ENSG00000172362	OR5B12	390191	11	58206593	58207646	39	1.69321e-10		NA	NA		46	9.4e-09		NA	NA		40	2.3e-10		46	1.36751e-21
		697	ENSG00000198283	OR5B21	219968	11	58274648	58275578	2	8.3593e-08		NA	NA		8	2.1e-09		NA	NA		2	2.4e-11		11	1.80847e-24
		698	ENSG00000110031	LPXN	9404	11	58294344	58345693	17	5.38084e-08		NA	NA		43	1.4e-09		NA	NA		20	8.2e-12		62	1.24157e-24
		699	ENSG00000186660	ZFP91	80829	11	58346584	58388515	22	5.38084e-08		NA	NA		27	1.9e-09		NA	NA		25	5.4e-12		51	8.71408e-24
		700	ENSG00000255073	ZFP91-CNTF	NA	11	58346645	58392112	23	5.38084e-08		NA	NA		29	1.9e-09		NA	NA		26	5.4e-12		54	8.71408e-24
		701	ENSG00000269570	AP001350.1	NA	11	58378589	58378759	8	5.46903e-08		NA	NA		10	1.3e-08		NA	NA		9	6.7e-12		19	1.31453e-23
		702	ENSG00000242689	CNTF	1270	11	58390146	58393198	7	6.13819e-08		NA	NA		16	2.8e-09		NA	NA		9	8.7e-12		25	1.47099e-23
		703	ENSG00000149124	GLYAT	10249	11	58407899	58499447	8	4.43098e-08		NA	NA		117	2.8e-09		NA	NA		15	7e-12		116	9.54903e-24
		704	ENSG00000124920	MYRF	745	11	61520114	61555990	17	3.53753e-16		NA	NA		16	4.3e-10		17	9.22714e-16		17	9.6e-19		20	4.03736e-42
		705	ENSG00000134825	TMEM258	746	11	61535973	61560274	20	3.53753e-16		NA	NA		19	4.3e-10		20	6.38496e-16		20	2.1e-22		21	4.03736e-42
		706	ENSG00000168496	FEN1	2237	11	61560109	61564716	16	4.56983e-16		NA	NA		17	5.3e-10		17	5.4743e-16		17	2.1e-22		18	4.03736e-42
		707	ENSG00000134824	FADS2	9415	11	61560452	61634826	61	4.56983e-16		NA	NA		76	7.3e-11		81	7.13797e-17		100	2e-22		122	5.16092e-43
		708	ENSG00000149485	FADS1	100302263	11	61567099	61596790	44	4.56983e-16		NA	NA		52	3.5e-10		54	7.13797e-17		52	2e-22		61	5.16092e-43
		709	ENSG00000221968	FADS3	3995	11	61640991	61659523	25	1.16276e-06		NA	NA		6	7.3e-11		6	2.68444e-09		30	3e-10		32	5.74864e-21
		710	ENSG00000167994	RAB3IL1	5866	11	61664773	61687741	25	4.854e-09		NA	NA		1	8.1e-07		NA	NA		17	3e-10		29	5.74864e-21
		711	ENSG00000072518	MARK2	2011	11	63606400	63678491	1	NA		NA	NA		NA	NA		NA	NA		1	2.2e-06		1	5.95741e-08
		712	ENSG00000167771	RCOR2	283248	11	63678693	63684316	1	NA		NA	NA		NA	NA		NA	NA		NA	NA		NA	NA
		713	ENSG00000176340	COX8A	1351	11	63742079	63744015	1	NA		NA	NA		NA	NA		NA	NA		NA	NA		NA	NA
		714	ENSG00000256100	AP000721.4	NA	11	63742092	63755818	1	NA		NA	NA		NA	NA		NA	NA		NA	NA		NA	NA
		715	ENSG00000167770	OTUB1	101927673	11	63753325	63769283	1	NA		NA	NA		NA	NA		NA	NA		NA	NA		NA	NA
		716	ENSG00000133315	MACROD1	28992	11	63766030	63933578	1	NA		NA	NA		NA	NA		NA	NA		NA	NA		NA	NA
		717	ENSG00000068831	RASGRP2	10235	11	64494383	64512928	1	NA		NA	NA		NA	NA		NA	NA		NA	NA		35	5.02011e-07
		718	ENSG00000068976	PYGM	5837	11	64513861	64527769	1	NA		NA	NA		NA	NA		NA	NA		NA	NA		28	8.81037e-08
		719	ENSG00000168066	SF1	7536	11	64532078	64546258	1	NA		NA	NA		NA	NA		NA	NA		NA	NA		33	5.18048e-08
		720	ENSG00000168067	MAP4K2	5871	11	64556290	64570713	1	NA		NA	NA		NA	NA		NA	NA		NA	NA		22	3.58162e-08
		721	ENSG00000171219	CDC42BPG	55561	11	64590859	64612041	2	1.16969e-08		NA	NA		NA	NA		NA	NA		7	2.6e-10		3	3.79089e-06
		722	ENSG00000110047	EHD1	10938	11	64619114	64655768	3	1.16969e-08		NA	NA		NA	NA		NA	NA		9	2.6e-10		NA	NA
		723	ENSG00000110046	ATG2A	23130	11	64662007	64684722	2	NA		NA	NA		NA	NA		NA	NA		3	NA		NA	NA
		724	ENSG00000068971	PPP2R5B	5526	11	64685025	64701945	1	NA		NA	NA		NA	NA		NA	NA		3	1.2e-06		4	2.72036e-05
		725	ENSG00000273003	RP11-399J13.3	29907	11	64781654	64808042	1	NA		NA	NA		NA	NA		NA	NA		131	9.7e-14		91	3.22546e-24
		726	ENSG00000110025	SNX15	29907	11	64794880	64808044	1	NA		NA	NA		NA	NA		NA	NA		91	9.7e-14		82	3.22546e-24
		727	ENSG00000168061	SAC3D1	29901	11	64808373	64812300	1	NA		NA	NA		NA	NA		NA	NA		61	3.5e-13		55	3.22546e-24
		728	ENSG00000168060	NAALADL1	10004	11	64812290	64826021	1	NA		NA	NA		NA	NA		NA	NA		66	1.4e-13		60	6.81514e-26
		729	ENSG00000162298	SYVN1	102465449	11	64889252	64902004	1	NA		NA	NA		NA	NA		NA	NA		13	1.4e-14		21	1.45802e-35
		730	ENSG00000149792	MRPL49	740	11	64889655	64894843	1	NA		NA	NA		NA	NA		NA	NA		8	1.4e-14		13	1.45802e-35
		731	ENSG00000133884	DPF2	5977	11	65101225	65120720	1	NA		NA	NA		NA	NA		NA	NA		33	1.7e-14		39	3.22884e-31
		732	ENSG00000162241	SLC25A45	283130	11	65142663	65151172	1	NA		NA	NA		NA	NA		NA	NA		2	4.7e-24		16	1.67774e-14
		733	ENSG00000126391	FRMD8	83786	11	65154070	65180996	1	2.81099e-08		NA	NA		NA	NA		NA	NA		3	9.7e-06		19	1.67774e-14
		734	ENSG00000142186	SCYL1	57410	11	65292548	65306175	1	NA		NA	NA		NA	NA		12	4.86142e-08		21	7.2e-20		19	5.5432e-08
		735	ENSG00000168056	LTBP3	4054	11	65306276	65326401	2	7.64328e-08		NA	NA		NA	NA		14	5.98667e-08		25	7.2e-20		20	5.5432e-08
		736	ENSG00000173465	SSSCA1	10534	11	65337901	65341413	1	7.64328e-08		NA	NA		NA	NA		11	1.03866e-05		10	9e-20		9	8.01656e-46
		737	ENSG00000173327	MAP3K11	4296	11	65365226	65382853	3	NA		NA	NA		NA	NA		NA	NA		25	1.2e-12		18	4.31651e-23
		738	ENSG00000197136	PCNXL3	399909	11	65383244	65404910	3	NA		NA	NA		NA	NA		NA	NA		34	1.5e-33		24	1.83831e-20
		739	ENSG00000213445	SIPA1	6494	11	65405568	65418401	1	4.9537e-09		NA	NA		NA	NA		NA	NA		23	1.5e-33		18	1.83831e-20
		740	ENSG00000173039	RELA	5970	11	65421067	65430565	1	4.9537e-09		NA	NA		NA	NA		NA	NA		16	1.5e-33		19	1.83831e-20
		741	ENSG00000172977	KAT5	10524	11	65479467	65487075	1	NA		NA	NA		NA	NA		NA	NA		31	1.2e-17		45	3.70436e-25
		742	ENSG00000172922	RNASEH2C	84153	11	65482367	65488418	1	NA		NA	NA		NA	NA		NA	NA		30	1.2e-17		44	3.70436e-25
		743	ENSG00000172757	CFL1	1072	11	65590493	65629497	1	NA		1	2.1e-06		NA	NA		NA	NA		71	5.2e-40		75	1.22135e-42
		744	ENSG00000172803	SNX32	254122	11	65601112	65624367	1	NA		NA	NA		NA	NA		NA	NA		41	5.2e-40		35	2.35472e-25
		745	ENSG00000175315	CST6	1474	11	65779312	65780976	2	NA		8	1.6e-09		8	5.9e-10		25	1.28627e-11		47	2e-24		22	3.65534e-48
		746	ENSG00000175294	CATSPER1	117144	11	65784223	65793988	9	NA		5	1.6e-09		6	5.9e-10		31	1.28627e-11		47	2e-24		25	3.65534e-48
		747	ENSG00000175229	GAL3ST3	89792	11	65809423	65816651	13	0.000119338		NA	NA		NA	NA		22	1.8142e-08		29	6e-14		22	3.36813e-22
		748	ENSG00000087365	SF3B2	10992	11	65818200	65836779	17	2.28655e-08		NA	NA		NA	NA		22	1.8142e-08		34	4.7e-14		28	3.36813e-22
		749	ENSG00000255038	RP11-1167A19.2	NA	11	65834748	65837090	5	2.28655e-08		NA	NA		NA	NA		8	1.91172e-08		16	4.7e-14		12	3.68235e-16
		750	ENSG00000175115	PACS1	55690	11	65837834	66012218	6	2.28655e-08		NA	NA		NA	NA		8	1.91172e-08		87	2.2e-73		60	2.41054e-17
		751	ENSG00000174576	NPAS4	266743	11	66188475	66194178	1	NA		NA	NA		NA	NA		NA	NA		28	1e-23		18	6.67602e-50
		752	ENSG00000182791	CCDC87	55231	11	66357640	66360554	1	NA		NA	NA		NA	NA		NA	NA		12	3e-20		14	2.20592e-33
		753	ENSG00000173992	CCS	9973	11	66360292	66373490	1	NA		NA	NA		NA	NA		NA	NA		20	1.2e-116		22	1.64801e-33
		754	ENSG00000173898	SPTBN2	6712	11	66452719	66496697	1	NA		NA	NA		NA	NA		NA	NA		27	6.6e-151		21	1.17579e-45
		755	ENSG00000172531	PPP1CA	5499	11	67165654	67188654	1	1.94706e-08		NA	NA		NA	NA		NA	NA		35	2.3e-270		32	1.79878e-25
		756	ENSG00000175463	TBC1D10C	374403	11	67171386	67177560	1	1.94706e-08		NA	NA		NA	NA		NA	NA		20	2.3e-270		18	1.69811e-09
		757	ENSG00000172508	CARNS1	57571	11	67182439	67193078	1	1.94706e-08		NA	NA		NA	NA		NA	NA		32	2.3e-270		29	1.79878e-25
		758	ENSG00000167791	CABP2	51475	11	67286383	67290899	1	NA		NA	NA		NA	NA		NA	NA		9	2.7e-28		7	1.84037e-18
		759	ENSG00000184224	C11orf72	NA	11	67370351	67374177	1	NA		NA	NA		NA	NA		NA	NA		36	6.3e-129		31	3.76693e-21
		760	ENSG00000167792	NDUFV1	4723	11	67374323	67380006	1	NA		NA	NA		NA	NA		NA	NA		48	6.3e-129		42	3.76693e-21
		761	ENSG00000167800	TBX10	347853	11	67398774	67407031	1	NA		NA	NA		NA	NA		NA	NA		48	3e-53		52	7.3586e-49
		762	ENSG00000132744	ACY3	91703	11	67410026	67418130	1	NA		NA	NA		NA	NA		NA	NA		31	3e-53		36	7.3586e-49
		763	ENSG00000132746	ALDH3B2	222	11	67429633	67448671	3	NA		NA	NA		NA	NA		NA	NA		12	8.5e-77		23	1.05776e-25
		764	ENSG00000006534	ALDH3B1	221	11	67776048	67796744	1	NA		NA	NA		NA	NA		NA	NA		8	2e-35		NA	NA
		765	ENSG00000110717	NDUFS8	102465669	11	67798084	67804111	1	NA		NA	NA		NA	NA		NA	NA		7	1.6e-36		1	6.90905e-17
		766	ENSG00000110719	TCIRG1	10312	11	67806483	67818362	1	NA		NA	NA		NA	NA		NA	NA		5	1.6e-36		2	6.90905e-17
		767	ENSG00000162129	CLPB	81570	11	72003469	72145692	10	1.63814e-09		NA	NA		NA	NA		NA	NA		NA	NA		NA	NA
		768	ENSG00000149257	SERPINH1	871	11	75273101	75283828	20	5.84386e-31		14	2.1e-12		28	1.6e-23		39	1.01792e-41		30	1.5e-110		30	5.9607e-253
		769	ENSG00000086991	NOX4	50507	11	89057524	89322779	171	3.07185e-14		NA	NA		16	1.9e-12		143	4.6075e-12		272	2.6e-15		325	9.90656e-20
		770	ENSG00000214414	TRIM77	390231	11	89443467	89451040	4	2.47543e-10		NA	NA		NA	NA		4	NA		54	9.5e-07		55	1.23835e-10
		771	ENSG00000168930	TRIM49	57093	11	89530823	89541743	4	NA		NA	NA		NA	NA		NA	NA		1	1.4e-05		2	NA
		772	ENSG00000204449	TRIM49C	642612	11	89764274	89806558	10	NA		NA	NA		NA	NA		NA	NA		1	NA		1	NA
		773	ENSG00000077616	NAALAD2	10003	11	89864683	89926062	65	1.57801e-10		NA	NA		NA	NA		NA	NA		8	2.4e-06		5	1.84918e-14
		774	ENSG00000110172	CHORDC1	26973	11	89934328	89956532	1	3.24586e-08		NA	NA		NA	NA		NA	NA		20	4.6e-08		12	1.84918e-14
		775	ENSG00000137709	POU2F3	25833	11	120107349	120190653	2	6.33957e-05		5	2.9e-08		62	4.7e-11		79	7.96181e-17		35	8.6e-26		32	4.94008e-52
		776	ENSG00000181264	TMEM136	219902	11	120195838	120204391	3	6.33957e-05		8	7.2e-09		34	3e-11		35	1.62437e-17		20	3.3e-26		24	3.14856e-53
		777	ENSG00000196914	ARHGEF12	23365	11	120207787	120360645	44	3.38337e-08		112	2.3e-09		154	2.8e-12		148	1.7877e-19		67	5.7e-31		136	1.18931e-54
		778	ENSG00000269601	AP000758.1	NA	11	120329880	120330047	3	1.40275e-06		9	4.1e-09		10	5.3e-12		10	9.3278e-19		6	2.6e-25		22	1.32356e-52
		779	ENSG00000165526	RPUSD4	84881	11	126071993	126081587	9	9.16643e-11		NA	NA		NA	NA		NA	NA		17	1.8e-13		46	6.65547e-24
		780	ENSG00000197798	FAM118B	79607	11	126081309	126132881	14	8.09282e-12		NA	NA		NA	NA		NA	NA		40	2.4e-16		77	1.55357e-30
		781	ENSG00000182934	SRPR	6734	11	126132814	126139039	8	3.22626e-12		NA	NA		NA	NA		NA	NA		13	2.4e-16		26	1.55357e-30
		782	ENSG00000110074	FOXRED1	55572	11	126138950	126148026	11	3.22626e-12		NA	NA		NA	NA		NA	NA		18	2.4e-16		35	1.55357e-30
		783	ENSG00000150455	TIRAP	114609	11	126152960	126168740	14	3.22626e-12		NA	NA		NA	NA		NA	NA		17	4.3e-18		46	3.45571e-35
		784	ENSG00000255062	RP11-712L6.5	NA	11	126164193	126174213	13	5.54753e-11		NA	NA		NA	NA		NA	NA		17	4e-18		45	3.45571e-35
		785	ENSG00000110063	DCPS	28960	11	126173647	126215644	28	5.54753e-11		NA	NA		NA	NA		NA	NA		25	1.9e-19		74	3.45571e-35
		786	ENSG00000110080	ST3GAL4	6484	11	126225535	126310239	41	1.57496e-09		NA	NA		36	3.1e-08		36	1.29857e-08		65	1.4e-15		89	2.69105e-19
		787	ENSG00000177675	CD163L1	283316	12	7499281	7632493	56	5.25787e-09		NA	NA		NA	NA		NA	NA		17	1.9e-11		72	6.77618e-14
		788	ENSG00000139083	ETV6	2120	12	11802788	12048336	53	2.38561e-11		57	3.6e-10		59	9.9e-11		59	4.29528e-16		168	3.7e-74		277	1.8386e-138
		789	ENSG00000111276	CDKN1B	1027	12	12867992	12875305	12	1.02499e-08		NA	NA		12	5.3e-11		11	9.24212e-13		36	1.8e-34		41	5.005e-63
		790	ENSG00000178878	APOLD1	81575	12	12878851	12982909	20	1.02499e-08		NA	NA		22	2.5e-11		21	4.68743e-15		40	6e-34		41	5.005e-63
		791	ENSG00000172572	PDE3A	5139	12	20522179	20837315	10	8.23986e-09		NA	NA		15	1.4e-08		23	1.69992e-08		521	6.2e-40		603	4.7617e-87
		792	ENSG00000087494	PTHLH	5744	12	28111017	28125638	38	1.13318e-13		NA	NA		34	5.1e-13		34	2.18381e-17		31	2.8e-16		70	5.07462e-28
		793	ENSG00000123106	CCDC91	55297	12	28286182	28732883	588	2.44023e-08		NA	NA		321	7e-15		344	8.61338e-18		1086	3e-115		1017	3.69254e-217
		794	ENSG00000184271	POU6F1	5463	12	51580719	51611477	12	2.64046e-08		NA	NA		NA	NA		NA	NA		26	1.2e-08		57	3.96442e-13
		795	ENSG00000269339	AC139768.1	NA	12	51619860	51620085	5	2.64046e-08		NA	NA		NA	NA		NA	NA		17	1.2e-08		37	1.47532e-11
		796	ENSG00000183283	DAZAP2	9802	12	51632076	51665146	6	3.63697e-06		NA	NA		NA	NA		NA	NA		10	8.6e-10		74	1.96502e-11
		797	ENSG00000170545	SMAGP	57228	12	51638342	51664674	5	3.63697e-06		NA	NA		NA	NA		NA	NA		8	8.6e-10		62	1.96502e-11
		798	ENSG00000063046	EIF4B	1975	12	53399942	53435993	3	4.41205e-09		NA	NA		95	8.9e-11		92	4.10366e-11		5	9.6e-12		6	5.36418e-09
		799	ENSG00000111077	TENC1	23371	12	53440753	53458156	23	2.62265e-10		NA	NA		39	1e-10		44	2.08234e-11		24	2.2e-21		20	5.36089e-51
		800	ENSG00000167778	SPRYD3	84926	12	53458388	53473204	26	2.62265e-10		NA	NA		32	2.6e-11		36	1.30198e-13		37	2.2e-21		33	5.36089e-51
		801	ENSG00000135409	AMHR2	269	12	53817639	53825318	1	NA		NA	NA		3	1.7e-08		NA	NA		3	1.9e-12		5	8.64914e-11
		802	ENSG00000205352	PRR13	54458	12	53835389	53840429	1	NA		NA	NA		8	1.9e-12		7	1.93063e-14		2	6.2e-13		2	8.64914e-11
		803	ENSG00000197111	PCBP2	5094	12	53835525	53874946	4	1.08888e-10		NA	NA		27	3.2e-23		21	1.57166e-14		14	6.2e-13		17	2.32053e-22
		804	ENSG00000139625	MAP3K12	7786	12	53874274	53893847	4	1.08888e-10		1	1.1e-08		13	3.2e-23		8	1.9807e-14		15	8.1e-13		20	3.39865e-22
		805	ENSG00000139546	TARBP2	6895	12	53894705	53900215	3	NA		2	3.8e-09		3	4.2e-15		2	NA		7	5.6e-09		11	1.00662e-09
		806	ENSG00000267281	RP11-793H13.10	NA	12	53900472	54019763	128	1.96065e-28		80	1.8e-11		133	9.6e-22		128	3.62421e-30		167	2.7e-16		195	2.52901e-31
		807	ENSG00000139574	NPFF	8620	12	53900474	53901422	3	NA		2	3.8e-09		3	4.2e-15		2	NA		6	5.6e-09		9	1.00662e-09
		808	ENSG00000170653	ATF7	11016	12	53901640	54020199	128	1.96065e-28		80	1.8e-11		133	9.6e-22		128	3.62421e-30		167	2.7e-16		195	2.52901e-31
		809	ENSG00000135390	ATP5G2	517	12	54026510	54071192	83	1.0787e-28		81	2.3e-11		88	4.5e-20		85	3.62421e-30		82	2.7e-16		108	1.90132e-30
		810	ENSG00000175398	OR10P1	121130	12	56030644	56031638	1	NA		NA	NA		8	6.6e-10		NA	NA		NA	NA		1	NA
		811	ENSG00000135404	CD63	967	12	56119107	56123491	1	8.47891e-09		NA	NA		6	2.6e-20		1	2.20253e-23		NA	NA		1	NA
		812	ENSG00000135414	GDF11	10220	12	56137064	56150911	2	8.47891e-09		1	4.6e-08		5	2.6e-20		2	2.20253e-23		NA	NA		1	NA
		813	ENSG00000205323	SARNP	84324	12	56146247	56211540	1	9.59666e-09		1	4.6e-08		13	4.2e-17		1	5.09552e-16		2	2.4e-12		NA	NA
		814	ENSG00000257390	RP11-762I7.5	NA	12	56151059	56221330	1	9.59666e-09		1	4.6e-08		13	4.2e-17		1	5.09552e-16		3	2.4e-12		NA	NA
		815	ENSG00000185664	PMEL	6490	12	56347889	56367101	11	1.32709e-24		12	2.2e-23		14	7.8e-35		11	2.11147e-29		4	2.9e-18		NA	NA
		816	ENSG00000123374	CDK2	1017	12	56360553	56366568	11	1.32709e-24		12	2.2e-23		13	7.8e-35		11	2.11147e-29		3	2.9e-18		NA	NA
		817	ENSG00000111540	RAB5B	5869	12	56367697	56388490	22	5.99377e-25		30	1.6e-26		32	2.2e-36		27	1.1708e-29		4	2.9e-18		NA	NA
		818	ENSG00000139531	SUOX	6821	12	56390964	56400425	11	5.99377e-25		18	1.6e-26		20	2.2e-36		15	2.91414e-33		1	1.5e-08		NA	NA
		819	ENSG00000123411	IKZF4	64375	12	56401443	56432219	14	5.99377e-25		19	1.6e-26		22	2.2e-36		15	4.15031e-34		4	1.4e-20		1	3.72067e-22
		820	ENSG00000197728	RPS26	101929876	12	56435637	56438116	10	6.15177e-14		11	5e-18		11	2e-35		9	4.15031e-34		4	1.4e-20		2	3.72067e-22
		821	ENSG00000065361	ERBB3	2065	12	56473641	56497289	19	1.92176e-15		22	8.1e-24		20	2.2e-38		22	2.0421e-39		3	7.4e-21		3	NA
		822	ENSG00000257411	RP11-603J24.9	NA	12	56495115	56503073	3	2.73023e-15		5	8.1e-24		4	1e-34		NA	NA		3	1.1e-17		NA	NA
		823	ENSG00000170515	PA2G4	5036	12	56498103	56507691	3	2.73023e-15		4	2.3e-15		6	1e-34		NA	NA		3	1.1e-17		NA	NA
		824	ENSG00000229117	RPL41	6171	12	56510370	56511727	2	2.19381e-16		4	2.3e-15		6	1e-34		1	1.34001e-11		3	1.1e-17		2	3.42226e-10
		825	ENSG00000135482	ZC3H10	84872	12	56511943	56516278	2	2.19381e-16		4	2.3e-15		6	1e-34		1	1.34001e-11		3	1.1e-17		2	3.42226e-10
		826	ENSG00000139641	ESYT1	23344	12	56512034	56538455	4	2.19381e-16		8	8.1e-18		9	1e-34		5	7.97439e-13		4	1.1e-17		5	2.01318e-22
		827	ENSG00000196465	MYL6B	140465	12	56546040	56553431	1	1.0855e-09		2	8.1e-18		2	2.4e-16		2	NA		1	NA		2	2.01318e-22
		828	ENSG00000092841	MYL6	4637	12	56551945	56557280	1	1.0855e-09		2	1e-12		3	2.4e-16		3	9.15189e-13		1	NA		2	9.97892e-06
		829	ENSG00000139613	SMARCC2	6601	12	56556767	56583351	2	8.6864e-10		4	1.3e-50		4	1.5e-76		3	9.15189e-13		2	1.3e-18		3	9.97892e-06
		830	ENSG00000181852	RNF41	10193	12	56598285	56615717	1	8.6864e-10		9	6.4e-54		9	7e-84		1	NA		3	3.7e-29		3	NA
		831	ENSG00000139579	NABP2	79035	12	56615799	56623638	8	NA		15	9e-59		10	3.6e-97		8	1.09132e-13		10	6.2e-30		9	2.46959e-70
		832	ENSG00000139540	SLC39A5	283375	12	56623833	56631630	16	NA		21	2.7e-87		11	2.2e-121		14	1.09132e-13		17	6.2e-30		15	2.46959e-70
		833	ENSG00000139645	ANKRD52	283373	12	56631591	56652175	35	8.92586e-10		38	2.7e-87		11	2.2e-121		32	1.09132e-13		36	1.1e-30		35	3.64765e-71
		834	ENSG00000135469	COQ10A	93058	12	56660642	56664750	20	8.92586e-10		25	5.3e-23		6	2.7e-39		22	1.18162e-22		21	1.1e-30		20	2.25606e-71
		835	ENSG00000062485	CS	1431	12	56665483	56694176	63	8.18465e-129		75	1.2e-101		16	2.3e-132		71	1.00922e-187		62	1.1e-30		62	2.25606e-71
		836	ENSG00000144785	RP11-977G19.10	NA	12	56679700	56709843	63	2.36592e-130		73	4e-103		16	2.3e-132		70	1.00922e-187		60	1.6e-30		61	3.48439e-71
		837	ENSG00000257727	CNPY2	10330	12	56703626	56710120	31	2.36592e-130		34	4e-103		6	2.5e-132		32	1.49218e-181		28	1.6e-30		30	4.38509e-71
		838	ENSG00000135473	PAN2	9924	12	56710007	56727837	36	2.36592e-130		40	4e-103		9	4e-130		37	1.49218e-181		32	1.6e-30		35	4.38509e-71
		839	ENSG00000110944	IL23A	51561	12	56732663	56734193	30	1.17761e-127		32	1.7e-100		5	1.7e-129		31	1.84376e-13		28	4e-30		29	1.81409e-70
		840	ENSG00000170581	STAT2	6773	12	56735381	56753939	36	1.6479e-09		38	1.8e-16		5	1.4e-17		37	2.07318e-13		37	1.2e-30		37	1.81409e-70
		841	ENSG00000175336	APOF	319	12	56754353	56756607	12	8.44326e-08		13	5.4e-10		2	1e-12		12	1.44763e-11		13	1.2e-30		13	4.69036e-69
		842	ENSG00000111602	TIMELESS	8914	12	56810903	56843187	23	3.69743e-13		26	3.5e-13		35	1.4e-16		23	3.16514e-14		NA	NA		63	2.33239e-14
		843	ENSG00000135517	MIP	4284	12	56843286	56862950	5	7.87046e-11		7	9.5e-13		9	1.4e-16		5	1.41328e-12		1	3.3e-08		21	2.33239e-14
		844	ENSG00000076108	BAZ2A	11176	12	56989380	57030600	2	5.52319e-08		1	9.7e-06		4	8.7e-09		NA	NA		3	1.7e-06		3	NA
		845	ENSG00000110955	ATP5B	506	12	57031959	57039798	2	5.52319e-08		NA	NA		2	3.4e-08		NA	NA		3	2.1e-08		5	NA
		846	ENSG00000110958	PTGES3	10728	12	57057127	57082159	3	5.73773e-08		1	2.1e-05		3	4.7e-10		NA	NA		6	1.6e-08		14	5.18687e-10
		847	ENSG00000196531	NACA	4666	12	57106212	57125412	1	3.91958e-09		1	NA		1	1.8e-09		NA	NA		1	1.2e-16		5	1.16525e-13
		848	ENSG00000198056	PRIM1	5557	12	57125380	57146157	2	3.94185e-15		2	1.1e-13		2	5.8e-15		1	1.6703e-21		2	1.1e-24		7	2.16869e-49
		849	ENSG00000025423	HSD17B6	8630	12	57145945	57181574	15	3.94185e-15		14	1.1e-13		16	5.8e-15		15	1.6703e-21		14	1.1e-24		18	2.16869e-49
		850	ENSG00000135439	AGAP2	116986	12	58118980	58135940	4	5.08007e-09		NA	NA		1	5.6e-09		NA	NA		31	2.1e-33		33	2.33277e-67
		851	ENSG00000135452	TSPAN31	6302	12	58131796	58143994	5	4.56478e-09		NA	NA		1	5.6e-09		NA	NA		20	2.1e-33		20	9.49055e-68
		852	ENSG00000135446	CDK4	1019	12	58141510	58149796	6	4.56478e-09		NA	NA		NA	NA		NA	NA		9	7.3e-34		9	3.07916e-68
		853	ENSG00000139266	2025-03-09	92979	12	58148881	58154190	9	4.56478e-09		NA	NA		NA	NA		NA	NA		11	7.3e-34		11	1.83788e-69
		854	ENSG00000111012	CYP27B1	1594	12	58156117	58162769	17	4.56478e-09		NA	NA		NA	NA		4	1.91151e-07		20	1.6e-34		19	1.68248e-69
		855	ENSG00000037897	METTL1	4234	12	58162254	58166576	21	9.86825e-09		NA	NA		NA	NA		9	9.6578e-08		24	1.6e-34		24	1.38931e-69
		856	ENSG00000123427	METTL21B	25895	12	58165275	58176324	32	2.474e-12		NA	NA		NA	NA		17	9.6578e-08		35	1.6e-34		34	1.38931e-69
		857	ENSG00000257921	RP11-571M6.15	NA	12	58166811	58180829	38	2.474e-12		NA	NA		NA	NA		22	9.6578e-08		41	1.6e-34		40	1.38931e-69
		858	ENSG00000123297	TSFM	10102	12	58176372	58201854	44	4.42996e-13		NA	NA		NA	NA		33	8.82117e-08		47	3e-34		47	1.05623e-69
		859	ENSG00000135407	AVIL	10677	12	58191159	58212487	24	4.42996e-13		NA	NA		NA	NA		22	1.73379e-10		26	2.2e-35		27	4.15664e-76
		860	ENSG00000175215	CTDSP2	10106	12	58213710	58240522	31	5.57558e-08		NA	NA		1	NA		31	4.42884e-12		36	8.7e-39		36	1.58013e-89
		861	ENSG00000174099	MSRB3	253827	12	65672423	65882024	165	2.5254e-09		NA	NA		10	5.9e-09		90	1.38055e-10		228	1e-42		318	5.71348e-75
		862	ENSG00000149948	HMGA2	8091	12	66217911	66360075	73	1.67225e-14		77	7.6e-16		94	6e-26		94	7.47154e-27		202	3.7e-294		185	0
		863	ENSG00000197301	RP11-366L20.2	101927810	12	66245120	66275947	29	1.67225e-14		30	3e-09		31	5.6e-21		32	2.0846e-18		65	4.7e-94		65	3.00794e-91
		864	ENSG00000267942	AC090673.2	NA	12	66291518	66317967	12	1.77256e-08		19	7.6e-16		22	1.4e-25		22	9.2913e-21		51	5.2e-273		36	0
		865	ENSG00000165891	E2F7	144455	12	77415027	77459360	7	9.18756e-13		NA	NA		NA	NA		7	5.3452e-09		93	3.8e-31		112	4.58946e-80
		866	ENSG00000120833	SOCS2	8835	12	93963590	93977263	31	1.19674e-35		36	8e-24		57	4.8e-41		47	4.76976e-52		78	2.8e-175		67	0
		867	ENSG00000169372	CRADD	8738	12	94071151	94288616	63	2.07874e-11		NA	NA		91	1.6e-19		93	1.63436e-23		316	8.5e-99		344	2.1879e-220
		868	ENSG00000136048	DRAM1	55332	12	102271129	102405908	33	2.1737e-52		28	1.7e-32		43	5.6e-74		29	1.0646e-88		337	9.4e-60		337	4.32839e-123
		869	ENSG00000120860	CCDC53	51019	12	102406705	102455927	93	1.79308e-53		86	5.5e-34		97	5.6e-74		89	1.0646e-88		135	3.1e-39		127	1.13725e-72
		870	ENSG00000075188	NUP37	79023	12	102467967	102513902	88	4.89103e-54		86	3.9e-34		90	3.9e-75		88	2.73338e-89		136	1.2e-44		127	1.17341e-67
		871	ENSG00000185480	PARPBP	55010	12	102513956	102591298	157	5.40381e-56		156	1e-34		164	1.5e-75		159	2.73338e-89		184	3.2e-39		177	1.17341e-67
		872	ENSG00000183395	PMCH	5367	12	102590237	102591623	34	5.40381e-56		33	1.1e-34		35	1.7e-75		34	1.22265e-30		43	1.3e-38		41	1.93566e-43
		873	ENSG00000017427	IGF1	3479	12	102789645	102874423	88	2.28192e-45		70	1.1e-29		128	7.5e-57		117	8.80574e-69		150	1.9e-37		135	4.40147e-69
		874	ENSG00000171759	PAH	101929036	12	103230663	103352188	1	NA		NA	NA		5	1.5e-10		NA	NA		187	1.7e-19		267	8.28951e-45
		875	ENSG00000111199	TRPV4	59341	12	110220890	110271212	1	NA		NA	NA		NA	NA		NA	NA		NA	NA		10	2.90536e-09
		876	ENSG00000076513	ANKRD13A	88455	12	110436991	110477568	1	NA		NA	NA		NA	NA		NA	NA		NA	NA		2	NA
		877	ENSG00000174456	C12orf76	400073	12	110465872	110511491	2	NA		NA	NA		NA	NA		NA	NA		NA	NA		NA	NA
		878	ENSG00000174437	ATP2A2	488	12	110718561	110788898	1	NA		NA	NA		NA	NA		NA	NA		NA	NA		2	NA
		879	ENSG00000196850	PPTC7	160760	12	110969120	111021125	2	9.90239e-09		NA	NA		NA	NA		NA	NA		NA	NA		9	1.28304e-11
		880	ENSG00000122986	HVCN1	84329	12	111065646	111142755	1	1.05782e-10		NA	NA		NA	NA		NA	NA		NA	NA		7	2.61893e-11
		881	ENSG00000186298	PPP1CC	5501	12	111157485	111180744	1	NA		NA	NA		NA	NA		NA	NA		NA	NA		NA	NA
		882	ENSG00000173093	CCDC63	160762	12	111284573	111345339	99	2.2136e-14		NA	NA		NA	NA		NA	NA		NA	NA		7	1.36238e-09
		883	ENSG00000111245	MYL2	4633	12	111348623	111358526	45	1.6592e-14		NA	NA		NA	NA		NA	NA		NA	NA		2	1.36238e-09
		884	ENSG00000111249	CUX2	23316	12	111471828	111788358	16	9.70287e-15		NA	NA		6	2.8e-08		9	4.04398e-11		23	4.5e-08		129	3.98065e-14
		885	ENSG00000111252	SH2B3	10019	12	111843752	111889427	32	2.19837e-12		NA	NA		22	2.7e-08		1	NA		3	4.3e-10		38	1.56204e-07
		886	ENSG00000204842	ATXN2	6311	12	111890018	112037480	104	2.19837e-12		NA	NA		60	2.7e-08		NA	NA		10	4.3e-10		49	2.69988e-13
		887	ENSG00000089234	BRAP	8315	12	112079950	112123790	21	1.66763e-34		NA	NA		2	4.9e-09		2	1.32206e-15		5	5.8e-09		9	2.53689e-11
		888	ENSG00000111271	ACAD10	80724	12	112123857	112194903	28	1.83236e-08		NA	NA		3	1.1e-10		2	NA		12	4.3e-09		15	3.33402e-09
		889	ENSG00000257767	RP11-162P23.2	NA	12	112191694	112229222	13	1.93419e-35		NA	NA		1	1.8e-10		1	NA		6	4.3e-09		6	2.62438e-15
		890	ENSG00000111275	ALDH2	217	12	112204691	112247782	29	1.93419e-35		NA	NA		2	1.8e-10		2	8.23997e-13		7	4.3e-09		15	2.62438e-15
		891	ENSG00000089022	MAPKAPK5	8550	12	112279782	112334343	39	4.42996e-34		NA	NA		1	1.3e-08		1	NA		5	7.6e-08		16	4.18506e-09
		892	ENSG00000198270	TMEM116	89894	12	112369086	112450970	33	1.02353e-09		NA	NA		NA	NA		NA	NA		3	3.7e-07		20	5.91988e-09
		893	ENSG00000089248	ERP29	10961	12	112451120	112461255	12	3.74455e-33		NA	NA		1	2.9e-10		1	5.73807e-16		2	1.4e-08		8	6.47076e-15
		894	ENSG00000111300	NAA25	80018	12	112464500	112546826	64	3.69573e-35		NA	NA		2	2.9e-10		2	5.73807e-16		13	1.4e-08		25	6.47076e-15
		895	ENSG00000135148	TRAFD1	10906	12	112563305	112591407	20	1.02991e-33		NA	NA		1	3.8e-08		1	NA		2	6.1e-08		6	3.77833e-10
		896	ENSG00000173064	HECTD4	283450	12	112597992	112819896	145	1.18195e-19		NA	NA		4	3.4e-09		6	2.26459e-14		19	6.1e-08		36	1.53621e-10
		897	ENSG00000089009	RPL6	6128	12	112842994	112856642	7	1.07317e-09		NA	NA		NA	NA		NA	NA		8	2.4e-08		11	NA
		898	ENSG00000179295	PTPN11	5781	12	112856155	112947717	14	9.88098e-14		NA	NA		2	9.2e-09		2	NA		11	2.4e-08		23	1.67739e-10
		899	ENSG00000089169	RPH3A	22895	12	113008184	113336686	2	2.30409e-14		NA	NA		1	3.4e-08		1	NA		NA	NA		NA	NA
		900	ENSG00000089127	OAS1	4938	12	113344582	113369990	1	1.93019e-15		NA	NA		NA	NA		NA	NA		NA	NA		NA	NA
		901	ENSG00000111331	OAS3	4940	12	113376157	113411054	1	2.66993e-15		NA	NA		NA	NA		NA	NA		NA	NA		NA	NA
		902	ENSG00000111335	OAS2	4939	12	113416200	113449528	1	2.66993e-15		NA	NA		NA	NA		NA	NA		NA	NA		NA	NA
		903	ENSG00000120669	SOHLH2	100526761	13	36742345	36871979	130	3.61701e-10		NA	NA		NA	NA		NA	NA		136	1.5e-11		405	1.85414e-17
		904	ENSG00000250709	CCDC169-SOHLH2	100526761	13	36742931	36871979	130	3.61701e-10		NA	NA		NA	NA		NA	NA		136	1.5e-11		405	1.85414e-17
		905	ENSG00000242715	CCDC169	728591	13	36801182	36871977	130	3.61701e-10		NA	NA		NA	NA		NA	NA		135	1.5e-11		396	1.85414e-17
		906	ENSG00000133104	SPG20	23111	13	36875775	36944317	131	3.50235e-10		NA	NA		NA	NA		NA	NA		128	7.5e-12		150	1.79311e-17
		907	ENSG00000120664	SPG20OS	NA	13	36920568	36943738	37	1.31598e-09		NA	NA		NA	NA		NA	NA		36	7.5e-12		42	2.1516e-17
		908	ENSG00000176124	DLEU1	101929481	13	50656307	51297372	63	1.61362e-11		NA	NA		77	8.7e-14		93	1.6211e-22		1073	9.2e-189		1052	0
		909	ENSG00000136158	SPRY2	10253	13	80910111	80915086	1	1.22211e-10		NA	NA		NA	NA		NA	NA		NA	NA		4	1.61246e-08
		910	ENSG00000179399	GPC5	2262	13	92050929	93519490	47	1.63968e-10		12	2.1e-07		22	1.9e-13		23	6.60006e-19		49	2.7e-42		42	1.76065e-67
		911	ENSG00000179008	C14orf39	317761	14	60863187	60982261	214	4.89779e-17		217	4.2e-13		219	1.1e-19		214	9.49836e-13		279	2.5e-127		260	1.15955e-179
		912	ENSG00000184302	SIX6	4990	14	60975669	60979568	32	6.06317e-11		31	4.2e-13		33	1.1e-19		32	7.04645e-12		42	2.5e-127		37	1.15955e-179
		913	ENSG00000126778	SIX1	6495	14	61110133	61124977	38	6.48336e-11		26	9.8e-12		37	6.9e-20		38	2.82054e-11		27	1.5e-120		38	8.28236e-81
		914	ENSG00000100625	SIX4	51804	14	61176246	61191066	16	1.48645e-10		17	1.1e-08		17	4.3e-15		17	6.69386e-13		6	4.7e-47		17	1.66901e-96
		915	ENSG00000020426	MNAT1	4331	14	61201460	61436671	153	6.94081e-09		161	9.4e-08		243	3.6e-15		201	4.92574e-13		42	1.5e-30		233	9.32858e-73
		916	ENSG00000119655	NPC2	10577	14	74942895	74960880	4	NA		6	2.7e-10		NA	NA		5	4.87785e-08		19	5.6e-29		75	2.84499e-84
		917	ENSG00000165898	ISCA2	122961	14	74960423	74963809	3	NA		4	2.7e-10		NA	NA		4	4.87785e-08		15	5.8e-29		45	3.09939e-77
		918	ENSG00000119681	LTBP2	4053	14	74964873	75079306	51	2.69401e-16		54	1.9e-12		48	3.6e-09		52	2.42032e-15		143	2.8e-70		193	3.49006e-166
		919	ENSG00000133962	CATSPERB	79820	14	92047040	92247051	29	8.07421e-17		NA	NA		50	1.2e-14		33	2.4801e-05		104	1.9e-14		203	6.20058e-20
		920	ENSG00000165929	TC2N	123036	14	92246095	92333880	55	3.25162e-20		NA	NA		77	9.1e-20		77	2.71941e-17		86	8.8e-32		98	2.01315e-60
		921	ENSG00000140092	FBLN5	10516	14	92335756	92414331	24	1.92398e-31		13	2.3e-13		62	1e-38		33	7.69036e-39		105	1.9e-75		159	3.73502e-151
		922	ENSG00000100815	TRIP11	9321	14	92432335	92507240	132	5.27473e-52		131	8.6e-19		135	7.3e-47		135	7.89507e-55		160	4.6e-81		202	2.25897e-196
		923	ENSG00000066427	ATXN3	4287	14	92524896	92572965	226	4.57299e-52		222	5.2e-18		238	3.9e-43		232	1.48826e-47		241	9.8e-68		266	9.09812e-136
		924	ENSG00000183648	NDUFB1	4707	14	92582466	92588261	29	3.99577e-16		5	3.7e-07		44	5.1e-28		42	1.35168e-25		8	3.7e-21		5	6.30621e-15
		925	ENSG00000165934	CPSF2	53981	14	92588281	92630755	83	2.9847e-16		3	3.7e-07		113	5.1e-28		110	1.09882e-23		6	3.7e-21		4	5.52599e-14
		926	ENSG00000185559	DLK1	8788	14	101192042	101201539	15	1.07498e-13		14	2.1e-09		16	6.4e-17		18	9.13664e-18		30	4.2e-21		35	3.48693e-39
		927	ENSG00000075413	MARK3	4140	14	103851729	103970168	102	2.16471e-13		99	1.4e-08		102	3.9e-10		210	2.6328e-16		341	2.7e-59		329	6.81859e-135
		928	ENSG00000166165	CKB	1152	14	103985996	103989448	14	2.92213e-13		14	7.1e-09		14	1.4e-11		29	7.66412e-15		36	4.6e-59		42	2.06546e-131
		929	ENSG00000166166	TRMT61A	115708	14	103995521	104003410	16	NA		18	7.1e-09		16	4.9e-10		29	7.66412e-15		40	1.4e-34		50	6.08099e-83
		930	ENSG00000166170	BAG5	9529	14	104022881	104029168	1	NA		3	6.6e-08		1	NA		1	NA		37	8.7e-30		37	2.81377e-57
		931	ENSG00000128463	EMC4	51234	15	34517200	34522357	9	5.96582e-07		NA	NA		NA	NA		NA	NA		NA	NA		5	NA
		932	ENSG00000140199	SLC12A6	9990	15	34525460	34630261	214	5.951e-09		NA	NA		NA	NA		NA	NA		NA	NA		1	NA
		933	ENSG00000182117	NOP10	55505	15	34633917	34635378	60	2.15105e-07		NA	NA		NA	NA		NA	NA		NA	NA		NA	NA
		934	ENSG00000184507	NUTM1	256646	15	34635516	34649938	55	2.15105e-07		NA	NA		NA	NA		NA	NA		NA	NA		NA	NA
		935	ENSG00000137841	PLCB2	5330	15	40570377	40600136	3	NA		NA	NA		NA	NA		NA	NA		3	4.1e-09		5	1.7537e-08
		936	ENSG00000188549	C15orf52	388115	15	40623653	40633168	15	8.21486e-09		NA	NA		NA	NA		NA	NA		14	1.6e-09		27	3.94903e-13
		937	ENSG00000233041	PHGR1	644844	15	40643234	40648635	4	NA		NA	NA		NA	NA		NA	NA		15	1.6e-09		21	1.55102e-10
		938	ENSG00000166147	FBN1	2200	15	48700503	48938046	98	2.59669e-08		NA	NA		350	9.8e-17		353	3.1228e-28		187	4.1e-36		234	1.03523e-70
		939	ENSG00000138600	SPPL2A	84888	15	50999506	51058005	9	NA		138	2.7e-09		89	4.6e-10		117	4.21957e-15		162	3.2e-19		153	1.96121e-26
		940	ENSG00000081014	AP4E1	23431	15	51200869	51298097	173	3.83972e-18		174	3e-12		174	1.6e-12		171	3.69171e-25		186	6.2e-38		225	8.83968e-94
		941	ENSG00000183578	TNFAIP8L3	388121	15	51348795	51397473	75	2.90536e-17		75	3e-12		75	2.2e-14		75	5.97765e-28		84	3.6e-38		83	7.79986e-83
		942	ENSG00000137869	CYP19A1	1588	15	51500254	51630807	192	7.02102e-35		219	1.9e-16		246	6.2e-37		238	6.44935e-70		333	7.4e-44		334	7.759e-103
		943	ENSG00000186417	GLDN	342035	15	51633826	51700210	111	5.03037e-18		51	1.5e-10		188	3e-22		203	4.62372e-48		167	1e-20		210	1.76435e-47
		944	ENSG00000129003	VPS13C	54832	15	62144588	62352672	290	1.95569e-19		NA	NA		NA	NA		249	2.58529e-18		291	1.5e-35		599	1.65881e-76
		945	ENSG00000198535	C2CD4A	145741	15	62359176	62363116	45	3.12248e-18		NA	NA		NA	NA		45	2.39041e-18		44	1.2e-35		67	1.18869e-77
		946	ENSG00000166949	SMAD3	4088	15	67356101	67487533	19	2.26877e-10		NA	NA		NA	NA		32	5.77334e-10		192	2.2e-125		210	2.54352e-68
		947	ENSG00000103599	IQCH	64799	15	67547138	67794598	3	1.29939e-08		NA	NA		NA	NA		73	2.88065e-07		156	1.7e-29		160	1.6161e-23
		948	ENSG00000189227	C15orf61	145853	15	67813406	67819628	1	4.22192e-07		NA	NA		NA	NA		NA	NA		2	9.7e-23		5	NA
		949	ENSG00000137764	MAP2K5	5607	15	67835047	68099461	1	6.06541e-07		NA	NA		NA	NA		NA	NA		21	3.5e-26		106	6.15001e-10
		950	ENSG00000066933	MYO9A	4649	15	72114632	72410918	252	2.53163e-13		NA	NA		NA	NA		127	1.15785e-11		377	2.6e-36		330	1.2665e-69
		951	ENSG00000166192	SENP8	123228	15	72406599	72433311	38	2.53163e-13		NA	NA		NA	NA		19	1.15785e-11		54	2.6e-36		48	4.70627e-68
		952	ENSG00000175318	GRAMD2	196996	15	72452148	72490126	35	3.74111e-12		NA	NA		NA	NA		16	3.50706e-14		57	9.2e-36		48	7.20056e-44
		953	ENSG00000067225	PKM	5315	15	72491370	72524164	26	1.12928e-11		NA	NA		NA	NA		18	3.50706e-14		56	1.3e-35		49	2.58085e-68
		954	ENSG00000137817	PARP6	56965	15	72533522	72565340	37	3.54242e-11		NA	NA		NA	NA		26	6.95006e-13		84	2.7e-35		75	1.79821e-68
		955	ENSG00000273025	CELF6	60677	15	72559087	72612287	24	2.46735e-09		NA	NA		NA	NA		51	6.95006e-13		129	4.6e-35		116	5.22247e-68
		956	ENSG00000140488	CELF6	60677	15	72577068	72612470	5	NA		NA	NA		NA	NA		42	9.56086e-13		93	4.6e-35		81	2.70091e-50
		957	ENSG00000213614	HEXA	3073	15	72635775	72668817	2	NA		NA	NA		NA	NA		10	1.13965e-05		25	3.1e-26		39	1.36793e-48
		958	ENSG00000129038	LOXL1	4016	15	74218330	74244478	15	4.13333e-14		NA	NA		15	2.6e-11		22	2.10995e-16		129	1.3e-85		104	2.1413e-196
		959	ENSG00000138623	SEMA7A	8482	15	74701630	74726808	33	6.25029e-13		NA	NA		20	5.2e-09		21	2.06435e-12		17	8.9e-19		27	8.58082e-26
		960	ENSG00000138629	UBL7	84993	15	74738318	74753523	53	5.03617e-13		NA	NA		47	2.8e-09		48	1.45592e-12		39	8.9e-19		54	8.58082e-26
		961	ENSG00000179361	ARID3B	10620	15	74833518	74890472	74	9.59622e-13		NA	NA		59	5e-09		59	7.30862e-13		9	9.4e-19		77	9.92387e-27
		962	ENSG00000179335	CLK3	1198	15	74890841	74932057	32	2.32595e-12		NA	NA		26	5.8e-09		26	2.50572e-12		9	2.1e-18		34	2.90595e-26
		963	ENSG00000179151	EDC3	80153	15	74922899	74988633	30	5.75838e-12		NA	NA		19	1e-08		19	5.40195e-12		4	4.5e-18		24	3.98115e-16
		964	ENSG00000140465	CYP1A1	1543	15	75011883	75017951	15	2.20394e-13		NA	NA		7	1.1e-08		9	5.86545e-11		5	1.2e-17		18	8.66157e-27
		965	ENSG00000140365	COMMD4	54939	15	75628232	75634268	9	4.00867e-15		6	4e-09		49	1.3e-28		49	6.71692e-26		11	1.4e-48		24	2.96365e-23
		966	ENSG00000140398	NEIL1	693216	15	75639296	75647592	13	8.18276e-16		7	4e-09		28	7.5e-29		28	6.71692e-26		15	1.4e-48		21	2.25779e-23
		967	ENSG00000140400	MAN2C1	4123	15	75648133	75660971	14	1.21255e-17		5	3e-10		20	2.7e-29		20	6.71692e-26		15	2.3e-48		20	2.25779e-23
		968	ENSG00000169375	SIN3A	25942	15	75661720	75748183	64	1.21255e-17		19	3e-10		95	2.7e-29		94	7.63691e-46		71	2.3e-48		94	3.06918e-64
		969	ENSG00000169410	PTPN9	5780	15	75759462	75871630	109	4.68382e-18		49	7.4e-11		135	4.5e-29		134	2.33956e-48		125	4.2e-51		146	9.53183e-71
		970	ENSG00000169371	SNUPN	10073	15	75890424	75918810	18	NA		25	1.6e-11		45	5.3e-26		36	1.00134e-44		66	1.5e-49		78	2.42558e-70
		971	ENSG00000177971	IMP3	55272	15	75931426	75941047	10	NA		19	3.2e-11		21	2.4e-25		21	5.85457e-44		36	2e-49		32	2.42558e-70
		972	ENSG00000173548	SNX33	257364	15	75940247	75954642	3	NA		7	1.1e-10		7	9.5e-24		7	1.7081e-40		14	3e-43		11	9.84373e-12
		973	ENSG00000156218	ADAMTSL3	57188	15	84322838	84708594	256	3.40408e-30		209	4.8e-16		288	1.3e-24		353	2.88893e-49		1001	2.8e-230		858	0
		974	ENSG00000176371	ZSCAN2	54993	15	85144217	85171027	7	1.18462e-07		NA	NA		10	2.9e-09		18	5.16401e-10		61	3.8e-61		67	1.05381e-96
		975	ENSG00000157766	ACAN	176	15	89346674	89418585	95	2.88204e-27		16	2.1e-09		41	3.2e-11		97	7.77642e-28		223	7.7e-209		173	0
		976	ENSG00000140511	HAPLN3	145864	15	89420519	89438857	69	1.25719e-17		NA	NA		6	3.2e-11		24	2.02815e-21		136	6.3e-119		82	1.73008e-242
		977	ENSG00000140545	MFGE8	4240	15	89441916	89456642	49	1.95524e-15		NA	NA		4	1.4e-08		14	1.57731e-10		136	2.6e-104		95	1.2536e-71
		978	ENSG00000140443	IGF1R	3480	15	99192200	99507759	39	7.47997e-50		119	4.7e-29		95	1.2e-40		245	2.91867e-89		418	4.9e-127		591	1.07014e-196
		979	ENSG00000140470	ADAMTS17	170691	15	100511794	100882210	169	2.01233e-21		96	9.8e-12		479	1.6e-19		551	1.87768e-39		817	1.8e-268		899	1.06534e-193
		980	ENSG00000187535	IFT140	9742	16	1560428	1662111	63	1.17368e-08		NA	NA		NA	NA		NA	NA		11	1.1e-11		122	1.21486e-08
		981	ENSG00000131634	TMEM204	79652	16	1578689	1605581	31	6.49038e-08		NA	NA		NA	NA		NA	NA		5	1.1e-11		66	1.21486e-08
		982	ENSG00000007545	CRAMP1L	57585	16	1662326	1727909	66	1.17368e-08		NA	NA		NA	NA		NA	NA		9	1.6e-08		94	1.23867e-11
		983	ENSG00000261732	LA16c-431H6.6	NA	16	1682260	1736716	58	7.63361e-08		NA	NA		NA	NA		NA	NA		8	1.6e-08		85	1.23867e-11
		984	ENSG00000206053	HN1L	90861	16	1728257	1752281	16	1.05434e-07		NA	NA		NA	NA		NA	NA		1	4.9e-06		41	6.29773e-10
		985	ENSG00000138834	MAPK8IP3	23162	16	1756184	1820318	20	2.00669e-09		NA	NA		NA	NA		NA	NA		12	2.9e-17		66	6.29773e-10
		986	ENSG00000103024	NME3	4832	16	1820287	1821731	3	NA		NA	NA		NA	NA		NA	NA		1	2.9e-17		11	4.09931e-08
		987	ENSG00000074071	MRPS34	65993	16	1821891	1823156	4	NA		NA	NA		NA	NA		NA	NA		1	2.9e-17		13	4.09931e-08
		988	ENSG00000197774	EME2	197342	16	1823208	1831709	6	NA		NA	NA		NA	NA		NA	NA		2	2.9e-17		22	4.09931e-08
		989	ENSG00000162032	SPSB3	90864	16	1826713	1843701	5	NA		NA	NA		NA	NA		NA	NA		2	2.9e-17		48	4.09931e-08
		990	ENSG00000095906	NUBP2	10101	16	1832902	1839192	5	NA		NA	NA		NA	NA		NA	NA		2	2.9e-17		34	4.68847e-08
		991	ENSG00000099769	IGFALS	3483	16	1840414	1844972	4	NA		NA	NA		NA	NA		NA	NA		1	5.3e-17		45	2.97248e-07
		992	ENSG00000063854	HAGH	3029	16	1845621	1877195	3	NA		NA	NA		NA	NA		NA	NA		2	5.3e-17		70	6.32424e-10
		993	ENSG00000180185	FAHD1	81889	16	1876968	1890208	1	NA		NA	NA		NA	NA		NA	NA		1	1.1e-08		41	4.37813e-10
		994	ENSG00000179889	PDXDC1	23042	16	15068448	15233196	47	6.82967e-11		72	4.6e-10		149	3.2e-14		95	2.6312e-15		152	5.5e-23		144	4.36752e-42
		995	ENSG00000157045	NTAN1	123803	16	15131710	15149921	46	6.82967e-11		24	4.6e-10		63	3.2e-14		56	2.6312e-15		68	5.5e-23		67	4.36752e-42
		996	ENSG00000085721	RRN3	54700	16	15153879	15188174	8	4.12411e-07		19	9.4e-08		50	3.8e-11		44	9.48163e-11		58	1.2e-22		56	5.73054e-29
		997	ENSG00000102908	NFAT5	10725	16	69598997	69738569	165	1.1125e-12		NA	NA		170	3.7e-10		160	1.09532e-12		295	2.4e-34		331	1.11297e-80
		998	ENSG00000181019	NQO1	1728	16	69740899	69760854	41	2.28718e-12		NA	NA		44	1.2e-14		41	1.09532e-12		69	4.8e-26		75	6.08616e-67
		999	ENSG00000141101	NOB1	28987	16	69775770	69788843	29	3.51965e-12		NA	NA		29	1.2e-14		29	5.04383e-17		48	2.2e-26		53	2.94647e-52
		1000	ENSG00000198373	WWP2	11060	16	69796209	69975644	158	2.71144e-13		NA	NA		173	9e-15		155	5.04383e-17		431	7.1e-49		423	5.92688e-103
		1001	ENSG00000141012	GALNS	2588	16	88880142	88923378	1	4.88596e-10		NA	NA		NA	NA		NA	NA		73	7.8e-16		38	1.0019e-15
		1002	ENSG00000167515	TRAPPC2L	51693	16	88922628	88929094	1	4.88596e-10		NA	NA		NA	NA		NA	NA		21	7.8e-16		NA	NA
		1003	ENSG00000015413	DPEP1	1800	16	89679716	89704839	8	NA		75	1.7e-16		117	4.6e-34		110	3.33982e-19		67	1.3e-43		62	1.27511e-33
		1004	ENSG00000131165	CHMP1A	5119	16	89710839	89724253	22	NA		80	1.7e-16		78	4.6e-34		77	2.19969e-35		53	1.7e-42		69	2.15898e-17
		1005	ENSG00000167523	SPATA33	124045	16	89724210	89737680	40	NA		82	4.1e-15		80	2.5e-30		81	2.19969e-35		89	2.5e-42		91	1.77852e-76
		1006	ENSG00000185324	CDK10	8558	16	89747145	89762772	51	4.00313e-28		76	1.8e-13		77	9.7e-30		77	1.33917e-34		70	1.8e-41		74	1.77852e-76
		1007	ENSG00000260259	RP11-368I7.4	NA	16	89749028	89752977	49	4.00313e-28		64	1.8e-13		65	9.7e-30		66	1.33917e-34		65	1.8e-41		67	1.77852e-76
		1008	ENSG00000158792	SPATA2L	124044	16	89762751	89768113	20	4.00313e-28		35	4e-13		37	2.5e-26		35	3.05674e-34		22	1e-38		29	1.7014e-73
		1009	ENSG00000075399	VPS9D1	9605	16	89773542	89787394	2	NA		8	4e-13		10	4.8e-26		7	NA		19	1.9e-39		33	1.27718e-27
		1010	ENSG00000215067	AC027763.2	NA	17	6779954	6915668	32	2.76249e-12		NA	NA		2	3e-09		34	4.87596e-09		NA	NA		1	NA
		1011	ENSG00000108839	ALOX12	239	17	6899384	6914055	32	2.76249e-12		NA	NA		2	3e-09		34	4.87596e-09		NA	NA		1	NA
		1012	ENSG00000219200	RNASEK	440400	17	6915736	6917851	1	NA		NA	NA		2	3e-09		3	NA		NA	NA		1	NA
		1013	ENSG00000269871	AC040977.1	NA	17	6915928	6917755	1	NA		NA	NA		2	3e-09		3	NA		NA	NA		1	NA
		1014	ENSG00000161939	RNASEK-C17orf49	100529209	17	6915954	6920839	1	NA		NA	NA		2	3e-09		3	NA		NA	NA		1	NA
		1015	ENSG00000184560	C17orf74	201243	17	7328934	7330887	1	NA		NA	NA		1	4.9e-08		1	6.01778e-12		23	9.4e-71		18	2.49837e-50
		1016	ENSG00000181284	TMEM102	284114	17	7338762	7340998	1	NA		NA	NA		5	4.9e-08		5	6.01778e-12		24	9.4e-71		24	1.09996e-75
		1017	ENSG00000161958	FGF11	2256	17	7341592	7348256	1	NA		NA	NA		21	8.7e-11		22	8.0035e-13		30	3.6e-94		43	8.04114e-158
		1018	ENSG00000170175	CHRNB1	1140	17	7348380	7361026	2	NA		NA	NA		35	8.7e-11		40	2.90971e-14		34	3.6e-94		60	1.77253e-168
		1019	ENSG00000174282	ZBTB4	57659	17	7362685	7387582	42	8.48203e-12		NA	NA		84	2.5e-10		128	2.90971e-14		115	1e-95		146	1.77253e-168
		1020	ENSG00000259224	SLC35G6	643664	17	7384721	7386383	38	8.48203e-12		NA	NA		53	2.5e-10		83	6.60774e-14		82	3.6e-95		91	3.33507e-158
		1021	ENSG00000181222	POLR2A	5430	17	7387685	7417933	70	1.7869e-12		NA	NA		90	1.3e-10		153	1.16702e-14		185	5.1e-95		217	1.35614e-166
		1022	ENSG00000183914	DNAH2	146754	17	7620672	7737062	7	3.41901e-11		NA	NA		16	2.8e-12		15	8.80118e-16		56	6.6e-21		70	5.33858e-26
		1023	ENSG00000132510	KDM6B	23135	17	7743222	7758114	10	3.41901e-11		NA	NA		22	3.5e-12		21	3.47604e-16		9	1.3e-13		9	1.87028e-20
		1024	ENSG00000167874	TMEM88	92162	17	7758383	7759417	6	5.19278e-11		NA	NA		14	6.8e-12		14	3.47604e-16		5	4e-13		7	1.20859e-10
		1025	ENSG00000183011	LSMD1	84316	17	7760003	7788556	15	5.12035e-11		NA	NA		31	6.8e-12		31	3.17427e-16		9	4e-13		12	1.25435e-13
		1026	ENSG00000182224	CYB5D1	124637	17	7761064	7765600	7	5.19278e-11		NA	NA		18	6.8e-12		18	3.47604e-16		4	4e-13		7	1.20859e-10
		1027	ENSG00000170004	CHD3	1107	17	7788124	7816078	6	8.77405e-11		NA	NA		9	7.2e-12		15	3.17427e-16		13	4.3e-09		14	1.00678e-16
		1028	ENSG00000108578	BLMH	642	17	28575218	28619074	1	NA		NA	NA		NA	NA		NA	NA		38	6.1e-40		53	3.91057e-80
		1029	ENSG00000108582	CPD	1362	17	28705923	28797007	3	7.57129e-09		NA	NA		NA	NA		NA	NA		90	5.5e-52		109	1.62727e-113
		1030	ENSG00000266733	TBC1D29	26083	17	28884130	28890511	11	NA		NA	NA		NA	NA		3	5.47114e-05		34	4.3e-64		31	8.52851e-13
		1031	ENSG00000176390	CRLF3	51379	17	29096406	29151794	26	4.96364e-11		NA	NA		NA	NA		28	7.5786e-09		311	3.6e-132		292	3.3674e-243
		1032	ENSG00000176208	ATAD5	79915	17	29158988	29222887	31	5.32721e-15		NA	NA		NA	NA		31	3.13178e-09		240	4.5e-232		192	0
		1033	ENSG00000172171	TEFM	79736	17	29224354	29233838	13	5.32721e-15		NA	NA		NA	NA		13	NA		86	4.4e-229		65	0.0106039
		1034	ENSG00000184060	ADAP2	55803	17	29233362	29286340	13	3.54079e-14		NA	NA		NA	NA		13	2.58939e-09		131	7.3e-224		96	0
		1035	ENSG00000056661	PCGF2	7703	17	36890150	36906070	1	NA		NA	NA		4	6.5e-10		11	1.14598e-10		40	3.8e-47		38	1.22149e-58
		1036	ENSG00000227450	CTB-58E17.5	NA	17	36905613	36906969	1	NA		NA	NA		4	6.5e-10		11	1.14598e-10		23	3.8e-47		24	1.22149e-58
		1037	ENSG00000108294	PSMB3	5691	17	36908989	36920484	4	4.89914e-10		NA	NA		7	1.1e-10		14	6.56212e-14		39	5.7e-49		44	1.18973e-116
		1038	ENSG00000141720	PIP4K2B	8396	17	36921942	36956379	11	4.89914e-10		7	8.3e-09		11	1.1e-10		11	6.56212e-14		75	5.7e-49		78	1.18973e-116
		1039	ENSG00000108296	CWC25	54883	17	36956687	36981734	6	2.30653e-08		6	1e-09		6	9.2e-09		6	5.8718e-12		73	7.5e-28		65	3.07632e-64
		1040	ENSG00000214556	C17orf98	388381	17	36991341	36997708	2	NA		4	1e-09		2	NA		2	NA		56	1.4e-18		57	1.51037e-46
		1041	ENSG00000125691	RPL23	619505	17	37004118	37010096	2	4.24151e-05		6	2.2e-10		3	4.7e-07		2	NA		40	1.4e-18		43	4.05758e-47
		1042	ENSG00000141753	IGFBP4	3487	17	38599702	38613983	16	1.76234e-08		18	2.7e-11		19	8.4e-16		22	8.44678e-21		23	2.9e-56		27	1.17533e-132
		1043	ENSG00000228696	ARL17B	100506084	17	44352150	44439130	12	NA		NA	NA		13	3.2e-08		NA	NA		312	1.1e-25		293	4.95663e-11
		1044	ENSG00000176681	LRRC37A	474170	17	44370099	44415160	6	NA		NA	NA		7	3.2e-08		NA	NA		79	2.1e-25		71	4.95663e-11
		1045	ENSG00000238083	LRRC37A2	474170	17	44588877	44633016	13	NA		NA	NA		18	3.3e-07		NA	NA		17	1.3e-22		10	NA
		1046	ENSG00000185829	ARL17A	100506084	17	44594068	44657088	17	NA		NA	NA		26	3.3e-07		NA	NA		28	1.3e-22		9	NA
		1047	ENSG00000073969	NSF	101930324	17	44668035	44834830	69	1.08963e-08		NA	NA		71	2.6e-07		NA	NA		77	5.5e-25		68	4.20243e-28
		1048	ENSG00000108379	WNT3	101929777	17	44839872	44910520	33	6.02601e-09		NA	NA		26	5.4e-07		NA	NA		57	2.6e-25		58	2.34402e-35
		1049	ENSG00000170703	TTLL6	284076	17	46839597	46894576	67	8.83283e-15		NA	NA		NA	NA		72	4.92276e-09		198	4.7e-54		167	1.24023e-75
		1050	ENSG00000136436	CALCOCO2	10241	17	46908350	46943884	40	2.91676e-16		11	1e-07		NA	NA		33	4.92276e-09		161	2.5e-47		158	5.32405e-46
		1051	ENSG00000159199	ATP5G1	516	17	46970127	46973233	56	1.26648e-17		34	3.1e-08		NA	NA		52	4.56173e-10		69	7.4e-78		65	1.44923e-141
		1052	ENSG00000159202	UBE2Z	65264	17	46985731	47006418	102	1.98107e-17		79	9.7e-09		NA	NA		100	9.72837e-11		137	2.9e-75		130	1.44923e-141
		1053	ENSG00000159210	SNF8	11267	17	47006678	47022479	95	9.85825e-19		68	9.7e-09		NA	NA		90	2.46001e-10		134	2.9e-75		126	9.78162e-142
		1054	ENSG00000159224	GIP	2695	17	47035916	47045958	65	1.40702e-18		46	3.4e-08		NA	NA		61	1.88107e-10		112	1.1e-74		97	9.78162e-142
		1055	ENSG00000198740	ZNF652	22834	17	47366568	47439835	8	7.28887e-10		NA	NA		13	4.3e-12		8	2.33185e-16		163	3.5e-45		198	2.61692e-91
		1056	ENSG00000262039	RP11-81K2.1	NA	17	47448102	47554350	8	7.28887e-10		NA	NA		8	4.3e-12		38	2.33185e-16		152	2.3e-44		164	1.29108e-86
		1057	ENSG00000108406	DHX40	79665	17	57642886	57685706	1	NA		NA	NA		NA	NA		NA	NA		NA	NA		NA	NA
		1058	ENSG00000141367	CLTC	1213	17	57697219	57773671	1	1.18086e-05		NA	NA		NA	NA		NA	NA		NA	NA		1	NA
		1059	ENSG00000141378	PTRH2	51651	17	57751997	57784987	3	1.13786e-05		NA	NA		NA	NA		NA	NA		NA	NA		3	2.28474e-08
		1060	ENSG00000062716	VMP1	406991	17	57784553	57919616	53	2.86088e-08		NA	NA		NA	NA		NA	NA		NA	NA		85	3.48369e-11
		1061	ENSG00000108423	TUBD1	51174	17	57936851	57970304	26	2.36521e-08		NA	NA		NA	NA		NA	NA		NA	NA		30	2.83101e-11
		1062	ENSG00000108443	RPS6KB1	6198	17	57970447	58027925	21	8.34834e-08		NA	NA		NA	NA		NA	NA		NA	NA		24	3.45901e-12
		1063	ENSG00000267318	RP11-178C3.1	NA	17	58018269	58050462	17	8.34834e-08		NA	NA		NA	NA		NA	NA		NA	NA		17	3.45901e-12
		1064	ENSG00000189050	RNFT1	51136	17	58029601	58042122	13	8.34834e-08		NA	NA		NA	NA		NA	NA		NA	NA		12	3.45901e-12
		1065	ENSG00000141376	BCAS3	54828	17	58754814	59470199	4	NA		13	1.2e-14		36	2.2e-36		31	9.34502e-56		94	1.1e-97		111	2.82249e-198
		1066	ENSG00000121068	TBX2	6909	17	59477257	59486827	14	1.26125e-26		44	1.2e-14		62	9.2e-39		60	9.50352e-58		57	8.5e-176		65	0
		1067	ENSG00000187013	C17orf82	388407	17	59489112	59490641	14	2.2009e-31		36	2.8e-14		51	1.5e-40		51	3.10105e-58		45	1.2e-176		50	0
		1068	ENSG00000136492	BRIP1	83990	17	59758627	59940882	22	8.71465e-08		NA	NA		NA	NA		NA	NA		25	1.3e-10		25	5.26851e-14
		1069	ENSG00000108506	INTS2	57508	17	59942731	60005377	53	6.8824e-08		NA	NA		NA	NA		NA	NA		68	1.3e-10		68	3.22415e-21
		1070	ENSG00000108510	MED13	9969	17	60019966	60142643	65	1.03001e-08		NA	NA		NA	NA		NA	NA		97	2.4e-10		94	8.32901e-19
		1071	ENSG00000198909	MAP3K3	4215	17	61699775	61773663	11	3.22701e-22		11	2.5e-08		84	1.2e-34		11	4.01457e-37		119	3.5e-159		95	8.74745e-288
		1072	ENSG00000136490	LIMD2	80774	17	61773262	61778532	14	3.2419e-27		14	8.7e-09		27	1.2e-34		14	4.01457e-37		35	3.5e-159		29	5.19267e-287
		1073	ENSG00000266173	STRADA	92335	17	61780192	61819330	85	1.98609e-27		85	4.5e-09		112	1.2e-34		85	1.71956e-37		141	3.5e-159		124	2.24448e-285
		1074	ENSG00000125695	RP11-51F16.8	NA	17	61780205	61829457	100	1.98609e-27		100	4.5e-09		131	1.2e-34		100	1.71956e-37		168	3.5e-159		145	2.24448e-285
		1075	ENSG00000108588	CCDC47	57003	17	61822610	61853711	78	1.66341e-27		78	3.4e-09		104	6.5e-35		78	1.71956e-37		134	4e-157		116	3.07016e-284
		1076	ENSG00000198231	DDX42	11325	17	61850963	61896677	87	1.1079e-27		87	3.4e-09		119	5.2e-35		87	2.12295e-37		145	3.3e-158		126	3.52602e-283
		1077	ENSG00000108592	FTSJ3	117246	17	61896793	61907372	46	1.76198e-27		46	6.9e-09		54	4.1e-35		46	2.12295e-37		64	2.7e-158		57	1.40859e-208
		1078	ENSG00000087191	PSMC5	5705	17	61904512	61909379	42	5.38146e-27		42	6.9e-09		47	4.1e-35		42	2.78012e-38		53	2.7e-158		47	1.40859e-208
		1079	ENSG00000108604	SMARCD2	6603	17	61909444	61920425	59	6.02837e-27		59	6.4e-10		69	1.2e-35		59	6.71341e-39		77	2.7e-158		70	6.28434e-212
		1080	ENSG00000213218	CSH2	1443	17	61949372	61951126	87	5.8479e-28		84	5.3e-10		104	6.9e-37		87	4.34427e-40		104	1.1e-158		102	1.91686e-296
		1081	ENSG00000136487	GH2	2689	17	61957578	61959295	66	5.47898e-28		63	5.3e-10		91	6.9e-37		66	4.34427e-40		104	9.4e-155		98	5.03325e-148
		1082	ENSG00000136488	CSH1	2688	17	61972275	61974021	49	NA		49	9e-11		61	5.5e-31		50	5.86328e-20		88	3.2e-167		71	3.22471e-116
		1083	ENSG00000204414	CSHL1	1444	17	61986957	61996198	50	9.09704e-13		43	1.2e-15		61	1.5e-36		54	2.06745e-25		72	1.2e-170		50	0
		1084	ENSG00000259384	GH1	2688	17	61994560	61996179	34	9.09704e-13		27	1.2e-15		43	1.5e-36		37	2.06745e-25		47	1.2e-170		30	0
		1085	ENSG00000007312	CD79B	974	17	62006100	62009714	51	4.63234e-39		36	5.9e-16		56	8.6e-38		51	3.13095e-43		47	5.4e-162		30	9.93035e-289
		1086	ENSG00000007314	SCN4A	6329	17	62015914	62050278	47	4.63234e-39		43	5.9e-16		53	8.6e-38		58	3.13095e-43		61	2.2e-159		47	9.93035e-289
		1087	ENSG00000168646	AXIN2	8313	17	63524681	63557765	28	1.17685e-08		NA	NA		NA	NA		18	1.02792e-08		51	1.6e-69		52	3.35019e-105
		1088	ENSG00000266076	CTD-2535L24.2	NA	17	63534220	63637151	23	1.17685e-08		NA	NA		NA	NA		13	1.02792e-08		96	1.6e-69		138	3.35019e-105
		1089	ENSG00000153822	KCNJ16	3773	17	68049570	68131749	27	NA		NA	NA		NA	NA		NA	NA		124	5.6e-45		127	1.9225e-96
		1090	ENSG00000123700	KCNJ2	3759	17	68164814	68176189	24	3.31665e-08		NA	NA		NA	NA		NA	NA		37	2.1e-33		28	1.71169e-68
		1091	ENSG00000101557	USP14	9097	18	158383	214629	42	4.39339e-11		40	1.1e-07		77	8.4e-12		44	5.02955e-17		45	1.2e-14		86	4.86007e-30
		1092	ENSG00000079134	THOC1	9984	18	214520	268050	28	4.2462e-11		28	1.1e-07		52	3.6e-12		28	5.02955e-17		43	2.7e-15		75	6.71897e-31
		1093	ENSG00000158270	COLEC12	81035	18	319361	500722	11	NA		NA	NA		23	7.3e-08		6	NA		25	3.8e-17		215	3.19681e-15
		1094	ENSG00000101773	RBBP8	5932	18	20378224	20606451	113	2.33776e-09		NA	NA		5	6.4e-13		NA	NA		447	4e-40		470	1.04657e-48
		1095	ENSG00000134508	CABLES1	91768	18	20714528	20840431	87	5.91562e-49		135	2.9e-25		165	1.1e-59		142	3.41334e-75		194	3.9e-288		153	0
		1096	ENSG00000134490	TMEM241	85019	18	20777108	21017925	69	3.21662e-36		121	6.1e-22		176	2e-53		150	1.25775e-61		324	2.3e-112		291	2.04532e-242
		1097	ENSG00000101782	RIOK3	8780	18	21032787	21066567	10	5.6867e-08		5	4e-08		16	1.3e-11		12	4.30978e-07		66	9e-31		63	6.36696e-73
		1098	ENSG00000141452	C18orf8	29919	18	21083473	21111746	1	5.38605e-09		2	2.2e-06		4	1.3e-11		NA	NA		67	1.7e-19		77	4.26249e-45
		1099	ENSG00000141458	NPC1	4864	18	21086148	21166862	2	5.38605e-09		1	2.4e-06		5	9.4e-10		NA	NA		111	1.7e-19		127	4.26249e-45
		1100	ENSG00000154065	ANKRD29	147463	18	21178890	21242849	1	6.89874e-07		NA	NA		13	4.5e-11		NA	NA		4	1.4e-24		5	6.48433e-09
		1101	ENSG00000134775	FHOD3	80206	18	33877677	34360018	47	3.33811e-12		NA	NA		NA	NA		90	2.11264e-08		1	3.1e-08		49	3.86354e-11
		1102	ENSG00000141627	DYM	54808	18	46570039	46987717	710	2.02302e-22		580	2e-12		724	6.5e-16		716	4.44248e-25		1064	5.1e-109		991	2.57518e-197
		1103	ENSG00000177576	C18orf32	497661	18	47008028	47013622	31	3.8061e-07		5	2.8e-08		36	3.6e-11		36	4.39048e-15		82	2.2e-46		76	3.74382e-71
		1104	ENSG00000215472	RPL17-C18orf32	100526842	18	47008051	47017956	31	3.8061e-07		10	2.6e-08		41	3.4e-11		41	4.39048e-15		98	2.2e-46		93	3.74382e-71
		1105	ENSG00000265681	RPL17	100124516	18	47014851	47018906	12	3.8061e-07		11	2.6e-08		23	1.3e-11		23	4.39048e-15		75	2.2e-46		71	3.74382e-71
		1106	ENSG00000171105	INSR	3643	19	7112266	7294045	6	1.85785e-08		61	1.4e-10		83	1.2e-12		119	1.61127e-20		336	1.6e-42		331	1.44828e-102
		1107	ENSG00000130811	EIF3G	8666	19	10225693	10230596	4	NA		NA	NA		NA	NA		NA	NA		9	4.8e-32		5	3.22813e-64
		1108	ENSG00000130816	DNMT1	1786	19	10244021	10341962	70	3.69888e-09		NA	NA		NA	NA		NA	NA		177	8e-38		124	3.69497e-65
		1109	ENSG00000129347	KRI1	65095	19	10663761	10676713	2	1.12251e-10		NA	NA		8	4.4e-11		2	NA		62	7.2e-27		82	1.91257e-48
		1110	ENSG00000129355	CDKN2D	1032	19	10677138	10679735	14	1.12251e-10		NA	NA		18	4.4e-11		14	1.86829e-06		42	8.4e-22		73	2.65493e-35
		1111	ENSG00000129354	AP1M2	10053	19	10683347	10697991	40	3.62076e-11		NA	NA		43	7.4e-12		40	2.25903e-10		46	5.2e-23		82	2.65493e-35
		1112	ENSG00000129353	SLC44A2	57153	19	10713133	10755235	74	2.86418e-25		53	1.2e-12		86	2.1e-28		67	1.49988e-32		143	9.4e-50		77	4.72004e-91
		1113	ENSG00000226104	AC011475.1	NA	19	10751715	10752093	34	2.86418e-25		30	1.2e-12		38	2.1e-28		37	1.49988e-32		50	9.4e-50		36	4.72004e-91
		1114	ENSG00000129351	ILF3	3609	19	10764937	10803093	50	1.75106e-25		55	1.3e-12		60	2.9e-26		60	3.57853e-31		86	5.6e-49		63	1.18222e-91
		1115	ENSG00000213339	QTRT1	81890	19	10812106	10824113	17	1.75106e-25		14	9.5e-14		20	5.6e-27		17	3.60577e-30		42	1.7e-48		32	1.21699e-91
		1116	ENSG00000079805	DNM2	1785	19	10828755	10944164	122	1.58672e-20		132	2.7e-14		158	1.8e-20		123	4.32614e-21		169	1.3e-35		194	1.04891e-58
		1117	ENSG00000099203	TMED1	11018	19	10943114	10946994	23	8.78416e-14		22	2.7e-11		28	3.5e-12		23	9.0044e-14		13	1.6e-12		19	8.46962e-19
		1118	ENSG00000214212	C19orf38	255809	19	10947251	10980466	25	1.70255e-13		24	2.7e-11		42	3.5e-12		25	9.0044e-14		36	7.3e-13		42	3.91123e-20
		1119	ENSG00000142453	CARM1	10498	19	10982189	11033453	23	8.08723e-12		22	9.4e-08		57	2.5e-11		23	3.69498e-12		55	8.3e-21		74	1.82599e-31
		1120	ENSG00000130733	YIPF2	78992	19	11033444	11039357	11	NA		10	2.3e-07		32	2.2e-11		11	3.69498e-12		31	3.4e-13		33	4.57433e-30
		1121	ENSG00000142444	C19orf52	90580	19	11039409	11044211	11	NA		10	9.2e-07		36	2.2e-11		11	3.69498e-12		35	4.1e-13		32	4.57433e-30
		1122	ENSG00000127616	SMARCA4	6597	19	11071598	11176071	3	9.6917e-11		NA	NA		15	6.8e-11		9	2.60812e-13		160	5.1e-23		138	1.41904e-41
		1123	ENSG00000105329	TGFB1	7040	19	41807492	41859816	4	7.27797e-10		NA	NA		38	6.2e-09		38	2.01567e-12		57	1.7e-33		51	5.25131e-64
		1124	ENSG00000255730	CTC-435M10.3	NA	19	41856758	41930906	128	5.15585e-11		NA	NA		170	3e-11		169	2.09873e-18		210	4.7e-62		198	1.12721e-151
		1125	ENSG00000142046	TMEM91	641649	19	41856816	41889988	32	6.05202e-11		NA	NA		74	3.9e-10		74	3.65851e-17		104	2.9e-60		97	6.64241e-144
		1126	ENSG00000123810	B9D2	80776	19	41860326	41870078	7	7.27797e-10		NA	NA		43	2.2e-09		43	2.01567e-12		69	5.3e-37		64	5.25131e-64
		1127	ENSG00000248098	BCKDHA	593	19	41884215	41930910	124	5.15585e-11		NA	NA		128	3e-11		127	2.09873e-18		149	4.7e-62		141	1.12721e-151
		1128	ENSG00000077348	EXOSC5	56915	19	41892279	41903384	57	5.15585e-11		NA	NA		57	3.9e-10		56	1.4192e-17		63	2.9e-60		59	6.64241e-144
		1129	ENSG00000177191	B3GNT8	374907	19	41931264	41934635	47	1.3255e-10		NA	NA		47	3e-11		47	2.09873e-18		52	4.7e-62		48	1.12721e-151
		1130	ENSG00000105341	ATP5SL	55101	19	41937223	41946622	41	1.3255e-10		NA	NA		41	3e-11		41	2.09873e-18		49	4.7e-62		44	1.12721e-151
		1131	ENSG00000204978	C19orf69	100170765	19	41949063	41950670	18	1.3255e-10		NA	NA		18	2.5e-10		18	6.89806e-16		23	4.7e-62		20	2.01848e-149
		1132	ENSG00000088826	SMOX	54498	20	4101627	4168394	22	5.47646e-16		NA	NA		22	6.7e-15		22	6.59451e-19		70	5.3e-57		NA	NA
		1133	ENSG00000101230	ISM1	140862	20	13202418	13281298	7	8.80947e-10		NA	NA		NA	NA		NA	NA		27	1.3e-17		NA	NA
		1134	ENSG00000089123	TASP1	55617	20	13246709	13619587	7	8.80947e-10		NA	NA		NA	NA		NA	NA		27	1.3e-17		NA	NA
		1135	ENSG00000125798	FOXA2	3170	20	22561643	22566093	13	3.01787e-17		NA	NA		NA	NA		NA	NA		NA	NA		NA	NA
		1136	ENSG00000101391	CDK5RAP1	51654	20	31946645	31989367	50	6.72977e-12		49	4.6e-12		52	1.1e-09		48	4.49642e-14		74	1e-90		NA	NA
		1137	ENSG00000101400	SNTA1	6640	20	31995761	32031698	37	3.33734e-12		37	3.3e-12		39	2.1e-09		36	5.68752e-14		55	1.9e-92		NA	NA
		1138	ENSG00000078699	CBFA2T2	9139	20	32077881	32237842	65	1.67958e-16		63	7.6e-14		68	7e-11		64	1.28541e-12		112	1.1e-102		NA	NA
		1139	ENSG00000125967	NECAB3	63941	20	32244893	32262269	16	1.67958e-16		16	7.1e-15		17	7e-11		16	3.20883e-13		32	3.3e-103		NA	NA
		1140	ENSG00000149609	C20orf144	128864	20	32250090	32253425	9	1.67958e-16		9	7.3e-14		10	7e-11		9	4.25769e-13		19	6.3e-103		NA	NA
		1141	ENSG00000182584	ACTL10	170487	20	32254304	32256331	11	1.67958e-16		11	7.1e-15		12	7e-11		11	3.20883e-13		23	6.3e-103		NA	NA
		1142	ENSG00000101412	E2F1	1869	20	32263489	32274210	9	4.51232e-15		10	2.6e-17		9	8.1e-10		9	3.20883e-13		24	3.3e-103		NA	NA
		1143	ENSG00000198646	NCOA6	23054	20	33284722	33413452	3	NA		NA	NA		58	1.7e-10		4	2.70497e-05		262	3e-119		NA	NA
		1144	ENSG00000131067	GGT7	2686	20	33432523	33460663	1	NA		NA	NA		18	5.4e-11		14	7.22482e-09		83	1.6e-94		NA	NA
		1145	ENSG00000100983	GSS	2937	20	33516236	33543620	1	NA		NA	NA		16	5.4e-08		14	6.1108e-07		74	2.7e-118		NA	NA
		1146	ENSG00000078814	MYH7B	57644	20	33563206	33590240	1	NA		NA	NA		47	6e-11		57	8.07025e-09		112	2.3e-89		NA	NA
		1147	ENSG00000100991	TRPC4AP	26133	20	33590207	33680674	1	NA		NA	NA		125	6e-11		164	6.77994e-09		295	2.9e-90		NA	NA
		1148	ENSG00000088298	EDEM2	55741	20	33703167	33865928	53	2.24647e-14		2	5e-12		184	1.5e-21		66	3.15989e-11		463	8.7e-262		NA	NA
		1149	ENSG00000125966	MMP24	10893	20	33814457	33864801	51	2.24647e-14		2	5e-12		59	1.5e-21		34	3.15989e-11		118	8.7e-262		NA	NA
		1150	ENSG00000242372	EIF6	3692	20	33866714	33872788	47	2.24647e-14		8	5.9e-14		51	6.7e-24		39	3.05749e-24		69	8.7e-262		NA	NA
		1151	ENSG00000125998	FAM83C	128876	20	33873534	33880204	47	2.24647e-14		15	5.6e-31		50	2.7e-54		43	3.05749e-24		70	0		NA	NA
		1152	ENSG00000101019	UQCC1	55245	20	33890369	33999944	197	1.31401e-70		189	2.6e-36		197	1.7e-58		187	9.56757e-72		300	0		NA	NA
		1153	ENSG00000204183	GDF5OS	NA	20	34020827	34023248	58	3.78704e-72		58	2.7e-36		58	8.9e-60		54	5.14221e-77		85	0		NA	NA
		1154	ENSG00000125965	GDF5	8200	20	34021145	34042568	81	3.78704e-72		81	2.7e-36		81	8.9e-60		77	5.14221e-77		120	0		NA	NA
		1155	ENSG00000126001	CEP250	11190	20	34042985	34099804	110	5.73456e-51		108	2e-27		107	2e-51		106	1.06193e-59		165	1.2e-191		NA	NA
		1156	ENSG00000125975	C20orf173	140873	20	34111014	34117481	57	9.51262e-51		40	1.1e-25		55	1.1e-50		56	1.98531e-59		71	1.5e-184		NA	NA
		1157	ENSG00000125991	ERGIC3	51614	20	34129770	34145405	82	1.1051e-36		46	1.2e-13		82	6.4e-26		82	8.79315e-29		107	2.6e-180		NA	NA
		1158	ENSG00000061656	SPAG4	6676	20	34203814	34208971	45	1.3128e-34		15	1.7e-08		36	9.4e-19		33	5.92268e-22		68	1.8e-187		NA	NA
		1159	ENSG00000214078	CPNE1	8904	20	34213953	34252878	129	6.60389e-36		56	3.4e-08		88	3.3e-20		86	3.54712e-25		157	4e-188		NA	NA
		1160	ENSG00000272897	RP1-309K20.6	NA	20	34220262	34262466	147	6.60389e-36		69	1.7e-08		99	3.3e-20		98	3.54712e-25		178	4e-188		NA	NA
		1161	ENSG00000244462	RBM12	10137	20	34236847	34252878	81	6.60389e-36		38	3.5e-08		51	3.3e-20		51	3.54712e-25		97	1e-186		NA	NA
		1162	ENSG00000244005	NFS1	9054	20	34255977	34287281	134	6.60389e-36		76	1.2e-08		87	3.3e-20		86	3.55794e-25		154	1.6e-187		NA	NA
		1163	ENSG00000125995	ROMO1	140823	20	34287194	34288906	47	9.20662e-35		32	1.2e-08		39	3.5e-20		38	3.55794e-25		60	1.6e-187		NA	NA
		1164	ENSG00000131051	RBM39	9584	20	34291531	34330234	172	7.0518e-35		147	6.1e-10		158	3.5e-20		154	1.9378e-25		198	7.3e-188		NA	NA
		1165	ENSG00000025293	PHF20	51230	20	34359896	34538303	384	8.31572e-35		284	1.8e-09		333	6.5e-21		332	1.18721e-25		594	3.7e-181		NA	NA
		1166	ENSG00000171222	SCAND1	51282	20	34541539	34547394	49	6.03115e-34		31	2.4e-08		42	4.7e-20		41	7.18645e-25		66	3.2e-179		NA	NA
		1167	ENSG00000149646	CNBD2	140894	20	34556512	34618622	41	9.82426e-34		13	1.3e-07		37	1e-19		36	1.71672e-23		179	3.2e-179		NA	NA
		1168	ENSG00000088367	EPB41L1	2036	20	34679426	34820721	2	NA		NA	NA		NA	NA		NA	NA		184	3.5e-135		NA	NA
		1169	ENSG00000080845	DLGAP4	22839	20	34894258	35157040	7	NA		NA	NA		NA	NA		NA	NA		110	6.2e-33		NA	NA
		1170	ENSG00000101342	TLDC2	140711	20	35504524	35522638	30	8.63774e-21		NA	NA		32	4.9e-09		31	4.62258e-11		38	4.8e-45		NA	NA
		1171	ENSG00000101347	SAMHD1	25939	20	35518632	35580246	67	8.63774e-21		NA	NA		68	2.4e-09		68	5.08261e-12		96	4.1e-46		NA	NA
		1172	ENSG00000080839	RBL1	5933	20	35624752	35724398	69	2.95733e-23		NA	NA		72	2.1e-15		71	7.32691e-18		116	9.6e-47		NA	NA
		1173	ENSG00000269846	RBL1	NA	20	35724188	35725581	8	2.71957e-24		NA	NA		9	1.5e-14		9	2.11678e-17		21	2.3e-46		NA	NA
		1174	ENSG00000101353	MROH8	140699	20	35729629	35807991	134	1.37183e-24		NA	NA		135	1.5e-15		135	2.97008e-18		167	2.3e-46		NA	NA
		1175	ENSG00000118705	RPN2	6185	20	35806813	35870022	149	2.94442e-25		NA	NA		153	8.1e-16		149	1.80805e-18		230	4.4e-40		NA	NA
		1176	ENSG00000118702	GHRH	2691	20	35879489	35890238	5	NA		NA	NA		8	8.1e-16		5	3.06748e-18		54	2e-31		NA	NA
		1177	ENSG00000124116	WFDC3	140686	20	44376583	44420571	18	1.76909e-08		NA	NA		NA	NA		NA	NA		1	8.6e-09		NA	NA
		1178	ENSG00000101457	DNTTIP1	116092	20	44420576	44440066	20	1.86286e-08		NA	NA		NA	NA		NA	NA		3	6.8e-09		NA	NA
		1179	ENSG00000175063	UBE2C	11065	20	44441215	44445596	15	2.35847e-08		NA	NA		NA	NA		NA	NA		13	6.8e-09		NA	NA
		1180	ENSG00000101470	TNNC2	7125	20	44451853	44462384	13	1.3353e-08		NA	NA		NA	NA		NA	NA		27	1.1e-08		NA	NA
		1181	ENSG00000124104	SNX21	90203	20	44462449	44471914	14	1.3353e-08		NA	NA		NA	NA		NA	NA		28	7.9e-09		NA	NA
		1182	ENSG00000101473	ACOT8	10005	20	44470360	44486045	11	1.3353e-08		NA	NA		NA	NA		NA	NA		45	1.7e-09		NA	NA
		1183	ENSG00000132801	ZSWIM3	140831	20	44486256	44507761	3	1.71898e-06		NA	NA		NA	NA		NA	NA		80	1.3e-09		NA	NA
		1184	ENSG00000087460	GNAS	2778	20	57414773	57486247	30	9.40156e-33		39	2.2e-17		66	4.6e-31		67	7.66176e-48		42	5e-37		NA	NA
		1185	ENSG00000185666	SYN3	8224	22	32908539	33454358	143	5.49161e-37		118	4.2e-18		194	1.1e-31		180	6.60433e-50		206	6.9e-40		522	5.79933e-96
		Abbreviations: No., number; ENSG, Ensembl gene ID; Symbol, gene symbol; EntrezID, entrez ID (if available); Chr, chromosome; Start, starting position of the gene; End, ending position of the gene; posMapSNPs, number of SNPs mapped to gene based on positional mapping; minGwasP, the minimum P-value of mapped SNPs; LD, linkage disequilibrium; SNP, single nucleotide polymorphism; FUMA, Functional Map…
		All genomic coordinates were based on the GRCh37 reference genome.
		SNP-based annotation of body height susceptibility genes was performed using the SNP2GENE function in the FUMA web application (https://fuma.ctglab.nl/) (PMID: 25885710; 29184056), which mapped genes from body height GWAS summary statistics.
		Independent significant SNPs were identified using a genome-wide significance threshold of P < 5E-08, while candidate SNPs in linkage disequilibrium (LD) were selected with a P-value < 0.05. To define independence and lead SNPs, r² thresholds of ≥ 0.6 and ≥ 0.1 were applied, respectively. Genomic loci were merged if the distance between LD blocks was less than 250 kb. The analysis was based on th…
		We conducted a genome-wide association study (GWAS) and generated the [TWB5]HEIGHT summary statistics.
		[EUR]HEIGHT GWAS summary statistics was from GWAS catalog (GCST90029008) (https://ftp.ebi.ac.uk/pub/databases/gwas/summary_statistics/GCST90029001-GCST90030000/GCST90029008/). [BBJ]HEIGHT and [KoGES]HEIGHT GWAS summary statistics were obtained from the BBJ database (https://pheweb.jp/pheno/Height) and the KoGES database (https://koges.leelabsg.org/pheno/KoGES_HEIGHT). The [Yengo_EUR]HEIGHT GWAS s…
		minGwasP < 0.05 was highlighed in bold.
