# Supplementary material for: Unraveling the genetic links between stature and disease in East Asians: A multi-biobank genetic correlation and risk prediction study
Source: PLoS Genet. 2026 Mar 13;22(3):e1012030. doi: 10.1371/journal.pgen.1012030 (PMC13001983; doi:10.1371/journal.pgen.1012030)
Supplement: S6 Table — (XLSX) [file pgen.1012030.s022.xlsx]

## Sheet: S6
		S6 Table. Gene-based GWAS analysis identified 619 body height susceptibility genes in 120,301 Han Taiwanese individuals
		No.	ENSG	Symbol	Chr	Start	End	TWB5						KoGES						BBJ						Yengo_EAS						EUR						Yengo_EUR
								NSNPS	NPARAM	N	ZSTAT	P		NSNPS	NPARAM	N	ZSTAT	P		NSNPS	NPARAM	N	ZSTAT	P		NSNPS	NPARAM	N	ZSTAT	P		NSNPS	NPARAM	N	ZSTAT	P		NSNPS	NPARAM	N	ZSTAT	P
		1	ENSG00000198793	MTOR	1	11166592	11322564	415	17	120125	4.7412	1.062e-06		419	14	72288	1.8994	0.028756		435	16	165056	2.949	0.001594		59	7	253794	2.9576	0.00155		478	26	673878	7.3308	1.1436e-13		59	6	1517010	6.1094	5e-10
		2	ENSG00000162493	PDPN	1	13909960	13944452	94	31	119731	4.6462	1.6903e-06		129	30	72288	2.4366	0.0074127		165	47	165056	1.4627	0.071778		36	12	239315	1.5792	0.057143		177	48	673878	6.9631	1.6648e-12		37	12	1479372	7.8064	2.9421e-15
		3	ENSG00000117122	MFAP2	1	17300997	17307330	3	1	119111	5.3921	3.4821e-08		14	2	72288	7.9223	1.1657e-15		16	3	165056	7.7543	4.4409e-15		3	1	258534	6.1094	5e-10		18	7	673878	6.1094	5e-10		3	1	1560472	6.1094	5e-10
		4	ENSG00000159363	ATP13A2	1	17312453	17338423	12	4	119788	7.9347	1.0547e-15		36	4	72288	7.9223	1.1657e-15		44	7	165056	6.1094	5e-10		10	2	260150	8.1259	2.2204e-16		69	18	673878	6.1094	5e-10		10	2	1586221	6.1094	5e-10
		5	ENSG00000117118	SDHB	1	17345217	17380665	53	7	119873	7.6365	1.1158e-14		83	5	72288	7.6303	1.1713e-14		104	9	165056	6.1094	5e-10		19	4	254474	7.6699	8.6042e-15		147	18	673878	7.8586	1.9429e-15		20	4	1561516	6.1094	5e-10
		6	ENSG00000117115	PADI2	1	17393256	17445948	113	8	119894	5.6633	7.4224e-09		201	7	72288	5.5652	1.3091e-08		234	11	165056	6.9628	1.6679e-12		47	5	251111	7.0369	9.8299e-13		328	27	673878	7.1369	4.7719e-13		46	5	1586412	7.6558	9.6034e-15
		7	ENSG00000134644	PUM1	1	31404353	31538838	315	26	120037	4.7431	1.0525e-06		283	16	72288	0.5162	0.30286		370	31	165056	3.1128	0.00092659		52	8	229054	5.3514	4.3629e-08		473	47	673878	3.8463	5.9947e-05		53	6	1565747	5.4214	2.9567e-08
		8	ENSG00000184007	PTP4A2	1	32372022	32410457	32	18	119726	4.582	2.3024e-06		29	4	72288	1.4633	0.07169		53	14	165056	3.129	0.00087706		9	2	222597	4.3099	8.165e-06		101	34	673878	6.1094	5e-10		7	2	1574991	6.1094	5e-10
		9	ENSG00000204084	INPP5B	1	38326369	38412729	139	28	119581	4.5985	2.1282e-06		165	13	72288	4.5532	2.6416e-06		211	28	165056	5.7835	3.6573e-09		34	4	251319	7.5089	2.9809e-14		285	37	673878	6.6901	1.1154e-11		35	5	1559286	6.1094	5e-10
		10	ENSG00000171793	CTPS1	1	41445007	41478235	66	23	119698	4.7286	1.1303e-06		76	13	72288	0.79718	0.21267		115	29	165056	1.9566	0.025196		9	4	239381	1.1825	0.11851		116	29	673878	6.1094	5e-10		9	3	1534697	6.1094	5e-10
		11	ENSG00000171790	SLFNL1	1	41481269	41488909	34	11	119874	4.8012	7.8856e-07		28	7	72288	0.42123	0.33679		44	15	165056	1.1008	0.13549		9	3	264287	2.2741	0.011479		44	17	673878	6.1094	5e-10		10	4	1596363	6.3113	1.3835e-10
		12	ENSG00000010803	SCMH1	1	41492872	41707826	602	35	120029	5.0136	2.6713e-07		508	18	72288	0.51461	0.30341		748	41	165056	1.0945	0.13688		55	7	259066	1.7321	0.041626		704	39	673878	6.6803	1.1919e-11		61	8	1578851	6.1094	5e-10
		13	ENSG00000162415	ZSWIM5	1	45482071	45771881	498	31	119970	5.7113	5.6057e-09		494	20	72288	2.7615	0.0028768		710	37	165056	3.5348	0.00020402		58	9	216393	2.7775	0.0027389		761	42	673878	6.8574	3.5068e-12		62	10	1548841	6.2216	2.4601e-10
		14	ENSG00000070759	TESK2	1	45809555	45956872	443	29	119895	6.1631	3.5657e-10		341	18	72288	3.2924	0.00049673		482	34	165056	5.2587	7.2547e-08		44	4	256746	4.0633	2.4194e-05		375	33	673878	5.6731	7.0115e-09		47	4	1509692	5.8025	3.2672e-09
		15	ENSG00000236624	CCDC163P	1	45959538	45965751	21	8	119966	4.8079	7.6264e-07		17	5	72288	2.0784	0.018835		26	10	165056	5.1566	1.2575e-07		3	1	205702	3.0383	0.0011897		19	7	673878	3.6714	0.00012061		3	2	1590725	4.759	9.729e-07
		16	ENSG00000132763	MMACHC	1	45965725	45976739	34	13	119752	6.4047	7.535e-11		22	6	72288	3.3199	0.00045032		44	18	165056	5.1742	1.1442e-07		5	2	263653	5.0713	1.9752e-07		32	12	673878	5.1227	1.5062e-07		6	2	1521727	6.5104	3.7465e-11
		17	ENSG00000117450	PRDX1	1	45976708	45988719	55	10	120036	5.3972	3.3846e-08		37	5	72288	2.7777	0.0027368		64	12	165056	4.4937	3.4993e-06		8	3	263486	5.4308	2.8051e-08		44	7	673878	4.3554	6.6416e-06		9	3	1474600	6.0129	9.1104e-10
		18	ENSG00000117448	AKR1A1	1	46016215	46035721	62	12	119809	5.7205	5.3095e-09		51	6	72288	3.6985	0.00010843		73	13	165056	6.0948	5.4784e-10		6	2	248935	5.882	2.0264e-09		79	17	673878	7.2259	2.4897e-13		7	3	1579580	7.9414	9.992e-16
		19	ENSG00000132780	NASP	1	46049518	46084566	132	16	120131	5.2576	7.2976e-08		87	6	72288	2.9949	0.0013727		151	19	165056	4.5559	2.608e-06		12	2	226299	5.6955	6.1494e-09		143	18	673878	7.2765	1.7131e-13		12	2	1580374	6.1094	5e-10
		20	ENSG00000159588	CCDC17	1	46085716	46089729	15	4	120152	6.3804	8.834e-11		12	3	72288	4.3779	5.9913e-06		18	7	165056	6.4587	5.2803e-11		5	1	228206	5.4147	3.069e-08		14	4	673878	7.7126	6.1617e-15		6	1	1579088	6.5593	2.703e-11
		21	ENSG00000159592	GPBP1L1	1	46092976	46153785	134	23	120102	6.2019	2.7891e-10		129	7	72288	4.6216	1.9036e-06		179	18	165056	6.4307	6.3501e-11		18	1	252822	5.9661	1.215e-09		207	22	673878	6.1094	5e-10		18	2	1594968	6.1094	5e-10
		22	ENSG00000086015	MAST2	1	46252659	46501796	616	23	120110	5.4534	2.4708e-08		563	13	72288	4.1698	1.5242e-05		822	28	165056	6.5143	3.6513e-11		76	6	234572	5.3919	3.4851e-08		839	30	673878	6.8672	3.274e-12		79	6	1568815	6.1094	5e-10
		23	ENSG00000117461	PIK3R3	1	46505812	46642160	325	31	120029	5.384	3.643e-08		294	19	72288	3.554	0.00018972		408	39	165056	6.6724	1.2578e-11		22	3	241606	5.308	5.5417e-08		432	40	673878	8.1307	2.1347e-16		23	4	1527362	7.0319	1.0189e-12
		24	ENSG00000186790	FOXE3	1	47881744	47883723	4	2	119473	5.6344	8.7822e-09		5	3	72288	3.574	0.00017578		6	4	165056	5.267	6.9351e-08		1	1	260936	4.944	3.8275e-07		5	3	673878	6.6985	1.0526e-11		2	1	913287	5.2818	6.3956e-08
		25	ENSG00000185104	FAF1	1	50905150	51425935	734	37	120003	7.8111	2.8335e-15		584	16	72288	6.2365	2.2378e-10		785	29	165056	7.2923	1.524e-13		106	9	244306	6.1094	5e-10		1242	64	673878	7.8423	2.2125e-15		159	23	1385656	7.6479	1.0214e-14
		26	ENSG00000123080	CDKN2C	1	51426417	51440305	13	8	119775	7.8242	2.5535e-15		11	4	72288	6.7684	6.5089e-12		14	6	165056	7.8387	2.276e-15		4	2	199382	6.1094	5e-10		29	15	673878	7.6915	7.272e-15		6	3	958512	7.4805	3.7026e-14
		27	ENSG00000204006	C1orf185	1	51567906	51613752	85	7	120054	7.7092	6.3283e-15		68	3	72288	4.0252	2.8466e-05		84	7	165056	3.7127	0.00010251		4	1	264650	3.894	4.9294e-05		160	29	673878	4.3987	5.4458e-06		5	1	1341760	2.6965	0.003504
		28	ENSG00000123091	RNF11	1	51701943	51739127	48	22	119711	6.1094	5e-10		21	5	72288	4.0592	2.4618e-05		44	19	165056	3.7126	0.00010258		4	2	197556	3.5236	0.00021284		138	14	673878	1.976	0.024076		10	4	1302759	6.4122	7.174e-11
		29	ENSG00000085831	TTC39A	1	51752930	51810788	78	36	119777	7.6651	8.9373e-15		57	14	72288	4.986	3.0814e-07		84	27	165056	5.9978	1e-09		8	3	224769	4.8912	5.01e-07		207	48	673878	5.9379	1.4431e-09		11	5	1532327	5.1154	1.5651e-07
		30	ENSG00000154027	AK5	1	77747736	78025651	805	64	119742	4.571	2.4266e-06		840	41	72288	1.0598	0.14463		1277	83	165056	5.0652	2.0397e-07		174	28	258348	5.2246	8.7247e-08		1334	102	673878	10.039	5.1525e-24		186	39	1574369	6.8172	4.6406e-12
		31	ENSG00000065243	PKN2	1	89149905	89301938	350	26	119992	6.4888	4.326e-11		292	15	72288	5.779	3.7568e-09		451	39	165056	7.5151	2.8425e-14		26	4	263732	7.7059	6.4948e-15		556	21	673878	7.8073	2.9205e-15		41	5	1549143	7.7197	5.8287e-15
		32	ENSG00000137947	GTF2B	1	89318615	89357627	96	13	119893	5.4125	3.1069e-08		94	9	72288	5.1851	1.0795e-07		120	20	165056	6.871	3.1873e-12		13	3	264079	5.9932	1.0287e-09		155	19	673878	7.0436	9.3675e-13		13	3	1585226	7.738	5.0515e-15
		33	ENSG00000137944	CCBL2	1	89401456	89458636	179	20	119892	7.4739	3.8913e-14		160	12	72288	6.307	1.4222e-10		215	24	165056	7.4303	5.4179e-14		27	4	247111	5.3591	4.1826e-08		173	25	673878	7.0443	9.322e-13		33	7	1287665	6.1094	5e-10
		34	ENSG00000060718	COL11A1	1	103342023	103574052	696	28	119991	5.43	2.8175e-08		569	15	72288	2.5028	0.0061604		904	24	165056	4.3193	7.8257e-06		89	9	243335	4.3828	5.8585e-06		1241	50	673878	8.4125	2.0073e-17		112	18	1550293	7.6418	1.0714e-14
		35	ENSG00000014914	MTMR11	1	149900543	149908791	2	1	119968	6.1094	5e-10		6	3	72288	7.8215	2.609e-15		9	5	165056	8.2095	1.1102e-16		5	3	188047	7.5965	1.521e-14		23	6	673878	6.1094	5e-10		4	2	1463862	6.1094	5e-10
		36	ENSG00000163113	OTUD7B	1	149909705	149982625	21	6	119964	7.7338	5.218e-15		41	7	72288	6.1739	3.3315e-10		52	13	165056	7.0167	1.1361e-12		9	3	151645	8.027	4.996e-16		143	39	673878	6.1094	5e-10		17	4	1289548	8.014	5.5511e-16
		37	ENSG00000197959	DNM3	1	171810621	172387606	1313	96	119824	7.2157	2.6823e-13		1308	55	72288	5.249	7.6445e-08		1875	105	165056	7.2392	2.2564e-13		236	41	245093	7.3848	7.6328e-14		1948	114	673878	12.592	1.163e-36		244	42	1531470	6.1094	5e-10
		38	ENSG00000116183	PAPPA2	1	176432307	176814735	550	54	119932	4.8519	6.1134e-07		574	31	72288	4.8177	7.2627e-07		740	56	165056	7.3569	9.4116e-14		151	26	206346	7.8298	2.4425e-15		1169	65	673878	8.9214	2.3013e-19		165	21	1535648	7.551	2.1594e-14
		39	ENSG00000152092	ASTN1	1	176826438	177134109	617	65	119800	5.2915	6.0653e-08		470	37	72288	4.9234	4.2528e-07		743	68	165056	6.0659	6.5622e-10		149	24	233727	7.5067	3.0309e-14		1004	85	673878	8.0422	4.4113e-16		165	29	1522473	6.1094	5e-10
		40	ENSG00000135862	LAMC1	1	182992595	183114727	449	19	120139	5.6569	7.7068e-09		413	8	72288	3.3733	0.00037132		575	16	165056	5.1661	1.1949e-07		68	4	260115	4.9803	3.1748e-07		547	17	673878	6.9549	1.7637e-12		78	6	1514691	6.1094	5e-10
		41	ENSG00000198860	TSEN15	1	184020811	184043346	25	10	119634	6.1498	3.8797e-10		22	5	72288	6.8678	3.2605e-12		40	15	165056	7.8482	2.1094e-15		9	3	195591	6.1094	5e-10		59	26	673878	6.1094	5e-10		10	3	1592482	6.1094	5e-10
		42	ENSG00000069275	NUCKS1	1	205681947	205719404	52	13	119979	4.724	1.1564e-06		34	5	72288	-0.016607	0.50663		60	14	165056	1.4875	0.068436		10	3	209831	2.9702	0.0014879		134	35	673878	6.1094	5e-10		11	4	1585245	6.1094	5e-10
		43	ENSG00000152104	PTPN14	1	214522039	214725792	538	53	119748	6.3108	1.3879e-10		564	36	72288	4.7784	8.8356e-07		778	68	165056	7.7211	5.7664e-15		139	28	229637	6.8879	2.8305e-12		996	96	673878	9.5274	8.0642e-22		153	34	1509851	6.1094	5e-10
		44	ENSG00000092969	TGFB2	1	218519577	218617961	175	39	119897	6.7511	7.3357e-12		198	27	72288	7.0546	8.6547e-13		321	53	165056	7.0146	1.153e-12		48	12	245013	7.6699	8.6042e-15		319	62	673878	8.4729	1.197e-17		58	18	1400747	6.1094	5e-10
		45	ENSG00000172059	KLF11	2	10182976	10194963	10	3	119723	6.9437	1.9098e-12		17	2	72288	4.1313	1.8034e-05		23	7	165056	4.6155	1.9609e-06		7	2	254731	5.5183	1.7117e-08		53	18	673878	6.1094	5e-10		7	2	1517901	6.1094	5e-10
		46	ENSG00000205795	CYS1	2	10196907	10221071	38	5	119071	7.139	4.7007e-13		64	6	72288	3.66	0.00012611		86	14	165056	4.7771	8.8931e-07		9	2	256692	5.6058	1.0367e-08		121	28	673878	7.1492	4.3632e-13		9	3	1572014	6.1094	5e-10
		47	ENSG00000138092	CENPO	2	25016005	25045245	70	17	119981	5.1753	1.138e-07		82	9	72288	4.9565	3.5896e-07		111	19	165056	7.6451	1.0436e-14		17	4	262388	7.024	1.0777e-12		105	25	673878	6.1094	5e-10		19	5	1566363	6.4763	4.7014e-11
		48	ENSG00000138031	ADCY3	2	25042038	25142708	253	29	119838	7.5339	2.4626e-14		335	19	72288	6.1171	4.765e-10		415	32	165056	8.1919	1.2852e-16		44	5	252898	6.1094	5e-10		511	36	673878	9.179	2.1746e-20		52	8	1549590	7.5818	1.7042e-14
		49	ENSG00000084734	GCKR	2	27719709	27746554	40	10	119729	4.6833	1.4113e-06		37	6	72288	5.1079	1.6287e-07		63	18	165056	3.7656	8.3073e-05		14	4	242903	6.232	2.3028e-10		87	21	673878	6.1094	5e-10		13	3	1586418	6.3504	1.0736e-10
		50	ENSG00000233438	AC109829.1	2	27760253	27790011	21	8	119865	6.8458	3.8016e-12		58	6	72288	3.2995	0.00048435		72	10	165056	4.209	1.2823e-05		4	1	263513	4.6597	1.5835e-06		70	14	673878	6.8147	4.7217e-12		5	2	1476725	6.5708	2.5023e-11
		51	ENSG00000221843	C2orf16	2	27799389	27805588	8	5	119781	4.8278	6.9019e-07		9	3	72288	3.1985	0.0006907		17	10	165056	3.824	6.5655e-05		4	1	264460	5.1577	1.2499e-07		16	6	673878	6.4792	4.61e-11		8	3	1281950	6.7011	1.0341e-11
		52	ENSG00000243943	ZNF512	2	27805897	27858041	66	20	119903	6.3791	8.9038e-11		92	10	72288	2.8136	0.0024492		117	18	165056	4.1444	1.7034e-05		22	4	264164	3.8637	5.5851e-05		149	21	673878	6.6548	1.4181e-11		24	3	1557348	6.7349	8.2024e-12
		53	ENSG00000162959	MEMO1	2	32090129	32236299	194	18	119947	4.6286	1.8411e-06		194	10	72288	2.5208	0.0058548		306	22	165056	3.5538	0.00018986		41	4	243829	2.7449	0.0030267		465	39	673878	7.1814	3.4503e-13		43	5	1564898	6.1094	5e-10
		54	ENSG00000162961	DPY30	2	32092878	32264881	232	22	119913	4.6755	1.4663e-06		232	12	72288	2.5141	0.005966		357	24	165056	3.5389	0.00020091		46	5	245986	2.7196	0.0032677		579	35	673878	7.0541	8.6867e-13		49	5	1555801	7.7768	3.7192e-15
		55	ENSG00000152683	SLC30A6	2	32390933	32449448	89	27	119766	4.5954	2.1597e-06		128	13	72288	1.7081	0.043812		180	30	165056	2.8005	0.0025515		17	3	238995	1.1108	0.13333		213	34	673878	5.1299	1.4494e-07		19	3	1587005	4.2405	1.1152e-05
		56	ENSG00000049323	LTBP1	2	33172039	33624576	1156	69	119878	6.4647	5.0743e-11		1264	48	72288	6.6279	1.7026e-11		1735	84	165056	8.5066	8.9517e-18		285	47	209242	6.9315	2.0822e-12		2641	126	673878	11.816	1.6171e-32		303	53	1552520	8.0803	3.2309e-16
		57	ENSG00000115355	CCDC88A	2	55514978	55647057	299	23	119894	8.5079	8.8534e-18		391	16	72288	3.795	7.3836e-05		523	27	165056	7.3858	7.5743e-14		47	6	264687	6.6766	1.2224e-11		664	35	673878	6.3766	9.0523e-11		63	10	1526225	5.435	2.7403e-08
		58	ENSG00000163001	CCDC104	2	55746740	55773015	41	14	119542	5.6852	6.5319e-09		50	8	72288	2.8331	0.0023049		92	23	165056	4.6364	1.7723e-06		11	3	260471	3.0924	0.00099277		102	26	673878	6.1094	5e-10		12	5	1552742	6.7484	7.4754e-12
		59	ENSG00000138041	SMEK2	2	55774428	55846015	155	35	119780	5.6997	6e-09		169	17	72288	3.4686	0.00026158		249	39	165056	5.7377	4.7999e-09		24	5	263070	4.7452	1.0412e-06		291	30	673878	6.1787	3.2324e-10		25	5	1589512	7.7995	3.1086e-15
		60	ENSG00000138035	PNPT1	2	55861400	55921045	150	24	119597	4.9196	4.3361e-07		179	15	72288	2.7264	0.0032012		244	33	165056	4.2129	1.2604e-05		24	5	255072	4.2153	1.247e-05		276	29	673878	7.0712	7.679e-13		23	5	1587509	8.0988	2.7756e-16
		61	ENSG00000115380	EFEMP1	2	56093102	56151274	95	26	119900	6.1094	5e-10		128	21	72288	7.3636	8.9539e-14		190	44	165056	7.4426	4.9349e-14		36	10	239097	6.1094	5e-10		239	40	673878	6.1094	5e-10		39	10	1569658	6.1094	5e-10
		62	ENSG00000162929	KIAA1841	2	61293006	61391960	180	34	119754	4.6281	1.845e-06		209	16	72288	3.0179	0.0012727		292	34	165056	5.1842	1.085e-07		29	3	263830	4.6856	1.3958e-06		304	39	673878	4.322	7.7311e-06		34	6	1498426	3.8161	6.779e-05
		63	ENSG00000237651	C2orf74	2	61372243	61391964	58	9	119840	4.615	1.9659e-06		73	5	72288	3.3124	0.00046251		80	8	165056	4.5873	2.2451e-06		8	2	264906	4.6418	1.727e-06		93	10	673878	2.5108	0.0060227		9	2	1520495	2.9539	0.001569
		64	ENSG00000243667	WDR92	2	68350068	68384692	48	12	119339	4.6312	1.8182e-06		57	7	72288	2.7673	0.002826		85	16	165056	4.7204	1.1771e-06		11	3	260023	4.6465	1.6883e-06		109	22	673878	6.1094	5e-10		13	4	1524148	6.4851	4.4329e-11
		65	ENSG00000124370	MCEE	2	71336814	71357369	55	13	119679	6.625	1.7364e-11		61	6	72288	3.9251	4.3339e-05		92	13	165056	4.1346	1.7778e-05		6	2	264906	4.2295	1.171e-05		103	15	673878	4.5616	2.5388e-06		6	2	1592577	6.3503	1.0744e-10
		66	ENSG00000124374	PAIP2B	2	71409869	71454213	82	18	119601	6.1094	5e-10		77	7	72288	7.7972	3.1641e-15		154	16	165056	6.2146	2.5732e-10		25	7	228863	6.3516	1.0655e-10		193	28	673878	7.5814	1.7097e-14		24	7	1589675	7.5874	1.632e-14
		67	ENSG00000075292	ZNF638	2	71503691	71662199	377	21	119895	6.8663	3.2943e-12		339	12	72288	7.624	1.2296e-14		473	24	165056	7.5199	2.7416e-14		46	6	257765	6.1094	5e-10		629	37	673878	7.0571	8.5029e-13		46	7	1565706	7.4692	4.0357e-14
		68	ENSG00000135636	DYSF	2	71680852	71913898	379	82	119722	6.9862	1.4119e-12		622	64	72288	6.5045	3.8974e-11		851	105	165056	7.6021	1.4564e-14		138	37	193704	5.5919	1.1232e-08		1146	140	673878	10.399	1.2511e-25		141	40	1498359	6.1094	5e-10
		69	ENSG00000159374	M1AP	2	74785010	74875465	72	41	119785	5.0403	2.3238e-07		61	14	72288	2.4693	0.0067695		124	44	165056	6.1094	5e-10		7	3	214468	5.3108	5.456e-08		223	38	673878	3.7389	9.2422e-05		20	4	1473880	5.5326	1.5773e-08
		70	ENSG00000172071	EIF2AK3	2	88856259	88927094	21	6	120037	7.8242	2.5535e-15		51	7	72288	7.4207	5.8231e-14		55	10	165056	7.5011	3.1641e-14		12	3	224795	7.7126	6.1617e-15		145	40	673878	6.1094	5e-10		17	5	1394308	6.6377	1.5935e-11
		71	ENSG00000153574	RPIA	2	88991162	89050452	40	12	119824	6.2063	2.7128e-10		51	9	72288	5.4486	2.5389e-08		44	7	165056	6.3081	1.4122e-10		11	3	223605	7.5999	1.4821e-14		183	18	673878	6.422	6.7245e-11		16	4	1589403	6.1094	5e-10
		72	ENSG00000114988	LMAN2L	2	97371666	97405801	31	19	119772	7.2384	2.2699e-13		35	5	72288	1.5939	0.055474		56	17	165056	4.7295	1.1255e-06		5	2	265424	4.0945	2.1155e-05		71	19	673878	6.3197	1.3106e-10		7	3	1480284	5.9216	1.5939e-09
		73	ENSG00000168754	FAM178B	2	97541620	97684175	309	37	119775	5.0455	2.2614e-07		360	20	72288	2.5736	0.005033		490	40	165056	7.3744	8.2569e-14		55	6	263063	5.1904	1.0491e-07		463	45	673878	5.6167	9.7317e-09		62	10	1497789	4.9879	3.0519e-07
		74	ENSG00000144199	FAHD2B	2	97749320	97760619	8	3	119873	5.1452	1.3361e-07		26	5	72288	1.351	0.088347		31	7	165056	6.1537	3.7845e-10		3	1	179800	0.18556	0.42639		25	14	673878	2.8559	0.0021458		2	1	1572114	1.3377	0.090503
		75	ENSG00000135976	ANKRD36	2	97779233	97930258	67	21	119811	5.0282	2.475e-07		327	20	72288	1.9963	0.022953		199	25	165056	5.6919	6.28e-09		3	1	265204	2.8031	0.0025304		130	29	673878	2.9123	0.0017941		3	2	1505999	0.72906	0.23298
		76	ENSG00000196872	KIAA1211L	2	99410309	99552722	409	45	119871	4.7645	9.4652e-07		344	21	72288	1.9157	0.027703		564	45	165056	2.4843	0.0064911		50	8	259938	1.8243	0.034056		561	44	673878	2.0348	0.020935		52	8	1554104	3.8845	5.1271e-05
		77	ENSG00000115419	GLS	2	191745553	191830278	116	37	119792	6.5035	3.923e-11		143	20	72288	3.6432	0.00013465		226	47	165056	5.1383	1.386e-07		22	5	265095	5.0469	2.2453e-07		208	44	673878	7.7625	4.1633e-15		22	4	1584220	6.1094	5e-10
		78	ENSG00000138439	FAM117B	2	203499901	203634480	185	46	119785	4.6846	1.4025e-06		155	18	72288	1.8403	0.032865		247	49	165056	2.2074	0.013642		36	7	251988	1.1916	0.11671		318	52	673878	3.9778	3.4775e-05		37	6	1534800	4.3787	5.9687e-06
		79	ENSG00000231672	DIRC3	2	218148742	218621316	1146	89	119904	6.5182	3.5579e-11		1227	62	72288	3.2484	0.00058031		1628	97	165056	5.922	1.5901e-09		237	44	247404	6.2995	1.4931e-10		1868	105	673878	12.211	1.3583e-34		246	40	1537390	7.2612	1.919e-13
		80	ENSG00000127831	VIL1	2	219283815	219318018	26	7	119713	6.0374	7.8326e-10		34	4	72288	3.8629	5.6022e-05		45	9	165056	7.5956	1.5321e-14		11	1	265374	7.6785	8.0491e-15		84	21	673878	7.6099	1.3711e-14		14	2	1430842	6.1094	5e-10
		81	ENSG00000135913	USP37	2	219314974	219433084	202	15	120000	7.5236	2.6645e-14		185	8	72288	4.1185	1.9063e-05		196	12	165056	7.2895	1.5554e-13		42	3	256303	6.1838	3.1297e-10		330	23	673878	7.453	4.5608e-14		49	3	1512298	6.1094	5e-10
		82	ENSG00000144580	RQCD1	2	219433303	219461803	59	9	120042	7.1997	3.0165e-13		52	5	72288	4.1948	1.3654e-05		53	6	165056	7.3691	8.5876e-14		11	2	263388	5.9162	1.6469e-09		77	13	673878	6.8721	3.1631e-12		11	2	1576929	6.1094	5e-10
		83	ENSG00000115556	PLCD4	2	219472488	219501907	43	6	119955	6.2242	2.4198e-10		41	4	72288	4.1431	1.7133e-05		44	6	165056	5.9902	1.048e-09		12	3	222875	6.211	2.6324e-10		83	19	673878	6.1094	5e-10		13	3	1549862	6.1094	5e-10
		84	ENSG00000115568	ZNF142	2	219502639	219524378	33	5	120070	5.3735	3.8621e-08		35	3	72288	4.2562	1.0399e-05		39	5	165056	3.6702	0.00012116		9	2	236673	4.1547	1.6289e-05		61	13	673878	6.1094	5e-10		13	4	1386817	6.1094	5e-10
		85	ENSG00000163482	STK36	2	219536749	219567439	42	9	119905	5.8694	2.1874e-09		32	4	72288	3.6665	0.00012296		43	8	165056	5.5886	1.1447e-08		13	2	245387	5.5301	1.6003e-08		75	22	673878	6.1094	5e-10		16	4	1428538	6.1955	2.9051e-10
		86	ENSG00000135912	TTLL4	2	219575568	219620139	90	6	120070	5.7111	5.6114e-09		88	4	72288	3.6749	0.00011899		99	5	165056	5.3841	3.6398e-08		14	1	265800	5.0899	1.7914e-07		133	14	673878	6.1094	5e-10		15	2	1576329	6.1094	5e-10
		87	ENSG00000135929	CYP27A1	2	219646472	219680016	48	7	119765	4.8336	6.7048e-07		65	4	72288	2.882	0.0019759		78	6	165056	5.1743	1.1436e-07		16	2	264452	5.0193	2.5934e-07		109	12	673878	7.7592	4.2744e-15		23	4	1426844	6.1094	5e-10
		88	ENSG00000181378	CCDC108	2	219867568	219906249	37	12	119583	6.1094	5e-10		53	8	72288	6.5902	2.1968e-11		84	22	165056	6.1094	5e-10		11	4	222024	7.7559	4.3854e-15		97	28	673878	6.1094	5e-10		10	4	1510537	6.2788	1.7055e-10
		89	ENSG00000163501	IHH	2	219919142	219925189	9	3	119664	7.8064	2.9421e-15		14	4	72288	6.7821	5.923e-12		18	6	165056	7.9223	1.1657e-15		2	1	264907	6.1094	5e-10		18	6	673878	6.1094	5e-10		2	1	1589625	6.1094	5e-10
		90	ENSG00000187736	NHEJ1	2	219940039	220025587	151	16	119808	7.7408	4.9405e-15		177	13	72288	5.9465	1.37e-09		225	25	165056	7.1019	6.1506e-13		34	4	245002	6.1094	5e-10		237	27	673878	6.1094	5e-10		33	4	1571916	6.6789	1.2035e-11
		91	ENSG00000213901	SLC23A3	2	219940051	220035549	159	17	119803	6.1094	5e-10		187	13	72288	5.9961	1.0107e-09		244	27	165056	8.2924	5.5511e-17		38	4	247064	6.1094	5e-10		256	21	673878	6.3372	1.1703e-10		37	4	1572539	6.1094	5e-10
		92	ENSG00000115657	ABCB6	2	220074490	220083712	9	4	119880	5.439	2.6792e-08		6	2	72288	5.1447	1.3398e-07		24	13	165056	7.4319	5.3513e-14		1	1	264013	6.7481	7.4903e-12		20	12	673878	7.9223	1.1657e-15		1	1	1583828	10.297	3.6295e-25
		93	ENSG00000198925	ATG9A	2	220074494	220094439	29	7	119954	5.3156	5.3148e-08		28	4	72288	5.1807	1.1052e-07		59	19	165056	7.3847	7.6383e-14		11	4	240779	7.2408	2.2304e-13		54	16	673878	7.6604	9.2704e-15		9	2	1421589	7.1572	4.1167e-13
		94	ENSG00000163516	ANKZF1	2	220094479	220101391	13	3	120007	5.2131	9.2838e-08		18	5	72288	5.3996	3.3386e-08		23	7	165056	6.9463	1.8752e-12		2	1	260822	4.0183	2.9312e-05		27	9	673878	7.7451	4.774e-15		2	1	1578729	6.1094	5e-10
		95	ENSG00000163521	GLB1L	2	220101328	220110200	10	4	119930	5.4965	1.9372e-08		16	5	72288	5.0248	2.5198e-07		25	10	165056	6.9835	1.4396e-12		3	2	263585	6.1882	3.0425e-10		26	13	673878	7.6493	1.0103e-14		3	2	1553487	6.1094	5e-10
		96	ENSG00000115661	STK16	2	220110177	220115059	5	2	120028	5.4879	2.0342e-08		8	4	72288	5.2498	7.615e-08		14	8	165056	7.6867	7.5495e-15		3	2	187998	3.2596	0.00055793		17	10	673878	6.3361	1.1779e-10		4	2	1542495	7.1095	5.8215e-13
		97	ENSG00000127824	TUBA4A	2	220114433	220142892	43	7	119702	5.7148	5.4918e-09		58	5	72288	4.9633	3.4645e-07		87	15	165056	7.4562	4.452e-14		14	3	231404	7.7451	4.774e-15		100	20	673878	7.0948	6.477e-13		14	3	1529913	7.9347	1.0547e-15
		98	ENSG00000135924	DNAJB2	2	220143989	220151622	6	2	120143	4.7258	1.1458e-06		14	3	72288	3.3741	0.00037023		21	7	165056	5.9794	1.1201e-09		6	2	185980	6.1369	4.2066e-10		26	8	673878	7.6905	7.3275e-15		5	1	1461768	6.4207	6.7842e-11
		99	ENSG00000163273	NPPC	2	232786530	232791113	7	5	119404	7.5856	1.6542e-14		8	3	72288	4.4856	3.6355e-06		12	5	165056	5.3452	4.517e-08		2	1	255179	5.2709	6.7872e-08		10	4	673878	6.4057	7.4836e-11		1	1	1366176	14.933	1e-50
		100	ENSG00000144535	DIS3L2	2	232825955	233209060	880	35	119928	7.6067	1.4058e-14		606	22	72288	7.6531	9.8083e-15		1060	34	165056	8.0373	4.5925e-16		148	16	251998	7.5756	1.7875e-14		1553	44	673878	7.7067	6.4547e-15		149	17	1550704	7.964	8.3267e-16
		101	ENSG00000163286	ALPPL2	2	233271553	233275424	5	3	118947	4.6399	1.7432e-06		15	6	72288	4.0599	2.4542e-05		19	9	165056	3.3115	0.00046391		NA	NA	NA	NA	NA		15	8	673878	6.5997	2.0606e-11		NA	NA	NA	NA	NA
		102	ENSG00000115677	HDLBP	2	242166679	242256476	194	27	120017	4.7285	1.1312e-06		247	27	72288	4.0523	2.5361e-05		366	50	165056	6.2791	1.7031e-10		38	9	248531	4.2354	1.1406e-05		401	54	673878	6.6647	1.3263e-11		41	8	1527560	6.1094	5e-10
		103	ENSG00000163703	CRELD1	3	9975506	9987097	18	6	119750	6.4192	6.8484e-11		36	6	72288	3.3195	0.00045095		35	9	165056	5.8356	2.6796e-09		5	2	256085	6.8568	3.5206e-12		29	13	673878	8.2924	5.5511e-17		6	2	1413449	7.6675	8.7708e-15
		104	ENSG00000163704	PRRT3	3	9987226	9994078	14	5	119741	5.0026	2.828e-07		14	3	72288	2.2992	0.010747		18	6	165056	5.0082	2.7477e-07		NA	NA	NA	NA	NA		20	12	673878	7.9057	1.3323e-15		NA	NA	NA	NA	NA
		105	ENSG00000125037	EMC3	3	10004221	10052800	148	10	120003	5.3366	4.7353e-08		157	7	72288	2.2473	0.01231		192	14	165056	6.3851	8.5668e-11		18	2	259048	6.3269	1.2507e-10		199	16	673878	6.5857	2.2642e-11		18	2	1527684	6.1094	5e-10
		106	ENSG00000160799	CCDC12	3	46963216	47023500	61	35	119613	5.4812	2.1123e-08		71	6	72288	5.4402	2.6609e-08		128	28	165056	6.1178	4.745e-10		11	2	252743	5.9343	1.4751e-09		133	28	673878	6.8544	3.5816e-12		29	4	1373171	4.726	1.145e-06
		107	ENSG00000088727	KIF9	3	47269516	47324941	79	18	119712	5.9162	1.6469e-09		63	8	72288	5.7073	5.7386e-09		121	32	165056	6.772	6.3526e-12		12	2	258416	7.7768	3.7192e-15		128	32	673878	7.2949	1.4949e-13		17	4	1445955	6.1751	3.3053e-10
		108	ENSG00000114648	KLHL18	3	47324407	47388306	60	27	119816	4.7516	1.0091e-06		64	12	72288	5.4311	2.8006e-08		116	41	165056	6.487	4.377e-11		16	2	258955	6.0267	8.3688e-10		96	32	673878	6.1094	5e-10		21	3	1486072	6.8438	3.8547e-12
		109	ENSG00000076201	PTPN23	3	47422501	47454931	56	21	119916	5.0431	2.29e-07		40	8	72288	4.6448	1.702e-06		83	27	165056	6.1094	5e-10		5	2	213254	4.1549	1.6275e-05		66	19	673878	6.6991	1.0487e-11		7	2	1441606	4.9214	4.2968e-07
		110	ENSG00000114650	SCAP	3	47455203	47518616	67	16	119898	4.753	1.002e-06		56	7	72288	4.7639	9.4928e-07		105	25	165056	6.1094	5e-10		16	3	232582	6.0915	5.5945e-10		127	35	673878	7.5666	1.9151e-14		17	4	1492267	7.7422	4.885e-15
		111	ENSG00000168268	NT5DC2	3	52558386	52569070	24	5	119966	5.4007	3.3189e-08		21	2	72288	5.4134	3.0923e-08		45	11	165056	7.3575	9.3703e-14		5	1	264138	4.6669	1.5287e-06		48	13	673878	7.4256	5.6122e-14		5	1	1591369	6.7065	9.965e-12
		112	ENSG00000168273	SMIM4	3	52568029	52613253	75	8	119938	5.0668	2.0228e-07		60	4	72288	5.5703	1.2714e-08		120	17	165056	7.382	7.7938e-14		18	1	253265	5.9895	1.0522e-09		152	23	673878	6.1094	5e-10		23	3	1498072	7.3005	1.4333e-13
		113	ENSG00000163939	PBRM1	3	52579368	52719933	263	12	119973	5.1608	1.2297e-07		218	5	72288	5.4926	1.9799e-08		404	23	165056	6.902	2.5638e-12		48	2	260228	5.9406	1.4202e-09		503	27	673878	6.9822	1.4526e-12		65	5	1468582	7.3073	1.3628e-13
		114	ENSG00000163938	GNL3	3	52715172	52728508	21	5	120010	4.9443	3.8204e-07		22	3	72288	5.46	2.3812e-08		40	11	165056	7.112	5.7199e-13		8	1	265772	5.8775	2.0826e-09		46	14	673878	6.1094	5e-10		11	3	1442705	6.1094	5e-10
		115	ENSG00000016864	GLT8D1	3	52728505	52740048	14	4	119871	5.0085	2.7427e-07		13	3	72288	5.3299	4.9132e-08		26	9	165056	7.077	7.363e-13		9	2	243396	5.6858	6.5093e-09		26	9	673878	7.4368	5.157e-14		7	1	1588059	6.1094	5e-10
		116	ENSG00000114902	SPCS1	3	52738971	52742182	5	2	119724	5.0173	2.6203e-07		4	1	72288	5.4612	2.3642e-08		8	4	165056	6.5693	2.5275e-11		2	1	264907	5.1932	1.0336e-07		12	7	673878	6.1094	5e-10		2	1	1581406	6.1094	5e-10
		117	ENSG00000114904	NEK4	3	52744800	52804965	94	10	119684	5.1336	1.4213e-07		78	3	72288	5.3809	3.7051e-08		150	21	165056	7.3625	9.0261e-14		16	1	248486	5.9341	1.4775e-09		198	27	673878	6.1094	5e-10		21	3	1430950	6.5232	3.4401e-11
		118	ENSG00000055957	ITIH1	3	52811603	52826078	29	5	120080	5.3196	5.1992e-08		32	3	72288	4.618	1.937e-06		53	11	165056	7.6794	7.9936e-15		13	2	250910	6.3821	8.7309e-11		56	12	673878	6.1094	5e-10		15	2	1536927	6.6899	1.1162e-11
		119	ENSG00000055955	ITIH4	3	52846991	52865495	36	10	119932	6.6011	2.0401e-11		46	7	72288	3.7118	0.00010289		120	12	165056	3.22	0.00064092		16	4	263025	4.9223	4.2767e-07		76	17	673878	7.3491	9.9809e-14		17	4	1458708	7.8865	1.5543e-15
		120	ENSG00000243696	RP5-966M1.6	3	52847298	52869745	61	14	119974	6.5864	2.2526e-11		60	7	72288	3.6898	0.0001122		153	14	165056	3.3863	0.0003542		22	4	263201	4.7029	1.2826e-06		95	17	673878	6.1094	5e-10		22	4	1458111	7.8659	1.8319e-15
		121	ENSG00000248592	TMEM110-MUSTN1	3	52867137	52931578	231	18	119818	5.3548	4.2822e-08		133	10	72288	3.5153	0.00021962		287	24	165056	4.1437	1.7084e-05		25	4	261630	4.5852	2.2675e-06		197	26	673878	6.8742	3.1165e-12		31	5	1387962	6.1094	5e-10
		122	ENSG00000213533	TMEM110	3	52870235	52931612	212	18	119804	5.4502	2.5157e-08		125	10	72288	3.5401	0.00019999		266	22	165056	4.1108	1.9712e-05		19	4	260855	4.771	9.1648e-07		184	25	673878	6.1094	5e-10		26	5	1361620	6.1094	5e-10
		123	ENSG00000163935	SFMBT1	3	52937588	53080766	330	24	119841	5.8556	2.3764e-09		338	18	72288	3.0504	0.0011428		495	37	165056	5.0179	2.6126e-07		33	5	259816	3.2994	0.0004845		444	38	673878	6.6848	1.1561e-11		36	6	1453278	7.245	2.1627e-13
		124	ENSG00000272305	RP11-894J14.5	3	53003135	53133469	325	27	119812	7.2369	2.2949e-13		371	20	72288	3.7679	8.2319e-05		493	40	165056	6.9393	1.97e-12		44	7	262476	7.1102	5.7954e-13		457	38	673878	7.1062	5.9623e-13		45	6	1564888	6.1094	5e-10
		125	ENSG00000163933	RFT1	3	53122499	53164478	114	13	119918	6.4057	7.4852e-11		98	7	72288	3.5836	0.00016946		158	20	165056	5.7025	5.9039e-09		17	2	264084	5.6213	9.4762e-09		149	20	673878	7.4275	5.5345e-14		17	2	1589351	6.3678	9.5895e-11
		126	ENSG00000144730	IL17RD	3	57124010	57204334	208	31	119644	4.9242	4.2344e-07		177	14	72288	2.6783	0.0037		305	29	165056	4.7517	1.0086e-06		46	7	247586	5.0207	2.5736e-07		291	36	673878	7.5849	1.6634e-14		49	11	1530794	7.3484	1.0031e-13
		127	ENSG00000114541	FRMD4B	3	69219141	69591734	861	115	119634	4.5595	2.5638e-06		1378	82	72288	-0.91875	0.82089		1901	148	165056	0.099828	0.46024		208	46	255820	0.68248	0.24747		1703	135	673878	3.0411	0.0011784		228	51	1483355	5.8346	2.6965e-09
		128	ENSG00000144857	BOC	3	112929850	113006303	176	33	119895	5.2261	8.6567e-08		218	29	72288	6.3564	1.0326e-10		294	43	165056	3.1512	0.00081301		51	10	250202	3.9962	3.2178e-05		341	54	673878	8.495	9.9004e-18		58	12	1509990	6.1094	5e-10
		129	ENSG00000181722	ZBTB20	3	114056941	114866118	1041	112	119843	4.5655	2.4915e-06		914	97	72288	2.6278	0.0042964		2007	169	165056	6.204	2.7525e-10		249	63	243213	7.3638	8.9373e-14		2471	163	673878	10.533	3.0541e-26		277	58	1520006	8.6871	1.8598e-18
		130	ENSG00000181789	COPG1	3	128968449	128996614	115	11	120121	6.5008	3.9958e-11		78	3	72288	2.7159	0.0033049		106	9	165056	3.6739	0.00011943		22	2	236189	4.3379	7.1916e-06		122	19	673878	6.1094	5e-10		24	4	1461841	6.1094	5e-10
		131	ENSG00000183624	HMCES	3	128997671	129025029	95	12	120112	6.4821	4.5242e-11		51	4	72288	2.9096	0.0018097		98	14	165056	4.0725	2.326e-05		7	3	227501	7.7325	5.2736e-15		93	15	673878	6.1094	5e-10		7	3	1497636	6.1094	5e-10
		132	ENSG00000184897	H1FX	3	129033615	129035120	5	2	120146	5.6764	6.8786e-09		3	1	72288	3.3021	0.00047981		6	3	165056	3.7413	9.154e-05		1	1	256466	1.9486	0.025672		11	5	673878	7.27	1.798e-13		1	1	1596575	14.933	1e-50
		133	ENSG00000163785	RYK	3	133784147	133969689	459	25	119947	6.8316	4.1974e-12		440	16	72288	5.9604	1.2584e-09		639	28	165056	6.5599	2.6929e-11		67	9	253568	6.5187	3.5454e-11		681	44	673878	7.4982	3.2355e-14		72	12	1547919	7.535	2.4425e-14
		134	ENSG00000114019	AMOTL2	3	134074716	134094321	24	7	119715	4.804	7.7765e-07		27	2	72288	1.3958	0.081388		34	6	165056	5.427	2.8647e-08		10	2	244304	5.7568	4.2866e-09		57	19	673878	6.1094	5e-10		10	3	1508267	7.9006	1.3878e-15
		135	ENSG00000129055	ANAPC13	3	134196548	134205558	18	3	119944	4.6585	1.5925e-06		19	2	72288	4.6082	2.0304e-06		26	5	165056	6.591	2.1838e-11		4	1	264460	6.1094	5e-10		26	5	673878	6.1094	5e-10		4	1	1583247	6.1094	5e-10
		136	ENSG00000182923	CEP63	3	134204585	134293859	188	8	120095	4.5857	2.2624e-06		192	5	72288	4.5042	3.3312e-06		278	13	165056	6.5306	3.2762e-11		24	3	251482	7.6214	1.2546e-14		309	17	673878	6.8509	3.669e-12		24	3	1523828	6.1094	5e-10
		137	ENSG00000177311	ZBTB38	3	141043055	141168634	242	47	119900	7.6226	1.2434e-14		216	26	72288	7.4708	3.9857e-14		345	54	165056	8.84	4.787e-19		41	10	237480	6.1094	5e-10		406	52	673878	8.2545	7.6279e-17		52	12	1505397	7.5297	2.5424e-14
		138	ENSG00000155903	RASA2	3	141205889	141334184	260	14	120050	7.0108	1.1851e-12		263	11	72288	6.9158	2.3264e-12		357	22	165056	6.8815	2.9615e-12		34	6	235756	7.0328	1.012e-12		270	32	673878	6.1094	5e-10		37	5	1462462	7.3558	9.4924e-14
		139	ENSG00000018408	WWTR1	3	149235022	149454501	442	61	119597	5.583	1.1822e-08		677	53	72288	5.4487	2.5373e-08		929	97	165056	4.3943	5.5573e-06		97	24	243768	4.7866	8.4813e-07		1022	98	673878	7.2949	1.4948e-13		113	29	1516504	8.1259	2.2204e-16
		140	ENSG00000114744	COMMD2	3	149456257	149470286	38	9	119976	5.3819	3.686e-08		37	6	72288	4.5542	2.6297e-06		52	14	165056	3.9567	3.8004e-05		5	2	265800	3.7684	8.2155e-05		38	9	673878	2.4404	0.0073354		5	2	1449440	5.1215	1.5157e-07
		141	ENSG00000197415	VEPH1	3	156977531	157251408	736	55	119698	6.1147	4.8358e-10		863	38	72288	2.4785	0.0065977		1158	59	165056	4.1886	1.4031e-05		146	21	261761	4.0044	3.109e-05		1069	57	673878	7.8446	2.1714e-15		150	20	1575932	6.1094	5e-10
		142	ENSG00000174891	RSRC1	3	157823644	158263519	1235	26	119992	5.7789	3.7589e-09		1289	16	72288	3.2589	0.00055927		1856	35	165056	4.5227	3.0531e-06		123	10	248830	3.9605	3.7397e-05		1654	33	673878	8.1968	1.2341e-16		131	11	1534989	7.5053	3.0642e-14
		143	ENSG00000085276	MECOM	3	168801287	169381406	1334	139	119825	6.7147	9.4206e-12		1677	100	72288	4.3018	8.4697e-06		2371	173	165056	9.7254	1.1747e-22		293	63	249024	9.3078	6.5257e-21		2496	191	673878	11.706	5.9636e-32		304	66	1537012	7.9635	8.3607e-16
		144	ENSG00000075420	FNDC3B	3	171757418	172119455	371	46	119534	7.2267	2.4751e-13		706	64	72288	7.3469	1.0141e-13		890	86	165056	9.3243	5.5859e-21		152	36	235172	6.1094	5e-10		1351	164	673878	13.054	3.0114e-39		170	43	1493116	6.1094	5e-10
		145	ENSG00000121853	GHSR	3	172162923	172166246	6	3	119869	6.2465	2.0987e-10		7	3	72288	3.8709	5.4219e-05		11	5	165056	7.5317	2.5036e-14		3	1	258715	5.703	5.8845e-09		11	5	673878	6.8642	3.3426e-12		3	1	1595315	6.1094	5e-10
		146	ENSG00000228804	RP11-211G3.3	3	187420101	187451637	82	13	119629	6.1094	5e-10		85	10	72288	5.7634	4.1208e-09		97	14	165056	6.9556	1.7557e-12		16	3	243357	6.7164	9.3165e-12		152	30	673878	6.1094	5e-10		19	4	1441054	6.7136	9.4943e-12
		147	ENSG00000113916	BCL6	3	187439165	187463515	54	12	119698	7.6493	1.0103e-14		57	9	72288	5.7418	4.6843e-09		89	21	165056	7.0808	7.1637e-13		15	4	211961	5.3599	4.1632e-08		107	27	673878	6.1094	5e-10		16	5	1454382	7.9057	1.3323e-15
		148	ENSG00000068078	FGFR3	4	1795034	1810599	11	7	119663	4.9259	4.1978e-07		43	7	72288	3.3483	0.00040649		27	7	165056	1.887	0.029578		8	5	150122	2.7149	0.0033152		84	25	673878	6.762	6.8039e-12		7	4	1200603	7.5814	1.7097e-14
		149	ENSG00000109685	WHSC1	4	1873151	1983934	57	39	119617	6.489	4.3215e-11		78	11	72288	3.2844	0.00051097		63	8	165056	0.20283	0.41964		12	5	166333	0.91689	0.1796		239	77	673878	6.8321	4.1854e-12		27	6	1048084	6.2818	1.6736e-10
		150	ENSG00000132405	TBC1D14	4	6910969	7034845	122	30	119673	4.7456	1.0393e-06		310	13	72288	0.42028	0.33714		404	24	165056	2.5781	0.0049678		50	6	256251	2.6944	0.003526		623	36	673878	6.5528	2.8233e-11		53	7	1580457	6.1094	5e-10
		151	ENSG00000071127	WDR1	4	10075963	10118573	126	37	119394	5.7685	4e-09		186	18	72288	1.2395	0.10759		249	36	165056	4.1713	1.5142e-05		25	4	257520	3.4689	0.00026127		267	26	673878	4.9456	3.7954e-07		28	6	1534155	6.3385	1.1604e-10
		152	ENSG00000178163	ZNF518B	4	10441498	10459034	46	14	119778	5.2572	7.3124e-08		34	6	72288	2.5186	0.0058906		67	21	165056	2.4476	0.0071912		6	2	264427	3.7925	7.4573e-05		71	24	673878	5.4301	2.8156e-08		6	2	1575791	5.9291	1.5231e-09
		153	ENSG00000109684	CLNK	4	10488019	10686489	392	63	119612	5.197	1.0125e-07		756	51	72288	1.2131	0.11255		1077	79	165056	1.7362	0.041266		139	23	250605	2.1047	0.017659		1043	58	673878	7.7379	5.0522e-15		137	17	1542135	6.1094	5e-10
		154	ENSG00000163257	DCAF16	4	17802278	17812381	25	10	119871	6.1094	5e-10		19	6	72288	7.8189	2.6645e-15		32	13	165056	7.0389	9.6906e-13		4	2	264278	6.1094	5e-10		23	8	673878	6.1094	5e-10		4	2	1587287	6.1094	5e-10
		155	ENSG00000109805	NCAPG	4	17812525	17846485	76	13	119972	6.1094	5e-10		60	7	72288	7.3613	9.1094e-14		88	16	165056	7.6273	1.199e-14		9	3	236595	6.1094	5e-10		92	16	673878	6.1094	5e-10		10	4	1529442	6.522	3.4684e-11
		156	ENSG00000178177	LCORL	4	17842822	18023499	397	25	119932	8.1794	1.4262e-16		330	11	72288	6.7179	9.2172e-12		496	30	165056	7.5575	2.0543e-14		39	4	242884	6.1094	5e-10		598	31	673878	7.5965	1.5216e-14		41	5	1591173	6.1094	5e-10
		157	ENSG00000109790	KLHL5	4	39046659	39128477	187	10	119842	4.6607	1.5761e-06		246	9	72288	1.0456	0.14787		289	12	165056	4.5347	2.884e-06		34	3	262509	3.5705	0.00017813		316	15	673878	6.8463	3.7886e-12		35	3	1583641	6.1094	5e-10
		158	ENSG00000084093	REST	4	57774075	57802010	67	15	119770	6.0168	8.8936e-10		75	12	72288	6.2109	2.6334e-10		90	18	165056	6.9057	2.4969e-12		12	4	250383	7.7787	3.6637e-15		124	32	673878	6.1094	5e-10		12	4	1576406	6.1094	5e-10
		159	ENSG00000084092	NOA1	4	57829536	57844989	42	12	119572	4.8212	7.1333e-07		48	10	72288	5.3123	5.4134e-08		56	15	165056	5.3279	4.9681e-08		8	4	264463	8.014	5.5511e-16		63	19	673878	6.1094	5e-10		9	4	1596256	6.1094	5e-10
		160	ENSG00000047315	POLR2B	4	57843888	57897334	115	23	120005	6.7071	9.9258e-12		152	18	72288	5.7526	4.393e-09		188	31	165056	6.6297	1.6824e-11		27	6	264229	7.3765	8.1268e-14		219	34	673878	6.8633	3.3654e-12		31	6	1594501	7.7768	3.7192e-15
		161	ENSG00000156140	ADAMTS3	4	73146686	73434516	374	30	119582	5.8109	3.1069e-09		467	25	72288	6.2607	1.9164e-10		660	67	165056	6.1041	5.1705e-10		69	12	227510	4.9986	2.8869e-07		770	64	673878	7.9836	7.1074e-16		78	15	1459529	6.1094	5e-10
		162	ENSG00000197826	C4orf22	4	81256874	81884910	1087	52	119793	4.6443	1.7059e-06		1119	27	72288	3.6167	0.00014918		1469	42	165056	1.263	0.1033		137	14	246715	2.3512	0.0093558		2754	67	673878	4.0238	2.8636e-05		175	21	1532980	4.5709	2.4287e-06
		163	ENSG00000151247	EIF4E	4	99792835	99851788	115	14	119623	5.1318	1.4353e-07		87	5	72288	2.1009	0.017823		131	15	165056	2.6202	0.0043939		10	3	252693	1.6746	0.047004		232	38	673878	3.4064	0.0003291		10	3	1596966	3.9866	3.3513e-05
		164	ENSG00000168769	TET2	4	106067032	106200973	194	37	119925	5.1402	1.3725e-07		232	19	72288	5.5427	1.4893e-08		366	43	165056	8.1988	1.2141e-16		51	9	256179	7.5956	1.5321e-14		448	55	673878	6.6033	2.0112e-11		58	13	1558052	6.1094	5e-10
		165	ENSG00000123737	EXOSC9	4	122722472	122738176	36	9	120022	4.9484	3.742e-07		40	8	72288	2.8816	0.0019786		61	18	165056	3.6102	0.00015298		3	1	264664	0.74571	0.22792		55	16	673878	6.1094	5e-10		3	1	1570625	-1.4169	0.92175
		166	ENSG00000153147	SMARCA5	4	144434616	144478639	50	18	119602	4.7215	1.1708e-06		74	6	72288	4.1394	1.7413e-05		88	10	165056	5.0056	2.7845e-07		15	3	256770	5.9709	1.1798e-09		127	20	673878	6.1094	5e-10		16	3	1455971	6.1094	5e-10
		167	ENSG00000164161	HHIP	4	145567173	145666423	138	19	119535	6.1094	5e-10		141	10	72288	6.1094	5e-10		184	19	165056	7.3273	1.1741e-13		39	4	226209	7.6479	1.0214e-14		253	25	673878	8.6149	3.4998e-18		41	4	1563487	6.1094	5e-10
		168	ENSG00000164163	ABCE1	4	146019084	146050331	18	8	119899	4.5846	2.274e-06		14	5	72288	6.033	8.0461e-10		21	9	165056	7.7995	3.1086e-15		7	3	209854	7.675	8.2712e-15		42	21	673878	6.1094	5e-10		11	6	1070223	6.1094	5e-10
		169	ENSG00000164164	OTUD4	4	146031990	146101313	44	23	119615	5.0089	2.7367e-07		45	12	72288	5.3422	4.591e-08		56	17	165056	6.9413	1.9423e-12		12	4	220020	7.0774	7.3436e-13		133	58	673878	7.1838	3.3906e-13		19	8	1254516	6.1094	5e-10
		170	ENSG00000113389	NPR3	5	32689176	32791819	132	24	119621	5.0806	1.881e-07		195	15	72288	2.0714	0.01916		257	23	165056	5.5891	1.1412e-08		60	7	244772	4.6136	1.9785e-06		390	47	673878	8.1153	2.4232e-16		66	12	1561255	6.1094	5e-10
		171	ENSG00000164190	NIPBL	5	36876861	37066515	252	47	119726	7.0431	9.4025e-13		188	18	72288	5.9439	1.392e-09		361	51	165056	5.3131	5.3875e-08		46	7	252504	5.6727	7.0278e-09		458	67	673878	6.6198	1.7981e-11		50	9	1515910	6.1094	5e-10
		172	ENSG00000112964	GHR	5	42423879	42721979	542	52	119850	8.8796	3.3548e-19		429	21	72288	7.5401	2.3474e-14		704	51	165056	7.4864	3.5383e-14		84	15	205470	6.1094	5e-10		924	66	673878	8.9954	1.1767e-19		91	12	1534815	7.4869	3.525e-14
		173	ENSG00000198865	CCDC152	5	42756903	42802462	123	14	119993	6.1094	5e-10		109	9	72288	7.4743	3.8802e-14		154	20	165056	7.3576	9.3592e-14		13	3	229418	6.1094	5e-10		170	24	673878	6.1094	5e-10		13	3	1548404	6.1094	5e-10
		174	ENSG00000250722	SEPP1	5	42799982	42887494	271	30	119747	6.7858	5.7731e-12		215	19	72288	7.6667	8.8263e-15		286	27	165056	6.8642	3.3438e-12		38	9	174352	7.9817	7.2164e-16		357	45	673878	8.735	1.2178e-18		38	8	1542716	6.1094	5e-10
		175	ENSG00000164287	CDC20B	5	54408799	54469005	121	13	119745	5.3157	5.3132e-08		116	9	72288	3.9784	3.4684e-05		176	23	165056	3.6546	0.00012881		26	3	264626	4.3104	8.1466e-06		187	27	673878	6.1094	5e-10		30	5	1554746	6.1094	5e-10
		176	ENSG00000164294	GPX8	5	54455946	54462899	14	3	119563	5.1342	1.4166e-07		14	2	72288	3.9924	3.2701e-05		20	5	165056	4.229	1.1739e-05		4	1	264725	4.7286	1.1305e-06		23	7	673878	6.1094	5e-10		4	2	1596038	6.1094	5e-10
		177	ENSG00000234602	MCIDAS	5	54515442	54523143	14	4	119397	5.4098	3.1542e-08		18	4	72288	3.1212	0.0009007		23	6	165056	4.6253	1.8707e-06		2	1	263278	3.0595	0.0011085		27	8	673878	7.721	5.7732e-15		2	1	1597260	6.1094	5e-10
		178	ENSG00000177058	SLC38A9	5	54921673	55069022	479	22	120037	6.0028	9.6983e-10		626	16	72288	4.8659	5.6955e-07		711	30	165056	7.1123	5.7074e-13		42	4	263925	7.3152	1.2851e-13		787	33	673878	8.3377	3.7886e-17		44	5	1588046	6.1094	5e-10
		179	ENSG00000095015	MAP3K1	5	56111401	56191979	178	24	120007	5.0434	2.2871e-07		189	15	72288	2.9932	0.0013802		268	28	165056	3.8309	6.3847e-05		38	6	264426	3.7154	0.00010144		277	26	673878	6.1131	4.8865e-10		38	6	1593943	6.1094	5e-10
		180	ENSG00000155542	SETD9	5	56205087	56221359	38	7	120161	5.0593	2.104e-07		42	5	72288	1.9856	0.023539		64	13	165056	3.865	5.5555e-05		6	2	264710	5.1676	1.1854e-07		54	8	673878	6.1094	5e-10		6	2	1596230	6.1094	5e-10
		181	ENSG00000049192	ADAMTS6	5	64444563	64777747	667	62	119713	8.1605	1.6686e-16		760	38	72288	7.0492	9.0003e-13		1133	75	165056	8.7858	7.7627e-19		118	19	253254	7.3197	1.2429e-13		1048	66	673878	9.0219	9.2444e-20		126	19	1580665	6.1094	5e-10
		182	ENSG00000085365	SCAMP1	5	77656339	77776562	289	16	119967	5.6979	6.0661e-09		326	12	72288	1.5817	0.056858		365	18	165056	3.0351	0.0012022		39	5	264109	5.394	3.4456e-08		471	34	673878	5.4966	1.9354e-08		39	5	1588013	6.8009	5.1988e-12
		183	ENSG00000168944	CEP120	5	122680579	122759286	173	15	119821	4.6881	1.3785e-06		222	10	72288	5.3922	3.4803e-08		291	16	165056	7.0801	7.2006e-13		40	5	236004	7.3185	1.254e-13		290	17	673878	7.5788	1.7441e-14		41	6	1588406	7.0075	1.2133e-12
		184	ENSG00000131508	UBE2D2	5	138906016	139008018	134	20	119856	6.4504	5.5793e-11		112	9	72288	2.3839	0.0085659		203	36	165056	2.8092	0.0024835		14	2	252475	4.5933	2.1811e-06		279	26	673878	6.1094	5e-10		18	4	1435673	6.5637	2.6246e-11
		185	ENSG00000145819	ARHGAP26	5	142149949	142608576	972	120	119664	6.5916	2.1754e-11		1303	93	72288	6.1195	4.6947e-10		1819	153	165056	6.2621	1.8995e-10		283	50	247835	6.7551	7.1374e-12		1721	137	673878	5.6006	1.0679e-08		285	47	1489911	6.7618	6.8126e-12
		186	ENSG00000181163	NPM1	5	170814120	170838141	61	9	119874	5.0317	2.4305e-07		61	5	72288	2.4586	0.0069735		76	10	165056	4.7446	1.0447e-06		13	2	263791	5.147	1.3235e-07		81	12	673878	6.6154	1.8533e-11		13	2	1574314	6.0476	7.3517e-10
		187	ENSG00000156427	FGF18	5	170846660	170884627	49	22	119635	5.2669	6.9388e-08		68	11	72288	0.92633	0.17714		104	23	165056	5.1402	1.3722e-07		14	4	253552	6.0223	8.5958e-10		127	35	673878	6.1094	5e-10		16	5	1462724	7.5575	2.0539e-14
		188	ENSG00000185662	SMIM23	5	171212876	171221602	26	7	119412	5.0174	2.6188e-07		31	7	72288	3.7838	7.7232e-05		30	8	165056	7.6954	7.0499e-15		7	3	244568	7.8865	1.5543e-15		46	16	673878	6.1094	5e-10		8	3	1491672	6.1094	5e-10
		189	ENSG00000164463	CREBRF	5	172483355	172566291	155	17	120052	4.8639	5.7559e-07		135	9	72288	2.2578	0.011979		176	16	165056	2.353	0.0093123		29	3	245681	1.3645	0.08621		255	27	673878	6.9867	1.4069e-12		29	3	1583165	6.1094	5e-10
		190	ENSG00000113734	BNIP1	5	172571445	172591390	43	10	119839	4.9275	4.1645e-07		31	4	72288	2.8445	0.0022239		43	8	165056	2.6535	0.0039827		8	2	262502	2.1495	0.015797		73	20	673878	7.5217	2.7034e-14		8	2	1585967	7.6073	1.3989e-14
		191	ENSG00000131446	MGAT1	5	180217541	180242652	91	6	119329	5.2994	5.8107e-08		139	6	72288	2.3096	0.010454		149	8	165056	3.2494	0.00057821		7	2	197577	3.2871	0.00050613		179	14	673878	6.7079	9.8704e-12		9	4	1392910	7.1483	4.392e-13
		192	ENSG00000112699	GMDS	6	1624041	2245926	1079	142	119678	4.92	4.3283e-07		1460	99	72288	5.3049	5.636e-08		2267	181	165056	6.881	2.9713e-12		295	63	245925	7.3962	7.0075e-14		2627	158	673878	12.556	1.8456e-36		319	70	1515910	8.81	6.2592e-19
		193	ENSG00000112337	SLC17A2	6	25912982	25930946	51	12	120160	5.1599	1.2355e-07		49	5	72288	3.4286	0.00030339		72	12	165056	7.0968	6.3838e-13		15	2	254614	5.1332	1.4241e-07		104	23	673878	7.8327	2.387e-15		16	3	1575844	6.1094	5e-10
		194	ENSG00000010704	HFE	6	26087509	26098571	32	14	120099	5.0217	2.5607e-07		37	13	72288	3.7554	8.6518e-05		47	19	165056	7.4649	4.1689e-14		10	3	247178	5.7888	3.5435e-09		47	19	673878	7.8865	1.5543e-15		11	5	1552576	6.1094	5e-10
		195	ENSG00000187475	HIST1H1T	6	26107640	26108364	6	3	119784	6.0667	6.528e-10		4	2	72288	3.7101	0.0001036		4	2	165056	5.3981	3.3674e-08		3	1	207560	5.0543	2.1597e-07		5	3	673878	6.1094	5e-10		3	2	1443881	6.1094	5e-10
		196	ENSG00000197409	HIST1H3D	6	26197068	26199521	14	6	120212	8.2095	1.1102e-16		13	4	72288	6.169	3.4361e-10		16	6	165056	7.7887	3.3862e-15		4	2	259614	6.1094	5e-10		15	5	673878	6.1094	5e-10		4	2	1465614	6.1094	5e-10
		197	ENSG00000196866	HIST1H2AD	6	26199079	26199471	4	2	120133	5.5699	1.2747e-08		3	2	72288	4.1116	1.965e-05		3	2	165056	6.1094	5e-10		NA	NA	NA	NA	NA		2	1	673878	6.1094	5e-10		NA	NA	NA	NA	NA
		198	ENSG00000197846	HIST1H2BF	6	26199748	26200942	9	3	120218	7.7625	4.1633e-15		8	3	72288	6.9492	1.8373e-12		13	6	165056	7.8357	2.3315e-15		2	1	264725	5.5427	1.4896e-08		14	7	673878	7.7197	5.8287e-15		2	1	1596613	6.1094	5e-10
		199	ENSG00000198518	HIST1H4E	6	26204858	26206266	12	5	119819	7.3708	8.4821e-14		12	4	72288	5.1404	1.3707e-07		14	6	165056	5.2303	8.462e-08		3	2	263115	4.8559	5.9912e-07		18	7	673878	7.7272	5.4956e-15		3	2	1255384	6.2403	2.184e-10
		200	ENSG00000187990	HIST1H2BG	6	26216428	26216872	4	2	120084	6.8478	3.7503e-12		4	2	72288	3.0114	0.0013004		4	2	165056	7.219	2.6185e-13		NA	NA	NA	NA	NA		4	2	673878	7.3886	7.4218e-14		1	1	1324916	0.48721	0.31305
		201	ENSG00000124575	HIST1H1D	6	26234440	26235216	7	3	120254	6.16	3.637e-10		6	2	72288	3.8239	6.567e-05		8	3	165056	7.8659	1.8319e-15		2	1	187102	3.6846	0.00011453		7	3	673878	5.9973	1.0031e-09		2	1	1120033	0.82006	0.20609
		202	ENSG00000198327	HIST1H4F	6	26240561	26240976	4	2	120265	5.747	4.5422e-09		4	2	72288	4.1435	1.7104e-05		6	3	165056	7.8821	1.6098e-15		2	1	264725	6.1094	5e-10		5	3	673878	6.4199	6.816e-11		2	1	1358091	4.3993	5.429e-06
		203	ENSG00000158406	HIST1H4H	6	26281283	26285762	14	6	120068	7.964	8.3267e-16		14	4	72288	7.007	1.217e-12		19	7	165056	7.8586	1.9429e-15		3	1	263953	6.1094	5e-10		26	12	673878	7.5644	1.9484e-14		3	1	1589238	6.1094	5e-10
		204	ENSG00000204713	TRIM27	6	28870779	28891766	83	25	120174	5.2432	7.8914e-08		61	11	72288	3.7705	8.1472e-05		101	26	165056	3.6146	0.00015042		8	2	264278	4.5397	2.8173e-06		102	28	673878	7.2784	1.6892e-13		10	3	1447025	6.1094	5e-10
		205	ENSG00000197935	ZNF311	6	28962562	28973093	29	11	120224	4.6262	1.8623e-06		26	7	72288	4.0191	2.9213e-05		43	15	165056	5.4588	2.3961e-08		12	3	263552	4.7366	1.0867e-06		39	12	673878	6.2673	1.8366e-10		13	3	1406676	6.4246	6.6117e-11
		206	ENSG00000204702	OR2J1	6	29068386	29069658	10	6	120185	4.8809	5.2811e-07		7	2	72288	3.6154	0.00014994		10	4	165056	3.832	6.3555e-05		NA	NA	NA	NA	NA		8	3	673878	3.92	4.4274e-05		NA	NA	NA	NA	NA
		207	ENSG00000112462	OR12D3	6	29341200	29343068	8	4	120270	5.4679	2.2764e-08		10	4	72288	3.3272	0.00043867		12	5	165056	4.8507	6.1519e-07		6	3	264021	4.104	2.0304e-05		13	6	673878	1.7804	0.037502		6	3	1491371	6.1094	5e-10
		208	ENSG00000204614	TRIM40	6	30103885	30116512	78	10	120268	4.577	2.359e-06		109	8	72288	-0.12722	0.55062		149	16	165056	1.8819	0.029924		32	2	251645	0.20931	0.4171		206	21	673878	1.9639	0.024773		33	3	1450388	6.3369	1.1723e-10
		209	ENSG00000204469	PRRC2A	6	31588497	31605548	70	29	120137	4.894	4.94e-07		66	15	72288	2.9988	0.0013551		100	31	165056	7.2495	2.0922e-13		25	6	249569	4.6029	2.0834e-06		95	27	673878	7.6975	6.9389e-15		26	7	1509108	6.1094	5e-10
		210	ENSG00000204463	BAG6	6	31606805	31620482	52	23	120166	6.038	7.8e-10		41	11	72288	2.5237	0.0058065		71	27	165056	7.5004	3.1808e-14		20	5	252258	4.9852	3.0943e-07		63	23	673878	7.1299	5.0221e-13		20	6	1514981	6.9901	1.3738e-12
		211	ENSG00000204444	APOM	6	31620193	31625987	13	5	120225	6.8189	4.5858e-12		10	3	72288	1.6918	0.045344		22	10	165056	6.2191	2.5004e-10		6	3	233042	4.3592	6.528e-06		22	10	673878	7.6279	1.1935e-14		6	3	1522586	6.1094	5e-10
		212	ENSG00000204439	C6orf47	6	31626075	31628549	5	3	120240	6.0393	7.7402e-10		6	4	72288	1.8906	0.029337		5	3	165056	3.0413	0.001178		4	2	264045	3.2208	0.00063912		8	5	673878	3.2438	0.00058975		4	2	1527748	6.1094	5e-10
		213	ENSG00000204438	GPANK1	6	31629006	31634060	26	11	120275	5.3457	4.504e-08		25	8	72288	2.1046	0.017662		42	18	165056	7.7104	6.2728e-15		12	5	257956	4.4323	4.6626e-06		39	17	673878	6.3174	1.3302e-10		12	5	1511014	6.1094	5e-10
		214	ENSG00000204435	CSNK2B	6	31633013	31638120	15	9	120140	6.1838	3.1288e-10		13	5	72288	2.4619	0.0069095		27	16	165056	3.9023	4.7651e-05		6	2	249128	3.0663	0.0010837		20	10	673878	7.6975	6.9389e-15		8	3	1526362	6.6244	1.7436e-11
		215	ENSG00000263020	CSNK2B-LY6G5B-1181	6	31633879	31641323	30	15	120170	6.6131	1.8812e-11		22	8	72288	2.9997	0.0013514		41	21	165056	5.47	2.2496e-08		12	4	253090	4.039	2.6844e-05		35	16	673878	7.2563	1.9895e-13		14	6	1509663	6.1094	5e-10
		216	ENSG00000240053	LY6G5B	6	31637944	31641553	24	12	120180	6.5112	3.7289e-11		16	7	72288	3.1544	0.00080414		27	14	165056	5.8904	1.9268e-09		8	4	258970	5.0116	2.6986e-07		26	12	673878	5.8813	2.0348e-09		9	5	1498470	7.0108	1.1849e-12
		217	ENSG00000204427	ABHD16A	6	31654726	31671221	48	20	120115	5.441	2.6489e-08		37	9	72288	1.9973	0.022898		71	26	165056	7.1305	4.9999e-13		15	5	214961	3.3297	0.00043466		57	20	673878	5.5046	1.8504e-08		16	5	1477067	6.1094	5e-10
		218	ENSG00000204422	XXbac-BPG32J3.20	6	31654739	31681849	85	30	120168	5.7923	3.4715e-09		64	14	72288	1.8983	0.028825		115	36	165056	6.1094	5e-10		23	8	223014	3.7543	8.692e-05		97	30	673878	6.2109	2.6349e-10		24	9	1487456	6.1094	5e-10
		219	ENSG00000204424	LY6G6F	6	31674640	31685581	50	17	120241	6.0563	6.9639e-10		26	7	72288	1.8288	0.033712		59	20	165056	7.8327	2.387e-15		9	3	241870	3.2953	0.00049165		48	19	673878	5.618	9.6577e-09		10	4	1508806	7.8189	2.6645e-15
		220	ENSG00000250641	MEGT1	6	31674681	31685695	51	17	120239	6.0898	5.6526e-10		27	8	72288	1.7844	0.03718		60	21	165056	7.891	1.4988e-15		9	3	241870	3.2953	0.00049165		49	19	673878	5.7443	4.6151e-09		10	4	1508806	7.8189	2.6645e-15
		221	ENSG00000255552	LY6G6E	6	31679548	31681842	9	5	120290	5.9496	1.3441e-09		4	2	72288	1.2549	0.10476		10	5	165056	7.3492	9.9698e-14		2	1	263511	3.3075	0.00047066		9	5	673878	4.1992	1.3391e-05		3	2	1474971	6.1094	5e-10
		222	ENSG00000244355	LY6G6D	6	31683133	31685581	14	5	120219	5.3444	4.5355e-08		6	3	72288	1.9384	0.026285		14	5	165056	2.1135	0.017281		1	1	264725	2.9464	0.0016072		13	5	673878	2.022	0.02159		1	1	1523366	1.8751	0.030387
		223	ENSG00000204366	ZBTB12	6	31867384	31869769	9	6	119959	5.5072	1.8231e-08		7	4	72288	-0.84498	0.80094		9	6	165056	3.5379	0.00020167		1	1	262597	0.6527	0.25698		9	6	673878	2.4966	0.0062692		1	1	1450194	0.11463	0.45437
		224	ENSG00000124493	GRM4	6	33989628	34123399	477	77	119803	5.9257	1.5551e-09		539	39	72288	3.2842	0.0005114		753	77	165056	6.1072	5.0697e-10		59	15	241982	3.8799	5.2245e-05		884	80	673878	9.596	4.1566e-22		61	15	1538846	6.1094	5e-10
		225	ENSG00000186577	C6orf1	6	34214157	34217247	10	5	119888	7.2177	2.6446e-13		6	2	72288	7.7887	3.3862e-15		13	6	165056	6.1094	5e-10		2	1	261937	6.1094	5e-10		13	7	673878	7.542	2.3148e-14		2	1	1582755	6.1094	5e-10
		226	ENSG00000272325	NUDT3	6	34247456	34360451	277	22	120025	4.9652	3.4315e-07		286	15	72288	6.4181	6.8987e-11		527	30	165056	5.0936	1.7571e-07		35	5	243354	7.2748	1.7342e-13		517	33	673878	7.9038	1.3522e-15		38	5	1484271	7.8516	2.0539e-15
		227	ENSG00000270800	RPS10-NUDT3	6	34256547	34393825	373	23	120031	4.8154	7.3457e-07		319	19	72288	7.4035	6.6316e-14		630	29	165056	5.0614	2.0813e-07		35	6	226058	7.6359	1.1213e-14		652	43	673878	8.282	6.0554e-17		37	6	1520064	6.1094	5e-10
		228	ENSG00000124614	RPS10	6	34385231	34393902	34	9	119998	5.1346	1.4137e-07		18	4	72288	7.6975	6.9389e-15		46	12	165056	5.1436	1.3476e-07		1	1	38557	0.48801	0.31277		48	20	673878	6.1094	5e-10		1	1	1596599	14.933	1e-50
		229	ENSG00000196821	C6orf106	6	34555065	34664636	273	32	119975	5.6064	1.0331e-08		219	17	72288	4.5136	3.1867e-06		391	43	165056	4.2699	9.7793e-06		27	5	252445	3.8577	5.7231e-05		422	38	673878	6.7283	8.5835e-12		31	5	1515628	6.1094	5e-10
		230	ENSG00000064995	TAF11	6	34845555	34855866	26	11	119857	5.3403	4.6389e-08		23	6	72288	5.2604	7.1883e-08		45	19	165056	3.9791	3.4584e-05		6	3	208229	2.1619	0.015313		31	11	673878	7.707	6.4393e-15		6	3	1591001	6.1094	5e-10
		231	ENSG00000146197	SCUBE3	6	35182190	35220856	80	20	120034	6.1094	5e-10		44	6	72288	7.364	8.9206e-14		116	33	165056	7.1021	6.1456e-13		23	4	209666	6.6824	1.175e-11		112	30	673878	7.6708	8.5487e-15		22	4	1580089	6.1094	5e-10
		232	ENSG00000065029	ZNF76	6	35226686	35263762	96	18	119962	5.8541	2.3975e-09		72	7	72288	7.168	3.8047e-13		155	33	165056	7.0325	1.0141e-12		15	3	214616	6.4049	7.5216e-11		152	30	673878	7.4267	5.5678e-14		19	5	1575215	7.0287	1.042e-12
		233	ENSG00000023892	DEF6	6	35265595	35289548	63	18	119988	5.7677	4.0189e-09		47	7	72288	7.0411	9.5352e-13		105	28	165056	7.1227	5.2924e-13		9	3	233408	6.3925	8.1609e-11		83	21	673878	6.1094	5e-10		11	3	1510978	6.6453	1.5126e-11
		234	ENSG00000112655	PTK7	6	43044006	43129457	129	31	119798	4.721	1.1733e-06		170	22	72288	4.0692	2.3591e-05		247	47	165056	2.2315	0.012824		34	6	244216	4.0401	2.6714e-05		300	51	673878	7.9366	1.039e-15		34	8	1553495	6.1094	5e-10
		235	ENSG00000146216	TTBK1	6	43211418	43255997	72	20	119633	4.5641	2.5085e-06		88	9	72288	2.5047	0.0061274		146	24	165056	2.3363	0.0097369		19	3	242133	2.8479	0.0022007		177	36	673878	5.1119	1.5945e-07		21	5	1562527	5.0611	2.0841e-07
		236	ENSG00000198087	CD2AP	6	47445525	47594999	260	24	119981	6.2425	2.1525e-10		334	11	72288	2.6771	0.0037127		431	22	165056	4.4618	4.064e-06		37	5	250529	4.9855	3.0902e-07		511	28	673878	6.5344	3.1922e-11		42	6	1567347	6.9305	2.0967e-12
		237	ENSG00000164393	GPR111	6	47624172	47665533	58	18	119801	4.8546	6.03e-07		186	4	72288	1.5193	0.064347		213	7	165056	2.6398	0.0041475		34	2	262283	3.7633	8.3846e-05		250	14	673878	6.6905	1.1124e-11		37	3	1566086	6.5634	2.6302e-11
		238	ENSG00000153294	GPR115	6	47653600	47689757	87	11	119769	5.5132	1.7619e-08		144	6	72288	1.3773	0.084206		181	13	165056	2.9546	0.0015656		31	2	256271	3.6519	0.00013017		180	14	673878	6.1094	5e-10		34	4	1550377	7.8622	1.8874e-15
		239	ENSG00000112701	SENP6	6	76311225	76427997	347	28	120040	5.4648	2.3173e-08		321	19	72288	2.6137	0.0044788		442	37	165056	4.7244	1.1538e-06		24	6	247314	4.953	3.6547e-07		415	40	673878	6.2341	2.2721e-10		25	6	1549664	6.1094	5e-10
		240	ENSG00000083123	BCKDHB	6	80816364	81055987	658	35	119790	5.4039	3.2596e-08		574	14	72288	4.2274	1.1821e-05		1016	39	165056	6.1852	3.1009e-10		105	11	254149	6.6844	1.1597e-11		912	39	673878	8.5628	5.5075e-18		106	11	1551822	6.1094	5e-10
		241	ENSG00000187772	LIN28B	6	105404923	105531207	123	43	119786	6.1094	5e-10		142	17	72288	6.4181	6.9003e-11		184	30	165056	7.223	2.5435e-13		31	5	241904	6.1094	5e-10		277	53	673878	7.6994	6.8341e-15		33	7	1517035	6.1094	5e-10
		242	ENSG00000135535	CD164	6	109687717	109703762	49	14	120045	4.5848	2.2725e-06		47	8	72288	3.0423	0.0011738		65	17	165056	4.6117	1.997e-06		5	2	242313	5.8203	2.937e-09		67	14	673878	6.1094	5e-10		5	1	1578317	6.1094	5e-10
		243	ENSG00000185250	PPIL6	6	109711418	109762374	139	18	119965	5.0949	1.7447e-07		138	13	72288	3.2069	0.00067085		175	26	165056	4.6146	1.9696e-06		22	3	263948	5.5191	1.7038e-08		208	31	673878	7.2814	1.6515e-13		25	4	1572492	6.921	2.2418e-12
		244	ENSG00000198945	L3MBTL3	6	130334844	130462594	209	26	119891	6.1094	5e-10		246	19	72288	7.5697	1.8707e-14		362	36	165056	7.4765	3.8179e-14		45	8	231683	6.1094	5e-10		438	46	673878	8.5509	6.1082e-18		55	10	1534534	7.0947	6.4831e-13
		245	ENSG00000079819	EPB41L2	6	131160487	131384462	468	52	119785	5.1266	1.4754e-07		637	21	72288	4.2617	1.0143e-05		871	37	165056	5.1045	1.6584e-07		110	15	251054	5.4282	2.8462e-08		910	48	673878	7.6745	8.304e-15		117	17	1549772	7.3926	7.1998e-14
		246	ENSG00000112414	GPR126	6	142622991	142767403	204	34	119919	6.1094	5e-10		220	22	72288	7.6581	9.4369e-15		348	42	165056	6.9605	1.695e-12		37	6	240947	6.1094	5e-10		404	53	673878	7.5825	1.6954e-14		39	6	1564796	6.1094	5e-10
		247	ENSG00000091831	ESR1	6	151977826	152450754	1633	110	119984	9.6291	3.0125e-22		1560	82	72288	7.4642	4.189e-14		2177	128	165056	9.9774	9.5682e-24		248	53	242146	6.1094	5e-10		2048	137	673878	12.145	3.05e-34		259	51	1519230	9.6041	3.842e-22
		248	ENSG00000174945	AMZ1	7	2719156	2815134	129	25	119788	6.1094	5e-10		315	28	72288	6.8661	3.2993e-12		537	50	165056	7.9614	8.5036e-16		56	12	239158	6.1094	5e-10		666	77	673878	9.3051	6.6923e-21		57	12	1520623	6.8481	3.7407e-12
		249	ENSG00000146535	GNA12	7	2767746	2883958	153	23	119849	6.1094	5e-10		263	11	72288	7.3913	7.2707e-14		490	31	165056	7.9525	9.1367e-16		55	7	229840	6.1094	5e-10		720	41	673878	6.6807	1.1894e-11		59	9	1577850	7.5471	2.226e-14
		250	ENSG00000170852	KBTBD2	7	32907784	32933743	35	13	119808	4.798	8.0115e-07		59	9	72288	3.9389	4.0922e-05		71	16	165056	5.0851	1.8373e-07		9	3	233690	4.604	2.0725e-06		75	16	673878	6.1094	5e-10		9	3	1589661	7.7592	4.2744e-15
		251	ENSG00000106483	SFRP4	7	37945543	38065297	322	34	119389	4.6213	1.9066e-06		479	41	72288	2.9133	0.0017883		598	57	165056	5.7946	3.4247e-09		95	19	252660	5.7885	3.5504e-09		634	70	673878	9.2748	8.9001e-21		99	21	1576616	6.1094	5e-10
		252	ENSG00000146674	IGFBP3	7	45951949	45961473	24	9	119753	5.106	1.6454e-07		19	5	72288	4.8674	5.6537e-07		28	11	165056	7.0662	7.9597e-13		4	2	259301	6.7316	8.3895e-12		31	14	673878	6.8638	3.3518e-12		4	2	1554998	6.5286	3.3192e-11
		253	ENSG00000146918	NCAPG2	7	158424003	158497520	198	20	119800	4.695	1.3327e-06		234	15	72288	1.6909	0.045425		253	17	165056	1.1812	0.11876		36	6	251500	1.5317	0.062804		278	25	673878	4.4195	4.9455e-06		36	4	1591483	6.0341	7.9929e-10
		254	ENSG00000164741	DLC1	8	12940870	13373167	1751	100	119952	4.8508	6.1473e-07		2067	81	72288	2.1857	0.01442		2523	116	165056	4.6589	1.5894e-06		314	46	254558	3.9306	4.2364e-05		2916	113	673878	11.731	4.4191e-32		327	45	1539359	8.2765	6.3413e-17
		255	ENSG00000147408	CSGALNACT1	8	19261672	19615540	811	87	119647	5.7014	5.9431e-09		1128	53	72288	3.3435	0.00041363		1603	91	165056	6.1663	3.4951e-10		264	39	245073	5.7642	4.1027e-09		1973	131	673878	9.7759	7.1413e-23		288	47	1533620	7.9372	1.0337e-15
		256	ENSG00000134013	LOXL2	8	23154702	23282841	561	47	119850	6.9268	2.1529e-12		795	39	72288	6.7799	6.015e-12		960	63	165056	9.8112	5.0389e-23		100	22	254690	7.3599	9.2037e-14		816	57	673878	9.333	5.146e-21		104	23	1522985	6.1094	5e-10
		257	ENSG00000197217	ENTPD4	8	23243296	23315208	189	39	119893	5.4591	2.3927e-08		184	21	72288	4.1421	1.7208e-05		303	42	165056	5.8885	1.9488e-09		39	8	259797	6.3426	1.1295e-10		310	36	673878	7.2056	2.8904e-13		42	9	1575266	7.6776	8.1046e-15
		258	ENSG00000147437	GNRH1	8	25276776	25282170	4	2	119989	5.5024	1.8737e-08		6	2	72288	0.75012	0.22659		10	4	165056	4.0352	2.728e-05		1	1	264725	3.4438	0.00028679		8	4	673878	6.1094	5e-10		4	2	1150027	7.0702	7.7371e-13
		259	ENSG00000104756	KCTD9	8	25285366	25315992	66	6	119877	6.0985	5.3543e-10		80	5	72288	0.34749	0.36411		108	11	165056	4.4713	3.8876e-06		17	2	264596	5.1654	1.1993e-07		111	12	673878	6.1094	5e-10		20	3	1490146	6.3516	1.0654e-10
		260	ENSG00000184661	CDCA2	8	25316513	25365436	115	10	119513	6.509	3.7819e-11		123	8	72288	0.41486	0.33912		161	16	165056	4.4962	3.4586e-06		17	2	260725	5.0317	2.4306e-07		222	24	673878	6.1094	5e-10		22	4	1444799	6.1094	5e-10
		261	ENSG00000147419	CCDC25	8	27590835	27630170	131	14	119978	4.7923	8.2442e-07		138	11	72288	0.81832	0.20659		170	20	165056	4.0505	2.5549e-05		27	4	262567	4.3569	6.5944e-06		177	18	673878	4.7407	1.0651e-06		32	5	1592965	7.6794	7.9936e-15
		262	ENSG00000171320	ESCO2	8	27629466	27670157	148	11	119980	4.8655	5.7089e-07		168	10	72288	1.1162	0.13218		200	17	165056	4.4472	4.3489e-06		22	4	263049	4.2766	9.4901e-06		175	15	673878	4.0594	2.4595e-05		23	4	1593435	7.8327	2.387e-15
		263	ENSG00000168078	PBK	8	27667137	27695612	155	6	120032	4.6222	1.8987e-06		168	6	72288	1.2099	0.11316		185	9	165056	3.5808	0.00017129		21	2	263463	4.0793	2.2581e-05		158	6	673878	2.67	0.0037929		20	3	1593557	6.7807	5.9814e-12
		264	ENSG00000181690	PLAG1	8	57073463	57123883	83	14	119901	6.1094	5e-10		70	8	72288	6.1094	5e-10		142	29	165056	6.1094	5e-10		11	1	261851	6.1094	5e-10		148	31	673878	6.1094	5e-10		15	3	1460860	6.782	5.9249e-12
		265	ENSG00000170791	CHCHD7	8	57124245	57131357	6	4	119569	7.6297	1.1768e-14		5	3	72288	6.2465	2.0983e-10		12	9	165056	8.2924	5.5511e-17		1	1	199523	-1.1563	0.87623		18	13	673878	7.7352	5.1625e-15		4	2	1390455	4.9899	3.0212e-07
		266	ENSG00000170786	SDR16C5	8	57212569	57233335	24	16	119737	5.7725	3.9052e-09		38	8	72288	2.6262	0.0043172		66	23	165056	6.8722	3.16e-12		7	3	263843	6.0067	9.4647e-10		56	17	673878	6.1094	5e-10		7	3	1569209	6.1094	5e-10
		267	ENSG00000181195	PENK	8	57349233	57359293	34	8	119563	6.1772	3.2632e-10		34	6	72288	3.406	0.00032964		45	11	165056	6.6045	1.995e-11		7	3	264725	6.3579	1.0229e-10		43	10	673878	6.1094	5e-10		8	3	1499631	6.1094	5e-10
		268	ENSG00000066827	ZFAT	8	135490031	135725292	468	40	119752	7.4675	4.086e-14		606	28	72288	4.3461	6.9284e-06		861	52	165056	7.9115	1.2711e-15		169	21	257903	7.328	1.168e-13		1037	65	673878	9.1873	2.0143e-20		195	29	1544643	7.6581	9.4369e-15
		269	ENSG00000185730	ZNF696	8	144371846	144380231	12	5	119522	5.4844	2.0742e-08		37	4	72288	2.5655	0.0051515		41	5	165056	7.0333	1.0085e-12		2	1	261655	6.1094	5e-10		36	5	673878	6.1094	5e-10		2	1	1585914	6.1094	5e-10
		270	ENSG00000184428	TOP1MT	8	144386554	144442149	77	13	119398	5.1307	1.4434e-07		207	16	72288	2.458	0.0069849		236	29	165056	7.2562	1.9912e-13		20	6	234105	6.7142	9.4577e-12		294	28	673878	7.8845	1.5795e-15		22	6	1539869	7.6372	1.1102e-14
		271	ENSG00000147854	UHRF2	9	6413151	6507054	210	35	119788	4.5635	2.5151e-06		187	9	72288	2.408	0.00802		330	27	165056	2.4413	0.0073179		41	4	240910	4.6389	1.751e-06		377	32	673878	3.917	4.4828e-05		46	6	1583169	7.6231	1.2379e-14
		272	ENSG00000107341	UBE2R2	9	33817565	33920402	313	25	120066	4.5827	2.295e-06		216	18	72288	0.75278	0.22579		329	27	165056	2.5794	0.0049491		33	7	239429	1.9475	0.025739		392	33	673878	5.987	1.0689e-09		32	8	1579624	7.6581	9.4369e-15
		273	ENSG00000137073	UBAP2	9	33921691	34048947	409	27	120113	4.7225	1.1646e-06		275	10	72288	0.99498	0.15987		454	32	165056	2.4903	0.0063815		51	6	224076	1.7985	0.036053		528	31	673878	5.439	2.6787e-08		52	9	1570993	5.8624	2.2816e-09
		274	ENSG00000159899	NPR2	9	35792151	35809729	37	10	119577	5.0277	2.4825e-07		29	5	72288	3.0467	0.0011568		51	14	165056	3.9547	3.8319e-05		9	2	264725	4.5661	2.4843e-06		41	9	673878	6.1094	5e-10		10	2	1586942	6.1094	5e-10
		275	ENSG00000137103	TMEM8B	9	35814448	35854844	92	20	119764	5.1156	1.5638e-07		68	10	72288	3.434	0.00029738		127	31	165056	4.5095	3.249e-06		19	4	264725	5.7164	5.4394e-09		140	37	673878	6.1094	5e-10		20	4	1591559	6.1094	5e-10
		276	ENSG00000204930	FAM221B	9	35816388	35828744	23	7	119735	4.6723	1.4894e-06		19	4	72288	2.9332	0.0016776		36	12	165056	3.6089	0.00015376		3	1	264725	4.0329	2.7551e-05		41	17	673878	7.56	2.0151e-14		3	1	1596589	6.1223	4.6113e-10
		277	ENSG00000130222	GADD45G	9	92219928	92221470	3	2	119870	4.8366	6.6031e-07		3	2	72288	4.0361	2.7169e-05		5	3	165056	3.0088	0.0013116		NA	NA	NA	NA	NA		5	3	673878	3.1573	0.00079608		1	1	295969	-0.62422	0.73376
		278	ENSG00000175787	ZNF169	9	97021593	97063736	107	21	119852	5.1939	1.0296e-07		126	11	72288	2.5901	0.0047973		192	28	165056	2.106	0.017603		21	6	226213	4.4991	3.4125e-06		221	32	673878	7.0741	7.5223e-13		23	7	1576084	6.1094	5e-10
		279	ENSG00000130950	NUTM2F	9	97077605	97090926	6	2	119775	4.7573	9.8122e-07		19	3	72288	2.8754	0.0020179		44	13	165056	2.6729	0.0037594		NA	NA	NA	NA	NA		22	11	673878	7.675	8.2712e-15		NA	NA	NA	NA	NA
		280	ENSG00000165140	FBP1	9	97365415	97402531	98	20	119692	5.3181	5.2423e-08		117	12	72288	3.6929	0.00011086		160	25	165056	2.3946	0.0083198		23	4	264702	3.2008	0.00068527		184	30	673878	5.9298	1.5161e-09		26	5	1522140	4.1278	1.8312e-05
		281	ENSG00000185920	PTCH1	9	98205262	98279339	219	37	119772	7.3817	7.816e-14		176	21	72288	7.7126	6.1617e-15		298	38	165056	6.9548	1.7647e-12		32	7	241347	7.7677	3.9968e-15		268	37	673878	8.2432	8.383e-17		36	7	1499148	6.1094	5e-10
		282	ENSG00000268926	DKFZP434H0512	9	98534605	98537013	9	5	119661	6.7167	9.2967e-12		9	4	72288	2.4077	0.0080277		11	5	165056	4.1367	1.7618e-05		3	1	264725	1.8315	0.033512		9	4	673878	3.8424	6.0926e-05		3	1	1590449	3.1861	0.00072103
		283	ENSG00000148143	ZNF462	9	109625378	109775915	238	65	119825	6.212	2.6156e-10		181	25	72288	3.7973	7.3129e-05		359	78	165056	6.8312	4.2108e-12		55	13	235875	7.7352	5.1625e-15		405	78	673878	8.9152	2.4346e-19		65	16	1540511	7.1547	4.1933e-13
		284	ENSG00000070061	IKBKAP	9	111629797	111696396	222	23	119906	4.7288	1.129e-06		245	21	72288	2.7098	0.0033666		326	31	165056	4.6432	1.7156e-06		53	8	262717	3.791	7.5027e-05		346	35	673878	7.1242	5.234e-13		62	13	1580422	6.1094	5e-10
		285	ENSG00000119326	CTNNAL1	9	111704851	111775809	158	20	119899	4.5912	2.204e-06		159	14	72288	2.6055	0.0045873		236	33	165056	4.4262	4.7943e-06		23	5	255704	4.3312	7.4149e-06		270	27	673878	7.0939	6.5202e-13		23	5	1585306	7.8586	1.9429e-15
		286	ENSG00000106771	TMEM245	9	111777432	111882225	223	33	119917	4.8689	5.61e-07		215	20	72288	2.6023	0.0046302		336	40	165056	5.6611	7.5212e-09		33	6	249954	4.1071	2.0029e-05		489	40	673878	5.8928	1.899e-09		48	10	1585958	6.1094	5e-10
		287	ENSG00000148219	ASTN2	9	119187504	120177348	2820	248	119799	5.0826	1.8617e-07		2717	178	72288	0.85482	0.19633		4607	303	165056	4.9216	4.2909e-07		674	130	251894	4.0188	2.9251e-05		4289	242	673878	10.078	3.4672e-24		716	111	1526318	7.9445	9.7481e-16
		288	ENSG00000056586	RC3H2	9	125606835	125667620	102	23	119741	6.3253	1.2634e-10		90	10	72288	4.4066	5.2501e-06		133	25	165056	5.2256	8.6772e-08		11	2	220393	6.3266	1.2528e-10		146	30	673878	6.1094	5e-10		16	4	1473022	7.8215	2.609e-15
		289	ENSG00000171448	ZBTB26	9	125677845	125693779	13	5	119531	6.9858	1.4163e-12		22	5	72288	4.8681	5.6326e-07		31	9	165056	5.5908	1.1302e-08		5	2	264469	5.708	5.7144e-09		42	15	673878	7.6839	7.7161e-15		6	2	1589609	6.6475	1.4911e-11
		290	ENSG00000011454	RABGAP1	9	125703112	125867145	295	27	119828	7.3315	1.1379e-13		256	11	72288	4.6469	1.685e-06		371	32	165056	6.2885	1.6031e-10		32	2	262684	6.8034	5.108e-12		435	52	673878	7.6771	8.1385e-15		46	6	1477868	7.8357	2.3315e-15
		291	ENSG00000165209	STRBP	9	125871779	126030855	156	53	119754	6.3133	1.3659e-10		153	19	72288	3.9487	3.9284e-05		280	42	165056	6.365	9.7624e-11		40	5	246099	7.0915	6.6352e-13		332	54	673878	6.1094	5e-10		44	6	1517580	7.8622	1.8874e-15
		292	ENSG00000136854	STXBP1	9	130374544	130457460	154	20	120003	5.1676	1.1858e-07		121	9	72288	0.45401	0.32491		213	35	165056	2.8123	0.0024595		22	5	262534	2.2018	0.013839		196	50	673878	3.3622	0.00038666		24	5	1517125	3.4856	0.0002455
		293	ENSG00000187024	PTRH1	9	130455257	130487152	61	16	119855	4.7518	1.0081e-06		39	5	72288	-0.47491	0.68257		85	25	165056	2.7808	0.0027112		7	2	262532	1.0402	0.14913		58	24	673878	2.9858	0.0014144		7	2	1584347	3.3296	0.00043493
		294	ENSG00000160401	C9orf117	9	130469268	130478281	20	9	119804	4.8375	6.5734e-07		12	3	72288	-1.3264	0.90765		29	15	165056	2.718	0.0032841		3	1	261655	0.84738	0.19839		17	8	673878	1.5227	0.063919		3	1	1587095	2.1794	0.014651
		295	ENSG00000167094	TTC16	9	130478345	130493879	25	7	119749	4.8076	7.6378e-07		31	4	72288	-0.62551	0.73418		50	11	165056	2.448	0.0071817		10	2	236552	1.3583	0.087178		44	11	673878	2.6753	0.0037333		10	2	1583703	2.372	0.0088455
		296	ENSG00000107164	FUBP3	9	133454352	133513739	92	20	119958	6.6362	1.6092e-11		140	19	72288	5.9714	1.1758e-09		156	27	165056	6.1094	5e-10		21	5	235240	6.1094	5e-10		232	51	673878	7.7466	4.7184e-15		22	6	1515740	6.1094	5e-10
		297	ENSG00000165661	QSOX2	9	139098179	139137687	24	8	119888	8.2095	1.1102e-16		93	15	72288	7.2689	1.8119e-13		116	19	165056	7.0505	8.9134e-13		14	4	255111	6.8125	4.796e-12		212	48	673878	7.6099	1.3711e-14		16	5	1430117	6.9971	1.3068e-12
		298	ENSG00000107929	LARP4B	10	855484	977564	126	67	119661	4.6423	1.7225e-06		84	15	72288	0.93665	0.17447		302	28	165056	0.1723	0.4316		34	6	234995	0.653	0.25688		423	30	673878	4.2268	1.1854e-05		36	6	1549022	5.0403	2.3246e-07
		299	ENSG00000173848	NET1	10	5454514	5500426	148	13	119886	4.9896	3.0245e-07		166	12	72288	3.5096	0.0002244		193	18	165056	3.7409	9.1679e-05		17	4	264092	4.7195	1.1819e-06		120	16	673878	4.6308	1.821e-06		13	2	1588476	5.8332	2.7184e-09
		300	ENSG00000204130	RUFY2	10	70100864	70167051	91	10	119876	5.0768	1.9192e-07		115	5	72288	3.7443	9.0446e-05		155	14	165056	5.3988	3.3553e-08		18	1	251229	5.1203	1.5249e-07		209	25	673878	6.1094	5e-10		21	2	1557993	6.1094	5e-10
		301	ENSG00000138346	DNA2	10	70173821	70231879	141	15	119622	5.0496	2.2142e-07		174	9	72288	3.4992	0.0002333		213	19	165056	4.8701	5.5766e-07		17	3	262753	5.2342	8.2857e-08		263	23	673878	7.8611	1.904e-15		22	6	1527405	7.2006	2.9965e-13
		302	ENSG00000122912	SLC25A16	10	70237756	70287231	134	16	119605	4.7253	1.1491e-06		157	9	72288	4.5877	2.2412e-06		182	17	165056	5.6602	7.5594e-09		9	2	263919	5.9352	1.4678e-09		241	25	673878	7.2303	2.4103e-13		13	3	1587927	6.1094	5e-10
		303	ENSG00000138336	TET1	10	70320413	70454239	355	25	119664	6.3192	1.3144e-10		425	17	72288	5.6614	7.5069e-09		496	28	165056	5.79	3.5191e-09		50	8	245365	5.0549	2.153e-07		568	27	673878	7.47	4.0112e-14		52	9	1485162	6.1094	5e-10
		304	ENSG00000060339	CCAR1	10	70480769	70552134	169	23	119971	4.7112	1.2312e-06		149	13	72288	3.1583	0.00079336		201	26	165056	1.3297	0.091801		29	6	181498	2.3449	0.009515		249	39	673878	6.1094	5e-10		29	6	1517845	6.1094	5e-10
		305	ENSG00000148734	NPFFR1	10	72007085	72043432	51	22	119758	6.0284	8.2817e-10		89	14	72288	-0.71752	0.76347		140	33	165056	3.555	0.00018896		20	7	218704	3.8631	5.5986e-05		189	44	673878	4.6963	1.3243e-06		22	8	1499672	7.7642	4.1078e-15
		306	ENSG00000138303	ASCC1	10	73856278	73976892	243	18	119842	4.8179	7.2552e-07		267	10	72288	4.377	6.0163e-06		360	28	165056	5.7366	4.8295e-09		34	5	264500	3.8696	5.4502e-05		367	42	673878	4.6646	1.5459e-06		36	7	1513006	7.2827	1.6359e-13
		307	ENSG00000166295	ANAPC16	10	73975787	73995618	38	7	119593	5.2309	8.4337e-08		45	5	72288	4.6767	1.4576e-06		57	11	165056	6.0294	8.2305e-10		8	2	233386	4.8968	4.8698e-07		58	13	673878	3.1473	0.00082394		8	2	1566589	5.5063	1.8322e-08
		308	ENSG00000156650	KAT6B	10	76585340	76792380	317	46	119659	4.7423	1.0566e-06		282	19	72288	2.4035	0.0081184		442	48	165056	5.1654	1.1993e-07		48	8	261571	5.0605	2.0904e-07		499	51	673878	2.6733	0.0037555		52	8	1554384	3.5935	0.00016313
		309	ENSG00000108179	PPIF	10	81107225	81115093	10	2	120084	7.3368	1.0941e-13		11	2	72288	4.1502	1.6613e-05		17	4	165056	7.3796	7.9381e-14		3	1	186572	6.1094	5e-10		32	11	673878	6.1094	5e-10		4	2	1418894	6.1094	5e-10
		310	ENSG00000180628	PCGF5	10	92979908	93044088	49	24	119802	4.8191	7.2112e-07		39	7	72288	2.9625	0.0015257		93	17	165056	3.3193	0.00045116		27	4	169630	3.0861	0.0010142		196	19	673878	6.1094	5e-10		27	3	1585946	6.2899	1.5887e-10
		311	ENSG00000196233	LCOR	10	98592017	98740800	123	46	119693	5.4909	2e-08		95	12	72288	4.3444	6.9829e-06		258	37	165056	2.8926	0.0019105		45	7	215201	3.1476	0.00082301		356	46	673878	7.8897	1.515e-15		49	6	1514254	6.1094	5e-10
		312	ENSG00000119906	FAM178A	10	102672326	102724893	48	12	119310	5.6202	9.5381e-09		60	8	72288	3.8377	6.2106e-05		105	25	165056	0.73707	0.23054		17	3	263997	3.0834	0.0010233		123	30	673878	6.1094	5e-10		20	5	1425393	6.7347	8.2151e-12
		313	ENSG00000076685	NT5C2	10	104845940	104953056	285	28	119967	4.6112	2.0021e-06		272	17	72288	3.4025	0.00033387		432	44	165056	4.2316	1.1601e-05		36	5	263328	2.447	0.007203		323	25	673878	7.2334	2.3561e-13		36	5	1588521	6.1094	5e-10
		314	ENSG00000198873	GRK5	10	120967101	121215131	425	80	119581	6.0056	9.5323e-10		706	52	72288	3.4882	0.00024314		1031	90	165056	3.908	4.6534e-05		123	28	252583	4.4398	4.502e-06		1104	104	673878	9.6921	1.6281e-22		134	31	1550980	6.1094	5e-10
		315	ENSG00000107902	LHPP	10	126150403	126306457	380	64	119485	5.0392	2.338e-07		719	50	72288	2.0947	0.018097		905	75	165056	5.7997	3.3218e-09		120	29	241233	5.9072	1.74e-09		1033	75	673878	8.6577	2.4078e-18		131	32	1541997	6.1094	5e-10
		316	ENSG00000258539	RP11-12J10.3	10	126305649	126480296	410	48	119883	5.4807	2.1181e-08		343	27	72288	4.6834	1.4107e-06		595	54	165056	5.4888	2.0229e-08		83	13	256544	6.7815	5.9448e-12		532	46	673878	7.6355	1.1251e-14		84	14	1542666	7.5198	2.7423e-14
		317	ENSG00000189319	FAM53B	10	126307861	126432838	312	38	119872	5.4691	2.2622e-08		245	27	72288	4.5257	3.0096e-06		450	57	165056	5.4975	1.9256e-08		67	12	256746	6.4671	4.9961e-11		385	54	673878	7.0766	7.3875e-13		68	13	1534015	6.1094	5e-10
		318	ENSG00000019995	ZRANB1	10	126630692	126676758	113	20	119879	4.8385	6.5407e-07		107	15	72288	3.5921	0.00016399		122	21	165056	6.5424	3.0266e-11		17	4	261810	7.0619	8.214e-13		136	23	673878	5.7535	4.3719e-09		18	4	1524332	7.3173	1.2651e-13
		319	ENSG00000148848	ADAM12	10	127700950	128077024	1092	154	119730	5.5345	1.5602e-08		1697	138	72288	2.2174	0.013297		2154	185	165056	4.7754	8.969e-07		354	76	253988	5.0715	1.973e-07		1889	156	673878	7.7385	5.0288e-15		365	70	1536888	8.9866	1.2746e-19
		320	ENSG00000167244	IGF2	11	2150342	2170833	22	8	119660	7.7038	6.6058e-15		47	8	72288	7.2604	1.9301e-13		56	15	165056	6.1094	5e-10		18	5	214138	7.911	1.2768e-15		71	21	673878	7.287	1.5843e-13		20	6	1449809	6.1094	5e-10
		321	ENSG00000129965	INS-IGF2	11	2153768	2182439	33	14	119640	7.618	1.2879e-14		59	10	72288	7.5136	2.8755e-14		87	22	165056	7.2663	1.8474e-13		21	6	230076	7.683	7.7716e-15		102	27	673878	6.1094	5e-10		22	6	1456562	6.1094	5e-10
		322	ENSG00000180176	TH	11	2185159	2193107	5	3	119342	5.9846	1.0848e-09		17	4	72288	4.5351	2.8787e-06		25	8	165056	7.1675	3.8186e-13		3	2	212173	6.1533	3.7944e-10		38	13	673878	7.4214	5.7954e-14		6	4	1341590	6.1094	5e-10
		323	ENSG00000187079	TEAD1	11	12695969	12966298	355	80	119599	4.9977	2.9004e-07		450	37	72288	3.1087	0.0009397		693	76	165056	1.3851	0.083015		126	21	241187	4.007	3.0747e-05		847	81	673878	8.2181	1.034e-16		145	26	1484112	7.6785	8.0491e-15
		324	ENSG00000133818	RRAS2	11	14299472	14386052	92	42	119736	6.2983	1.5049e-10		97	18	72288	5.4986	1.9143e-08		174	50	165056	6.9672	1.6164e-12		25	5	256999	6.3006	1.4828e-10		200	63	673878	6.1094	5e-10		24	5	1586055	7.7866	3.4417e-15
		325	ENSG00000129083	COPB1	11	14464986	14521573	97	17	120046	5.6252	9.2625e-09		88	7	72288	5.2283	8.5519e-08		130	21	165056	7.2943	1.5016e-13		15	3	259374	7.7768	3.7192e-15		152	26	673878	6.98	1.4761e-12		17	4	1588700	6.8564	3.5298e-12
		326	ENSG00000129084	PSMA1	11	14515329	14665181	188	43	119702	6.3374	1.1687e-10		189	23	72288	4.9074	4.6147e-07		277	39	165056	7.7746	3.7846e-15		39	7	255189	6.7178	9.2263e-12		351	59	673878	6.6074	1.9552e-11		40	8	1570170	8.0023	6.1062e-16
		327	ENSG00000256206	PSMA1	11	14515329	14541890	39	9	119990	4.9221	4.2821e-07		37	4	72288	4.8688	5.6132e-07		51	12	165056	6.7096	9.7594e-12		9	3	264556	7.5144	2.8588e-14		70	20	673878	7.578	1.7542e-14		9	3	1593871	7.6297	1.1768e-14
		328	ENSG00000152270	PDE3B	11	14665269	14892350	283	36	119907	5.0331	2.4129e-07		317	21	72288	2.9922	0.0013848		421	37	165056	5.7488	4.4949e-09		56	8	259894	5.6392	8.5419e-09		511	50	673878	7.1159	5.5608e-13		54	7	1587149	7.8516	2.0539e-15
		329	ENSG00000186104	CYP2R1	11	14899553	14913798	13	6	119943	4.9171	4.3916e-07		13	4	72288	2.8416	0.0022443		18	8	165056	6.3325	1.2062e-10		6	2	264725	7.4133	6.1617e-14		26	14	673878	6.5438	2.9993e-11		6	2	1587668	5.4928	1.9779e-08
		330	ENSG00000011405	PIK3C2A	11	17099277	17229530	190	33	119989	4.8776	5.3683e-07		226	20	72288	2.3825	0.0085979		319	36	165056	3.433	0.00029845		37	6	247113	4.5026	3.3569e-06		380	49	673878	6.9148	2.3434e-12		41	7	1559252	6.1094	5e-10
		331	ENSG00000070081	NUCB2	11	17229700	17371521	204	27	119710	4.5993	2.1198e-06		274	16	72288	2.622	0.0043705		384	33	165056	3.2474	0.00058224		43	6	251054	3.914	4.5397e-05		435	41	673878	7.371	8.4699e-14		44	7	1589476	6.1094	5e-10
		332	ENSG00000179119	SPTY2D1	11	18627948	18656338	75	13	119845	4.9567	3.5846e-07		68	11	72288	6.4192	6.8506e-11		92	18	165056	4.769	9.2565e-07		14	3	259775	6.2231	2.4373e-10		115	24	673878	6.1094	5e-10		15	4	1549213	6.9412	1.9437e-12
		333	ENSG00000152219	ARL14EP	11	30344598	30359774	43	9	119922	4.6628	1.5595e-06		43	7	72288	-0.52229	0.69927		55	11	165056	-0.51058	0.69518		3	2	263630	0.66831	0.25197		64	17	673878	7.3935	7.1498e-14		3	2	1589092	6.1094	5e-10
		334	ENSG00000066382	MPPED2	11	30406040	30608419	371	56	119813	5.1768	1.1286e-07		464	36	72288	0.8986	0.18443		733	71	165056	2.837	0.0022768		120	21	243077	3.0897	0.0010019		787	65	673878	7.6778	8.089e-15		129	23	1542288	6.1094	5e-10
		335	ENSG00000135365	PHF21A	11	45950871	46142985	231	40	119822	4.7464	1.0352e-06		215	21	72288	0.33819	0.36761		362	42	165056	0.76612	0.2218		42	6	182341	0.091786	0.46343		491	43	673878	8.2075	1.129e-16		45	8	1550587	6.1094	5e-10
		336	ENSG00000066336	SPI1	11	47376411	47400127	25	17	119788	7.9223	1.1657e-15		56	6	72288	3.8568	5.7445e-05		63	12	165056	6.1094	5e-10		7	2	243307	7.2867	1.5882e-13		109	20	673878	6.1094	5e-10		8	2	1480249	6.1094	5e-10
		337	ENSG00000165915	SLC39A13	11	47428683	47438047	22	7	120011	7.522	2.6978e-14		20	4	72288	4.6989	1.3077e-06		30	9	165056	7.7496	4.6074e-15		6	1	264058	5.7255	5.1559e-09		35	12	673878	6.1094	5e-10		6	1	1592926	6.1094	5e-10
		338	ENSG00000165916	PSMC3	11	47440320	47447993	8	3	120059	8.027	4.996e-16		17	4	72288	5.6341	8.7999e-09		23	7	165056	6.1094	5e-10		4	1	264405	4.8869	5.123e-07		28	13	673878	7.7625	4.1633e-15		4	2	1591112	6.6433	1.5337e-11
		339	ENSG00000165917	RAPSN	11	47459308	47470730	28	7	120013	7.5865	1.6431e-14		32	5	72288	5.9568	1.2861e-09		43	10	165056	7.7234	5.6621e-15		5	1	264724	6.1407	4.1092e-10		52	13	673878	6.1094	5e-10		5	1	1596256	6.1094	5e-10
		340	ENSG00000149187	CELF1	11	47487496	47587121	124	36	119864	6.1094	5e-10		106	16	72288	5.8986	1.8326e-09		162	40	165056	6.1094	5e-10		17	4	241641	7.6858	7.605e-15		300	28	673878	8.2236	9.8774e-17		20	6	1496465	6.1094	5e-10
		341	ENSG00000213619	NDUFS3	11	47586888	47606114	14	8	119792	6.7677	6.5408e-12		13	5	72288	6.2909	1.5783e-10		18	9	165056	7.7846	3.4972e-15		4	2	180437	6.7668	6.5845e-12		50	13	673878	7.2278	2.4536e-13		5	3	1417474	7.154	4.2139e-13
		342	ENSG00000110536	PTPMT1	11	47586982	47595013	5	3	119585	6.1482	3.9189e-10		4	2	72288	5.7224	5.25e-09		8	4	165056	6.899	2.6186e-12		NA	NA	NA	NA	NA		24	8	673878	7.7907	3.3307e-15		1	1	1435365	-0.058219	0.52321
		343	ENSG00000109919	MTCH2	11	47638867	47664175	27	11	119974	6.3568	1.0303e-10		25	8	72288	4.3676	6.2818e-06		36	15	165056	7.5277	2.5813e-14		4	1	264725	5.9968	1.0063e-09		79	14	673878	6.1094	5e-10		7	3	1484887	6.1094	5e-10
		344	ENSG00000165923	AGBL2	11	47681143	47736941	78	13	119791	6.1359	4.2344e-10		79	7	72288	4.0709	2.3415e-05		96	14	165056	6.2216	2.4606e-10		20	3	262482	5.4754	2.183e-08		192	30	673878	7.0628	8.1618e-13		22	4	1563708	7.2646	1.8702e-13
		345	ENSG00000109920	FNBP4	11	47738072	47788995	82	15	119746	6.1767	3.2725e-10		82	9	72288	3.976	3.5045e-05		103	17	165056	6.6077	1.9518e-11		12	2	263117	5.0912	1.7791e-07		198	31	673878	7.3247	1.1974e-13		17	3	1533051	6.8245	4.4119e-12
		346	ENSG00000030066	NUP160	11	47799639	47870107	112	15	119772	5.5383	1.5271e-08		111	8	72288	4.006	3.088e-05		133	15	165056	6.5102	3.7531e-11		18	2	240583	6.8673	3.2709e-12		273	28	673878	6.7968	5.3468e-12		18	3	1552442	6.2619	1.902e-10
		347	ENSG00000172774	OR1S1	11	57982217	57983195	8	2	120067	4.7277	1.1352e-06		9	2	72288	4.483	3.6802e-06		11	3	165056	5.3688	3.9634e-08		2	1	264725	2.6932	0.0035383		12	4	673878	2.6695	0.0037977		2	1	1597336	1.8125	0.034955
		348	ENSG00000180475	OR10Q1	11	57995354	57996390	3	2	119906	5.4333	2.7665e-08		3	2	72288	4.0483	2.5796e-05		4	2	165056	4.4939	3.4969e-06		NA	NA	NA	NA	NA		3	2	673878	3.1886	0.00071482		NA	NA	NA	NA	NA
		349	ENSG00000197786	OR5B17	11	58125597	58126542	3	2	119521	4.9901	3.0179e-07		5	3	72288	5.2562	7.3511e-08		5	3	165056	5.1289	1.4573e-07		1	1	264725	4.0177	2.9389e-05		3	1	673878	4.4402	4.4945e-06		1	1	1597369	7.3804	7.8913e-14
		350	ENSG00000172769	OR5B3	11	58169937	58170882	12	2	120089	6.1965	2.8866e-10		9	1	72288	4.4896	3.5679e-06		12	2	165056	4.7176	1.1931e-06		5	1	264725	4.0355	2.7248e-05		12	2	673878	5.5865	1.1585e-08		6	1	1498881	6.1094	5e-10
		351	ENSG00000172365	OR5B2	11	58189738	58190786	7	3	120170	5.8101	3.122e-09		4	2	72288	5.24	8.028e-08		4	2	165056	5.3608	4.1436e-08		1	1	264725	3.3418	0.00041611		4	2	673878	6.2092	2.6634e-10		1	1	1597370	5.7674	4.0245e-09
		352	ENSG00000172362	OR5B12	11	58206593	58207646	2	1	120029	5.7193	5.3468e-09		1	1	72288	5.0787	1.9e-07		1	1	165056	4.7909	8.3e-07		1	1	264725	4.0001	3.1655e-05		4	2	673878	5.5069	1.8258e-08		1	1	1597370	9.4477	1.7313e-21
		353	ENSG00000134780	DAGLA	11	61447905	61514473	52	19	119658	4.8986	4.8253e-07		110	13	72288	-0.045953	0.51833		177	31	165056	1.0456	0.14788		30	6	254989	-0.048255	0.51924		213	40	673878	2.3665	0.0089786		35	8	1490998	1.9126	0.027901
		354	ENSG00000124920	MYRF	11	61520114	61555990	16	9	119531	7.8017	3.0531e-15		42	6	72288	4.3677	6.2779e-06		80	20	165056	4.6807	1.4294e-06		20	5	238635	6.324	1.2746e-10		96	27	673878	6.1698	3.4178e-10		21	6	1475268	7.8327	2.387e-15
		355	ENSG00000134825	TMEM258	11	61535973	61560274	13	5	119759	7.3613	9.1038e-14		16	1	72288	4.8169	7.2888e-07		41	11	165056	5.564	1.3181e-08		10	2	236634	7.5748	1.7986e-14		53	17	673878	6.8805	2.9831e-12		12	4	1433999	6.8669	3.2797e-12
		356	ENSG00000168496	FEN1	11	61560109	61564716	2	1	119955	5.7779	3.781e-09		1	1	72288	4.8008	7.9e-07		4	2	165056	5.2226	8.8201e-08		2	1	249334	5.3668	4.0066e-08		4	2	673878	5.8346	2.6961e-09		3	2	1542213	6.3319	1.2108e-10
		357	ENSG00000134824	FADS2	11	61560452	61634826	114	17	119930	6.1094	5e-10		126	10	72288	5.2136	9.259e-08		215	29	165056	6.3481	1.0899e-10		28	5	232429	7.6581	9.4369e-15		230	33	673878	7.3726	8.3655e-14		34	7	1459632	6.1094	5e-10
		358	ENSG00000149485	FADS1	11	61567099	61596790	35	6	119904	7.7016	6.7168e-15		28	1	72288	4.716	1.2024e-06		54	9	165056	6.0594	6.8298e-10		7	1	249551	6.1094	5e-10		55	11	673878	6.1094	5e-10		10	2	1462229	6.1094	5e-10
		359	ENSG00000221968	FADS3	11	61640991	61659523	21	7	119494	4.6221	1.8993e-06		27	2	72288	2.8148	0.0024406		53	11	165056	3.0015	0.0013432		9	2	239828	3.6998	0.00010787		52	11	673878	5.3592	4.1796e-08		9	2	1570111	6.1094	5e-10
		360	ENSG00000133315	MACROD1	11	63766030	63933578	259	63	119815	4.9959	2.9278e-07		360	53	72288	2.6206	0.0043883		618	107	165056	1.5135	0.06508		69	19	255927	1.1623	0.12255		605	97	673878	3.8218	6.6229e-05		72	17	1505229	3.9049	4.7133e-05
		361	ENSG00000149781	FERMT3	11	63974150	63991354	42	13	120015	5.3779	3.7683e-08		34	9	72288	1.6892	0.045595		68	25	165056	2.2963	0.010828		3	1	261656	-0.11504	0.54579		64	25	673878	1.308	0.095438		3	2	1594436	3.0259	0.0012396
		362	ENSG00000149743	TRPT1	11	63991271	63993726	4	2	120088	5.1739	1.1461e-07		3	2	72288	0.52785	0.2988		7	4	165056	2.5794	0.0049488		1	1	261655	-0.7083	0.76062		8	5	673878	2.2704	0.011592		2	1	1594132	2.3338	0.0098033
		363	ENSG00000173327	MAP3K11	11	65365226	65382853	20	11	119617	4.8802	5.3002e-07		32	9	72288	1.9609	0.024945		64	28	165056	3.8292	6.4282e-05		7	2	244023	4.78	8.7636e-07		46	15	673878	4.962	3.4894e-07		7	2	1568763	6.8299	4.2497e-12
		364	ENSG00000197136	PCNXL3	11	65383244	65404910	43	17	119570	4.7884	8.4052e-07		35	10	72288	2.6588	0.0039211		82	39	165056	2.9371	0.0016567		6	2	234418	2.4193	0.0077747		50	21	673878	6.2639	1.8779e-10		5	2	1587770	6.7891	5.6404e-12
		365	ENSG00000213445	SIPA1	11	65405568	65418401	17	12	119808	5.2581	7.2778e-08		19	7	72288	3.8383	6.1947e-05		36	19	165056	3.0629	0.0010958		8	3	261889	2.7111	0.0033535		33	15	673878	6.1094	5e-10		7	2	1593149	6.8507	3.6737e-12
		366	ENSG00000172638	EFEMP2	11	65633912	65641063	10	3	120092	5.1444	1.3421e-07		12	2	72288	3.3223	0.00044647		20	6	165056	3.2902	0.00050056		6	1	264725	2.9714	0.0014822		22	7	673878	5.6191	9.5993e-09		7	2	1543080	7.6604	9.2704e-15
		367	ENSG00000175376	EIF1AD	11	65764016	65769647	8	4	119530	5.7444	4.6125e-09		22	4	72288	3.4129	0.00032141		27	6	165056	4.0942	2.1178e-05		6	2	264725	5.434	2.7554e-08		25	5	673878	5.2009	9.9172e-08		5	2	1592130	6.1094	5e-10
		368	ENSG00000175334	BANF1	11	65769550	65771620	4	2	119650	5.4437	2.6087e-08		8	3	72288	4.8154	7.3446e-07		14	6	165056	5.7184	5.3778e-09		1	1	264724	6.0447	7.483e-10		9	3	673878	5.9054	1.7586e-09		1	1	1590444	2.0506	0.020153
		369	ENSG00000087365	SF3B2	11	65818200	65836779	19	10	119594	4.9613	3.5014e-07		36	8	72288	2.8527	0.0021674		58	19	165056	4.7444	1.0456e-06		9	3	264725	5.216	9.1434e-08		46	12	673878	6.9252	2.1765e-12		8	2	1596586	7.4682	4.0634e-14
		370	ENSG00000173120	KDM2A	11	66886740	67025558	226	43	119904	4.6688	1.5151e-06		154	17	72288	1.4702	0.070755		314	53	165056	2.8279	0.0023431		29	5	262131	2.3527	0.0093179		301	44	673878	6.5226	3.456e-11		32	6	1574961	6.5783	2.3794e-11
		371	ENSG00000162129	CLPB	11	72003469	72145692	283	37	119888	5.0731	1.9565e-07		241	22	72288	4.5858	2.2611e-06		393	47	165056	4.59	2.2159e-06		44	9	246592	2.99	0.0013948		434	39	673878	1.6262	0.051952		47	11	1471618	3.4857	0.00024541
		372	ENSG00000166439	RNF169	11	74459913	74553458	182	22	119695	4.9957	2.9307e-07		127	9	72288	2.5386	0.0055648		227	31	165056	4.5448	2.7492e-06		27	3	248501	4.9566	3.5865e-07		254	31	673878	6.832	4.1864e-12		29	4	1517686	6.1094	5e-10
		373	ENSG00000166435	XRRA1	11	74518784	74660245	224	30	119809	5.1583	1.2463e-07		162	12	72288	2.2216	0.013155		303	33	165056	4.3154	7.9648e-06		33	5	251589	4.6879	1.3803e-06		365	46	673878	6.2108	2.6355e-10		39	8	1483976	6.1094	5e-10
		374	ENSG00000149257	SERPINH1	11	75273101	75283828	33	10	119435	6.1094	5e-10		41	8	72288	7.258	1.9645e-13		62	17	165056	7.8698	1.7764e-15		17	3	250740	7.7907	3.3307e-15		45	8	673878	6.1094	5e-10		16	2	1588259	7.8586	1.9429e-15
		375	ENSG00000077498	TYR	11	88910620	89028927	227	24	119502	4.6102	2.0113e-06		314	17	72288	1.3801	0.083783		454	41	165056	2.7394	0.0030773		45	7	252883	1.785	0.037133		423	33	673878	2.0576	0.019812		51	9	1409433	3.0618	0.0011001
		376	ENSG00000086991	NOX4	11	89057524	89322779	293	59	119574	6.4052	7.5062e-11		530	29	72288	5.2319	8.3908e-08		929	72	165056	7.3214	1.2271e-13		72	12	247645	6.9228	2.2145e-12		916	73	673878	9.5696	5.3648e-22		88	19	1449625	6.1094	5e-10
		377	ENSG00000118094	TREH	11	118528026	118550399	42	7	119949	5.0184	2.605e-07		56	6	72288	1.3384	0.090376		78	14	165056	2.9228	0.0017343		6	2	264012	3.7067	0.00010498		65	14	673878	2.9256	0.0017188		7	3	1254351	6.1094	5e-10
		378	ENSG00000197798	FAM118B	11	126081309	126132881	96	17	119582	6.3601	1.0084e-10		99	14	72288	3.5378	0.00020172		150	34	165056	3.6759	0.00011851		16	4	237525	4.2894	8.9587e-06		149	31	673878	7.6418	1.0714e-14		18	6	1584092	7.9726	7.7716e-16
		379	ENSG00000182934	SRPR	11	126132814	126139039	18	5	119912	5.0885	1.8046e-07		16	4	72288	4.0155	2.9661e-05		25	9	165056	3.6738	0.00011949		10	3	250916	4.0849	2.2053e-05		21	7	673878	7.7338	5.218e-15		10	3	1532141	6.1094	5e-10
		380	ENSG00000110074	FOXRED1	11	126138950	126148026	15	8	119498	6.8506	3.6781e-12		11	4	72288	4.555	2.6196e-06		29	14	165056	3.4901	0.00024146		4	1	116139	1.5235	0.063823		25	11	673878	5.736	4.847e-09		4	1	1588432	-0.26548	0.60468
		381	ENSG00000150455	TIRAP	11	126152960	126168740	48	13	119901	5.9918	1.0375e-09		44	10	72288	3.5727	0.00017664		66	20	165056	3.6055	0.00015578		16	6	219862	3.3263	0.00044004		63	17	673878	7.7559	4.3854e-15		17	7	1543997	7.7272	5.4956e-15
		382	ENSG00000255062	RP11-712L6.5	11	126164193	126174213	33	10	119864	5.918	1.6294e-09		28	7	72288	2.9418	0.0016315		42	17	165056	2.8972	0.0018827		6	3	228727	3.8449	6.0313e-05		36	11	673878	7.7887	3.3862e-15		6	3	1589978	7.8189	2.6645e-15
		383	ENSG00000110063	DCPS	11	126173647	126215644	83	20	119744	5.2089	9.4983e-08		130	14	72288	3.5195	0.00021616		167	24	165056	4.0988	2.0764e-05		26	4	261492	4.2425	1.105e-05		165	27	673878	7.5146	2.8533e-14		27	6	1554990	7.7394	4.996e-15
		384	ENSG00000139044	B4GALNT3	12	569530	672675	204	53	119598	4.6595	1.5852e-06		382	53	72288	4.8899	5.0456e-07		546	87	165056	6.1174	4.7556e-10		69	22	241506	6.5361	3.1562e-11		622	104	673878	10.326	2.6905e-25		73	27	1496470	7.4835	3.6193e-14
		385	ENSG00000177675	CD163L1	12	7499281	7632493	204	52	119787	5.9784	1.1264e-09		303	33	72288	2.7646	0.0028493		436	62	165056	5.6727	7.0281e-09		41	12	253363	4.9773	3.2231e-07		394	59	673878	4.6679	1.5216e-06		43	14	1533815	6.5735	2.4572e-11
		386	ENSG00000177575	CD163	12	7623409	7656489	49	23	119614	5.7338	4.9111e-09		71	15	72288	0.50369	0.30724		106	34	165056	5.3291	4.9362e-08		15	4	245380	4.5519	2.6584e-06		101	31	673878	6.1094	5e-10		15	4	1526243	7.6365	1.1158e-14
		387	ENSG00000172572	PDE3A	12	20522179	20837315	514	82	119831	4.8163	7.3126e-07		807	65	72288	3.8238	6.5696e-05		1148	117	165056	5.5706	1.2697e-08		171	42	240038	5.6851	6.5367e-09		1442	118	673878	10.976	2.5044e-28		176	39	1531179	6.9216	2.2327e-12
		388	ENSG00000087494	PTHLH	12	28111017	28125638	30	9	119577	7.3922	7.222e-14		45	7	72288	2.7893	0.0026408		46	9	165056	6.8188	4.5889e-12		10	3	201414	6.6184	1.815e-11		57	15	673878	7.0463	9.186e-13		10	3	1500344	7.7972	3.1641e-15
		389	ENSG00000123106	CCDC91	12	28286182	28732883	1036	26	119928	5.4095	3.16e-08		966	13	72288	2.0927	0.018189		1217	23	165056	5.9187	1.6224e-09		149	9	253532	6.8327	4.1653e-12		1661	40	673878	7.621	1.2584e-14		165	11	1563186	7.4304	5.4123e-14
		390	ENSG00000188906	LRRK2	12	40590546	40763087	450	44	119784	4.8808	5.2841e-07		537	22	72288	1.8795	0.030085		782	48	165056	3.8617	5.6309e-05		98	13	252024	3.6151	0.00015013		756	49	673878	4.4305	4.7011e-06		103	17	1572701	6.0702	6.3888e-10
		391	ENSG00000170545	SMAGP	12	51638342	51664674	69	19	119613	4.56	2.5573e-06		84	13	72288	2.1506	0.015753		109	26	165056	3.1908	0.0007093		7	2	233662	3.058	0.0011143		93	18	673878	4.5568	2.5975e-06		7	2	1586022	5.3105	5.4673e-08
		392	ENSG00000063046	EIF4B	12	53399942	53435993	88	7	120021	5.0459	2.2568e-07		115	8	72288	4.4547	4.2012e-06		145	15	165056	6.3782	8.9591e-11		14	2	263161	6.0481	7.3284e-10		129	12	673878	1.735	0.041371		16	2	1541235	2.169	0.01504
		393	ENSG00000111077	TENC1	12	53440753	53458156	31	11	119339	6.6536	1.43e-11		31	7	72288	4.3464	6.9192e-06		54	19	165056	6.1279	4.4528e-10		11	3	262136	6.7253	8.7624e-12		66	23	673878	7.5772	1.7653e-14		11	4	1521392	7.0376	9.7761e-13
		394	ENSG00000167778	SPRYD3	12	53458388	53473204	15	10	119424	6.903	2.5456e-12		23	3	72288	3.5462	0.0001954		38	10	165056	5.0143	2.6611e-07		6	1	229813	5.7726	3.904e-09		42	16	673878	6.1094	5e-10		6	2	1595061	6.1094	5e-10
		395	ENSG00000197111	PCBP2	12	53835525	53874946	39	26	119706	5.1369	1.3969e-07		33	7	72288	4.2289	1.174e-05		70	27	165056	6.3721	9.3211e-11		8	1	264725	5.7633	4.1246e-09		75	29	673878	6.9789	1.4879e-12		11	2	1547597	6.5303	3.282e-11
		396	ENSG00000139625	MAP3K12	12	53874274	53893847	18	11	119500	4.7593	9.7118e-07		14	7	72288	4.1315	1.8024e-05		33	22	165056	8.0577	3.8858e-16		7	4	148394	2.7617	0.0028753		34	24	673878	8.014	5.5511e-16		8	4	1317996	3.9498	3.9114e-05
		397	ENSG00000267281	RP11-793H13.10	12	53900472	54019763	288	26	119663	7.7003	6.7871e-15		255	16	72288	5.9892	1.0544e-09		349	31	165056	7.1945	3.135e-13		49	9	238374	6.1094	5e-10		324	33	673878	6.8248	4.4015e-12		52	9	1490423	6.1094	5e-10
		398	ENSG00000170653	ATF7	12	53901640	54020199	287	26	119662	7.2978	1.4622e-13		254	16	72288	5.9933	1.028e-09		345	31	165056	6.3071	1.4218e-10		48	9	242999	6.1094	5e-10		323	33	673878	8.0599	3.8189e-16		51	9	1488327	7.0112	1.1818e-12
		399	ENSG00000135390	ATP5G2	12	54026510	54071192	177	18	119928	7.7394	4.996e-15		180	15	72288	5.4024	3.2874e-08		206	26	165056	7.2164	2.6695e-13		20	5	242897	7.6954	7.0499e-15		157	18	673878	5.4991	1.9087e-08		19	4	1538558	6.3077	1.4157e-10
		400	ENSG00000185664	PMEL	12	56347889	56367101	20	7	119733	4.9594	3.535e-07		10	5	72288	7.8586	1.9429e-15		35	16	165056	6.1094	5e-10		6	4	227557	7.964	8.3267e-16		40	22	673878	4.3934	5.5795e-06		5	3	1501921	6.5912	2.1813e-11
		401	ENSG00000123374	CDK2	12	56360553	56366568	7	4	119659	8.2095	1.1102e-16		5	2	72288	7.329	1.1596e-13		13	8	165056	6.1094	5e-10		2	1	216170	6.1094	5e-10		8	4	673878	2.4816	0.006539		3	2	1444874	6.195	2.9151e-10
		402	ENSG00000111540	RAB5B	12	56367697	56388490	53	12	119891	6.3783	8.9539e-11		23	4	72288	7.7677	3.9968e-15		73	19	165056	7.2183	2.6329e-13		9	3	257705	7.8821	1.6098e-15		65	15	673878	2.7103	0.003361		12	4	1509618	3.3828	0.00035876
		403	ENSG00000139531	SUOX	12	56390964	56400425	13	4	119818	5.6574	7.6831e-09		9	3	72288	7.8017	3.0531e-15		24	8	165056	7.7234	5.6621e-15		2	1	118403	0.84041	0.20034		21	12	673878	2.6388	0.0041596		2	1	1260658	2.3074	0.010516
		404	ENSG00000123411	IKZF4	12	56401443	56432219	34	18	119895	6.398	7.8714e-11		12	4	72288	7.2234	2.5346e-13		49	28	165056	7.1709	3.7248e-13		4	2	257342	6.1094	5e-10		64	21	673878	2.027	0.021329		11	3	1479063	3.4508	0.0002795
		405	ENSG00000065361	ERBB3	12	56473641	56497289	40	15	119782	7.6309	1.1657e-14		27	7	72288	7.9284	1.1102e-15		58	24	165056	7.3001	1.4377e-13		12	3	239701	6.6021	2.0264e-11		51	17	673878	4.4584	4.1296e-06		13	3	1514962	4.0572	2.4829e-05
		406	ENSG00000135469	COQ10A	12	56660642	56664750	7	4	119864	6.5773	2.3956e-11		2	1	72288	6.8497	3.7e-12		6	3	165056	4.304	8.388e-06		NA	NA	NA	NA	NA		8	5	673878	7.8516	2.0539e-15		2	1	1585852	4.2067	1.2958e-05
		407	ENSG00000062485	CS	12	56665483	56694176	41	6	120009	6.7421	7.806e-12		36	3	72288	7.3083	1.3523e-13		62	13	165056	7.2737	1.7492e-13		11	2	257250	6.1094	5e-10		68	16	673878	7.9057	1.3323e-15		14	4	1506629	6.9977	1.3006e-12
		408	ENSG00000144785	RP11-977G19.10	12	56679700	56709843	44	5	120102	7.2244	2.5163e-13		45	3	72288	6.1094	5e-10		62	8	165056	6.5536	2.808e-11		10	2	257626	7.5484	2.2038e-14		82	15	673878	6.1094	5e-10		13	4	1497272	6.1094	5e-10
		409	ENSG00000257727	CNPY2	12	56703626	56710120	7	3	120147	6.1094	5e-10		5	2	72288	6.5828	2.3088e-11		9	4	165056	7.7695	3.9413e-15		2	1	257252	6.1094	5e-10		18	11	673878	6.1094	5e-10		2	1	1484074	5.7307	5e-09
		410	ENSG00000135473	PAN2	12	56710007	56727837	20	4	119937	7.5401	2.3481e-14		21	3	72288	7.7259	5.5511e-15		32	8	165056	7.6465	1.0325e-14		7	2	221156	6.6713	1.268e-11		40	13	673878	6.1094	5e-10		9	3	1421235	6.1094	5e-10
		411	ENSG00000110944	IL23A	12	56732663	56734193	1	1	120296	5.9161	1.6479e-09		1	1	72288	6.7928	5.5e-12		2	1	165056	4.3119	8.0929e-06		1	1	258381	7.2215	2.5703e-13		2	1	673878	6.1094	5e-10		1	1	1597370	14.933	1e-50
		412	ENSG00000170581	STAT2	12	56735381	56753939	27	5	119904	5.4151	3.0625e-08		24	3	72288	6.8403	3.9521e-12		40	9	165056	5.6018	1.0607e-08		5	1	250884	6.3798	8.868e-11		44	11	673878	6.1094	5e-10		9	4	1453875	6.43	6.3819e-11
		413	ENSG00000076108	BAZ2A	12	56989380	57030600	40	25	119567	6.6544	1.4227e-11		25	9	72288	3.1485	0.00082054		54	28	165056	5.1749	1.14e-07		3	1	264725	0.56282	0.28678		93	32	673878	3.3009	0.00048184		14	4	1480355	1.9705	0.024388
		414	ENSG00000025423	HSD17B6	12	57145945	57181574	36	14	119519	4.6364	1.7729e-06		31	4	72288	3.1497	0.00081728		60	19	165056	4.2163	1.2415e-05		6	2	257966	5.805	3.2189e-09		68	24	673878	5.8497	2.4626e-09		6	2	1443004	6.1094	5e-10
		415	ENSG00000123427	METTL21B	12	58165275	58176324	20	4	120003	5.3358	4.7563e-08		15	2	72288	4.7001	1.3004e-06		29	7	165056	2.6482	0.0040458		7	1	264725	5.1765	1.1302e-07		32	8	673878	6.1094	5e-10		7	1	1596484	6.1094	5e-10
		416	ENSG00000257921	RP11-571M6.15	12	58166811	58180829	32	5	120007	5.5005	1.8936e-08		23	2	72288	4.686	1.3929e-06		51	12	165056	2.5903	0.0047939		10	1	246585	5.1424	1.3564e-07		47	10	673878	7.6068	1.4044e-14		10	1	1485905	6.1094	5e-10
		417	ENSG00000123297	TSFM	12	58176372	58201854	58	11	120008	5.6681	7.2202e-09		35	5	72288	4.6827	1.4159e-06		82	27	165056	2.4469	0.0072039		9	2	244247	5.21	9.4403e-08		79	19	673878	6.1094	5e-10		9	2	1324062	6.1094	5e-10
		418	ENSG00000174099	MSRB3	12	65672423	65882024	330	38	119827	5.469	2.2626e-08		346	23	72288	4.8781	5.3549e-07		587	54	165056	5.7185	5.3728e-09		57	8	241559	5.5792	1.2081e-08		563	55	673878	8.4973	9.7027e-18		60	9	1498614	6.1094	5e-10
		419	ENSG00000149948	HMGA2	12	66217911	66360075	142	31	119504	6.1094	5e-10		192	23	72288	6.6463	1.503e-11		297	41	165056	7.5158	2.8289e-14		53	12	233533	7.7422	4.885e-15		398	74	673878	8.7252	1.3287e-18		60	16	1529773	6.1094	5e-10
		420	ENSG00000197301	RP11-366L20.2	12	66245120	66275947	28	7	119737	7.2756	1.7242e-13		42	7	72288	5.0443	2.2759e-07		67	17	165056	6.1094	5e-10		11	3	211855	6.5524	2.8316e-11		101	29	673878	6.1094	5e-10		13	4	1486613	6.1094	5e-10
		421	ENSG00000165891	E2F7	12	77415027	77459360	48	23	119679	6.1333	4.3035e-10		95	19	72288	2.9325	0.0016813		155	45	165056	4.598	2.1329e-06		34	10	248845	5.0505	2.2028e-07		185	51	673878	6.1094	5e-10		42	14	1567617	6.1094	5e-10
		422	ENSG00000169372	CRADD	12	94071151	94288616	345	71	119802	7.2542	2.0203e-13		553	58	72288	5.071	1.9785e-07		870	107	165056	8.1917	1.2879e-16		132	32	245160	7.6105	1.3656e-14		844	91	673878	10.708	4.6835e-27		141	32	1505324	7.6867	7.5495e-15
		423	ENSG00000120860	CCDC53	12	102406705	102455927	55	24	119497	6.1094	5e-10		69	8	72288	6.1094	5e-10		103	19	165056	8.1259	2.2204e-16		17	3	252446	6.6314	1.6627e-11		138	27	673878	6.1094	5e-10		18	4	1550541	6.1094	5e-10
		424	ENSG00000075188	NUP37	12	102467967	102513902	67	15	119834	6.1094	5e-10		67	9	72288	7.2486	2.1061e-13		103	23	165056	6.1094	5e-10		14	3	264518	6.1094	5e-10		153	37	673878	6.1094	5e-10		14	3	1582336	6.1094	5e-10
		425	ENSG00000185480	PARPBP	12	102513956	102591298	123	19	119869	6.1094	5e-10		122	8	72288	7.4422	4.9516e-14		205	26	165056	6.1094	5e-10		26	4	248532	6.9071	2.474e-12		264	33	673878	6.1094	5e-10		27	4	1588954	7.5797	1.7319e-14
		426	ENSG00000017427	IGF1	12	102789645	102874423	97	22	119248	6.1094	5e-10		106	9	72288	7.0947	6.4809e-13		192	33	165056	6.9626	1.6703e-12		37	4	249503	6.1094	5e-10		225	47	673878	6.1094	5e-10		45	8	1569541	6.1094	5e-10
		427	ENSG00000257545	RP11-144F15.1	12	106889736	107168696	553	52	119852	4.7446	1.0444e-06		552	34	72288	3.8072	7.0262e-05		874	75	165056	5.1537	1.277e-07		115	18	250195	5.1474	1.3205e-07		946	75	673878	9.1149	3.938e-20		123	19	1569397	6.1094	5e-10
		428	ENSG00000111783	RFX4	12	106976685	107156581	365	36	119955	4.7915	8.2779e-07		336	23	72288	4.1377	1.7543e-05		550	45	165056	4.7098	1.2397e-06		69	10	244993	5.2864	6.2388e-08		601	47	673878	7.4404	5.0207e-14		72	9	1572766	6.1094	5e-10
		429	ENSG00000173093	CCDC63	12	111284573	111345339	80	19	119774	7.1513	4.2966e-13		95	7	72288	-1.2183	0.88844		136	18	165056	2.0311	0.021123		19	5	178328	1.2594	0.10394		226	38	673878	3.6525	0.00012984		20	6	1388644	3.6202	0.00014716
		430	ENSG00000111245	MYL2	12	111348623	111358526	29	3	119880	7.4766	3.8136e-14		28	2	72288	-0.91296	0.81937		31	2	165056	2.2026	0.013811		9	2	122447	1.7288	0.041927		50	9	673878	2.6533	0.0039858		12	4	1287099	2.7768	0.0027447
		431	ENSG00000111249	CUX2	12	111471828	111788358	398	95	119624	7.1962	3.0948e-13		395	40	72288	0.6462	0.25907		518	69	165056	4.4017	5.3712e-06		79	14	230177	3.3284	0.00043678		772	90	673878	6.3079	1.4145e-10		116	18	1353380	7.1369	4.7745e-13
		432	ENSG00000111252	SH2B3	12	111843752	111889427	54	17	119768	6.0741	6.2332e-10		41	7	72288	0.72224	0.23507		69	19	165056	4.9923	2.9834e-07		8	3	158030	4.5493	2.6914e-06		97	28	673878	4.7917	8.27e-07		12	3	1380913	4.4606	4.0861e-06
		433	ENSG00000204842	ATXN2	12	111890018	112037480	184	33	119839	6.936	2.0162e-12		148	12	72288	0.87577	0.19058		207	27	165056	4.4591	4.1153e-06		36	5	224808	4.7923	8.2458e-07		321	47	673878	4.5812	2.3115e-06		59	7	1426822	4.5658	2.4879e-06
		434	ENSG00000089234	BRAP	12	112079950	112123790	53	19	119762	4.845	6.33e-07		39	8	72288	-0.99943	0.84121		46	16	165056	2.7268	0.0031979		12	4	187893	4.1132	1.951e-05		79	26	673878	5.3812	3.7e-08		13	4	1470636	5.6078	1.0245e-08
		435	ENSG00000257767	RP11-162P23.2	12	112191694	112229222	38	18	119915	4.8425	6.4108e-07		33	6	72288	-0.69486	0.75643		39	11	165056	2.8859	0.0019517		10	3	206318	2.757	0.0029168		57	16	673878	4.4521	4.2511e-06		10	3	1565736	6.1268	4.4844e-10
		436	ENSG00000111275	ALDH2	12	112204691	112247782	41	18	119963	7.7731	3.8303e-15		50	8	72288	-0.63298	0.73663		50	13	165056	3.5033	0.00022973		17	5	194115	3.9301	4.2457e-05		75	18	673878	4.5483	2.7047e-06		16	4	1556841	6.4941	4.1767e-11
		437	ENSG00000089022	MAPKAPK5	12	112279782	112334343	111	10	120039	4.8183	7.2385e-07		121	7	72288	-0.9203	0.82129		115	8	165056	1.9349	0.026502		24	4	198738	2.3934	0.0083455		176	17	673878	4.1665	1.5464e-05		23	3	1552466	5.0621	2.0737e-07
		438	ENSG00000198270	TMEM116	12	112369086	112450970	148	12	120091	4.7449	1.0432e-06		142	7	72288	-0.97363	0.83488		165	12	165056	2.0471	0.020322		17	3	197809	2.3679	0.0089443		214	21	673878	3.7465	8.9673e-05		21	4	1472985	4.7505	1.0145e-06
		439	ENSG00000089248	ERP29	12	112451120	112461255	17	8	119799	4.8738	5.4738e-07		12	4	72288	0.35038	0.36303		16	6	165056	1.6838	0.046111		3	1	160794	2.9184	0.0017589		23	10	673878	4.2066	1.2962e-05		4	2	1575331	4.0084	3.0563e-05
		440	ENSG00000111300	NAA25	12	112464500	112546826	127	19	120026	6.5702	2.5117e-11		114	10	72288	-1.0878	0.86167		114	14	165056	1.8542	0.031853		26	5	159295	3.6177	0.00014859		186	35	673878	3.5641	0.00018256		22	5	1543639	5.0464	2.2508e-07
		441	ENSG00000135148	TRAFD1	12	112563305	112591407	38	11	119921	7.03	1.0323e-12		25	4	72288	-0.32163	0.62613		28	8	165056	2.1157	0.017185		10	3	161104	2.3562	0.0092321		55	20	673878	3.6995	0.000108		9	3	1552915	3.5589	0.00018619
		442	ENSG00000173064	HECTD4	12	112597992	112819896	368	22	119999	6.1868	3.0695e-10		301	11	72288	-0.6378	0.7382		371	19	165056	1.7612	0.039105		48	6	156849	3.2332	0.00061205		498	39	673878	2.6724	0.003766		47	7	1519906	3.9498	3.9104e-05
		443	ENSG00000083642	PDS5B	13	33160564	33352157	383	16	119993	4.8668	5.6701e-07		363	9	72288	3.4678	0.00026234		435	17	165056	5.8175	2.986e-09		52	4	249608	5.9276	1.5365e-09		612	31	673878	8.0271	4.9915e-16		51	4	1560469	7.6975	6.9389e-15
		444	ENSG00000120669	SOHLH2	13	36742345	36871979	424	10	120032	4.7169	1.1971e-06		493	12	72288	1.3279	0.092106		607	37	165056	2.382	0.0086099		67	12	235600	2.7838	0.002686		622	39	673878	6.1337	4.2934e-10		71	12	1570204	7.3514	9.8088e-14
		445	ENSG00000250709	CCDC169-SOHLH2	13	36742931	36871979	424	10	120032	4.7169	1.1971e-06		493	12	72288	1.3279	0.092106		606	36	165056	2.3856	0.0085255		66	11	237865	2.7937	0.0026053		620	38	673878	6.1059	5.1097e-10		70	12	1569816	7.4284	5.4956e-14
		446	ENSG00000242715	CCDC169	13	36801182	36871977	322	9	120106	5.2172	9.0812e-08		352	7	72288	1.3925	0.081888		395	12	165056	2.3289	0.0099325		35	5	256513	2.6915	0.0035565		389	13	673878	6.6454	1.5123e-11		35	6	1563067	7.8215	2.609e-15
		447	ENSG00000133104	SPG20	13	36875775	36944317	163	17	119792	5.9913	1.0411e-09		175	9	72288	2.4654	0.0068429		236	21	165056	4.3747	6.0803e-06		24	4	254342	3.803	7.1485e-05		210	25	673878	6.517	3.5859e-11		25	5	1565751	7.6839	7.7161e-15
		448	ENSG00000120664	SPG20OS	13	36920568	36943738	59	11	119740	5.1876	1.0652e-07		52	6	72288	1.7962	0.036232		75	13	165056	3.7909	7.505e-05		12	3	244795	3.0842	0.0010206		87	19	673878	6.0068	9.4612e-10		12	3	1593362	6.4816	4.539e-11
		449	ENSG00000133103	COG6	13	40229764	40365802	240	20	119837	4.8337	6.7013e-07		283	11	72288	2.8311	0.0023194		432	31	165056	6.8553	3.5587e-12		47	5	261265	6.5479	2.9173e-11		476	31	673878	6.9138	2.3596e-12		53	7	1502645	7.7422	4.885e-15
		450	ENSG00000150907	FOXO1	13	41129804	41240734	306	24	119912	5.1096	1.6143e-07		298	19	72288	4.1802	1.4564e-05		433	43	165056	3.48	0.0002507		37	5	263726	4.1037	2.0333e-05		356	35	673878	7.5161	2.8216e-14		36	5	1582433	7.8387	2.276e-15
		451	ENSG00000120690	ELF1	13	41506056	41635576	240	45	119660	4.748	1.0274e-06		396	24	72288	3.0214	0.001258		508	39	165056	5.2175	9.07e-08		36	8	263413	5.2337	8.3076e-08		456	44	673878	4.0027	3.1307e-05		35	6	1564215	3.6837	0.00011492
		452	ENSG00000139679	LPAR6	13	48963707	49018840	117	20	120095	4.5997	2.1156e-06		81	11	72288	4.3833	5.8436e-06		143	29	165056	4.0592	2.4624e-05		12	3	238414	4.4874	3.6054e-06		191	34	673878	5.9761	1.143e-09		16	5	1486715	6.1094	5e-10
		453	ENSG00000176124	DLEU1	13	50656307	51297372	1298	111	119778	4.9743	3.2736e-07		1494	82	72288	3.9041	4.7289e-05		2258	150	165056	7.1942	3.1403e-13		300	48	238021	6.4316	6.3149e-11		2275	154	673878	12.605	9.9323e-37		326	53	1545503	8.0933	2.9031e-16
		454	ENSG00000136158	SPRY2	13	80910111	80915086	7	3	119388	5.2482	7.6787e-08		7	3	72288	2.6259	0.0043205		14	8	165056	4.5181	3.1193e-06		4	1	264725	4.4863	3.6238e-06		12	6	673878	2.2291	0.012903		5	2	1564365	1.9205	0.027396
		455	ENSG00000179008	C14orf39	14	60863187	60982261	154	21	119851	7.0679	7.8643e-13		255	12	72288	5.3394	4.6636e-08		358	24	165056	7.5253	2.6308e-14		20	3	255581	6.6419	1.5482e-11		342	23	673878	6.9091	2.4384e-12		20	3	1590630	6.1094	5e-10
		456	ENSG00000184302	SIX6	14	60975669	60979568	6	3	119701	6.4771	4.6749e-11		9	3	72288	5.4301	2.8166e-08		12	5	165056	7.4417	4.9682e-14		1	1	264724	4.9789	3.1969e-07		14	7	673878	7.7394	4.996e-15		1	1	1596614	14.933	1e-50
		457	ENSG00000126778	SIX1	14	61110133	61124977	15	8	119568	6.0704	6.381e-10		17	4	72288	4.6551	1.6188e-06		32	12	165056	7.1501	4.3365e-13		4	1	237056	5.001	2.8522e-07		30	13	673878	7.1485	4.3865e-13		4	1	1587517	6.1094	5e-10
		458	ENSG00000020426	MNAT1	14	61201460	61436671	478	39	119910	5.1823	1.0956e-07		419	20	72288	5.2575	7.3027e-08		730	47	165056	8.195	1.2525e-16		52	5	245072	7.0127	1.1685e-12		575	40	673878	7.0917	6.6217e-13		49	5	1557069	6.1094	5e-10
		459	ENSG00000182185	RAD51B	14	68286496	69196935	2234	128	119921	4.7485	1.0248e-06		2083	88	72288	4.0578	2.477e-05		2981	173	165056	6.9999	1.2805e-12		443	75	240265	7.5932	1.5606e-14		3346	166	673878	12.92	1.7467e-38		478	83	1524835	8.019	5.3292e-16
		460	ENSG00000119681	LTBP2	14	74964873	75079306	258	35	119706	6.4962	4.119e-11		279	24	72288	5.9475	1.3615e-09		394	52	165056	5.1322	1.4319e-07		56	11	251991	6.3755	9.1166e-11		432	60	673878	7.7968	3.174e-15		57	12	1558450	6.1094	5e-10
		461	ENSG00000119718	EIF2B2	14	75469614	75476292	13	4	120034	4.64	1.7419e-06		11	3	72288	2.0691	0.019266		19	7	165056	1.345	0.08932		1	1	264725	-0.11914	0.54742		20	8	673878	4.5944	2.1698e-06		2	1	1502230	6.1094	5e-10
		462	ENSG00000119640	ACYP1	14	75519924	75536186	20	3	119939	4.7044	1.2731e-06		25	2	72288	1.6376	0.050756		30	5	165056	1.7793	0.037596		4	1	264224	-0.14079	0.55598		43	10	673878	6.2165	2.5426e-10		5	1	1587804	6.1094	5e-10
		463	ENSG00000119703	ZC2HC1C	14	75530873	75545126	27	4	119879	4.6963	1.3247e-06		26	3	72288	1.674	0.047062		31	6	165056	1.8724	0.030577		7	1	263939	-0.28962	0.61395		39	9	673878	6.4891	4.3176e-11		8	2	1587803	6.9321	2.0736e-12
		464	ENSG00000119638	NEK9	14	75548822	75594047	73	8	120017	4.6307	1.8218e-06		63	3	72288	1.605	0.054251		93	12	165056	1.8727	0.030554		15	2	256322	0.23818	0.40587		117	16	673878	6.1463	3.9663e-10		16	2	1540152	7.9284	1.1102e-15
		465	ENSG00000170348	TMED10	14	75598173	75643334	79	8	120082	4.5496	2.6872e-06		65	4	72288	1.5243	0.063718		107	13	165056	1.9108	0.028013		12	1	258381	0.12608	0.44983		125	19	673878	6.1926	2.9587e-10		14	2	1476209	7.5326	2.4869e-14
		466	ENSG00000165929	TC2N	14	92246095	92333880	103	22	119635	6.1094	5e-10		190	14	72288	3.2494	0.00057821		259	20	165056	6.0246	8.4786e-10		38	6	262246	7.7394	4.996e-15		263	26	673878	7.0782	7.3016e-13		37	7	1543861	6.1094	5e-10
		467	ENSG00000140092	FBLN5	14	92335756	92414331	148	39	119440	5.3928	3.4693e-08		238	39	72288	4.401	5.3872e-06		309	51	165056	7.3508	9.8533e-14		62	14	240738	6.4055	7.4929e-11		394	57	673878	8.458	1.3595e-17		66	12	1490493	6.1094	5e-10
		468	ENSG00000100815	TRIP11	14	92432335	92507240	178	29	119926	6.1094	5e-10		240	14	72288	6.446	5.7437e-11		291	17	165056	6.26	1.9247e-10		39	6	244550	6.1094	5e-10		235	37	673878	7.4957	3.2974e-14		34	7	1443874	6.1094	5e-10
		469	ENSG00000066427	ATXN3	14	92524896	92572965	217	12	119934	7.6385	1.0991e-14		250	9	72288	6.1094	5e-10		262	11	165056	7.2046	2.9102e-13		29	4	254004	7.4105	6.2894e-14		277	13	673878	6.8515	3.653e-12		31	4	1536362	6.1094	5e-10
		470	ENSG00000165934	CPSF2	14	92588281	92630755	72	16	119938	6.7868	5.7319e-12		119	12	72288	4.3169	7.9101e-06		133	17	165056	6.1094	5e-10		15	4	245484	7.6965	6.9944e-15		180	30	673878	3.2002	0.00068676		15	4	1594661	5.197	1.0125e-07
		471	ENSG00000185559	DLK1	14	101192042	101201539	15	9	119784	5.4018	3.2984e-08		28	11	72288	5.4613	2.3635e-08		38	17	165056	7.2174	2.649e-13		7	4	236226	7.9347	1.0547e-15		31	14	673878	7.5848	1.6653e-14		7	3	1259525	7.8298	2.4425e-15
		472	ENSG00000075413	MARK3	14	103851729	103970168	335	20	119974	7.0417	9.4957e-13		350	14	72288	4.9961	2.9246e-07		424	26	165056	5.9869	1.0691e-09		43	5	260854	6.9264	2.1584e-12		428	29	673878	7.424	5.6803e-14		45	5	1544654	6.1094	5e-10
		473	ENSG00000140199	SLC12A6	15	34525460	34630261	230	20	119824	4.8968	4.8693e-07		206	6	72288	1.6716	0.047297		289	15	165056	0.27912	0.39008		41	4	335491	0.42831	0.33421		539	29	673878	1.2468	0.10623		44	6	1554813	3.7706	8.1422e-05
		474	ENSG00000103995	CEP152	15	49005125	49103343	97	30	119767	4.7609	9.6376e-07		154	19	72288	1.697	0.044844		248	48	165056	3.3332	0.00042933		42	8	280953	3.9361	4.1414e-05		256	33	673878	5.1266	1.4749e-07		44	8	1519215	3.9118	4.5804e-05
		475	ENSG00000138600	SPPL2A	15	50999506	51058005	190	27	119904	4.6016	2.0965e-06		169	12	72288	4.7811	8.7152e-07		212	22	165056	5.4997	1.9017e-08		18	3	337086	6.1716	3.3799e-10		260	21	673878	7.6483	1.0183e-14		18	3	1550048	7.683	7.7716e-15
		476	ENSG00000081014	AP4E1	15	51200869	51298097	242	25	120053	6.1094	5e-10		219	13	72288	6.8214	4.5084e-12		326	28	165056	6.0206	8.6905e-10		27	4	349943	6.1094	5e-10		323	26	673878	6.2221	2.4532e-10		27	5	1592539	6.6007	2.0456e-11
		477	ENSG00000183578	TNFAIP8L3	15	51348795	51397473	122	20	119757	6.1094	5e-10		100	10	72288	6.8947	2.6993e-12		154	25	165056	7.3104	1.3317e-13		20	4	351424	8.0023	6.1062e-16		139	24	673878	6.1094	5e-10		20	5	1576484	6.1094	5e-10
		478	ENSG00000137869	CYP19A1	15	51500254	51630807	355	40	119734	8.1546	1.7514e-16		323	23	72288	8.5703	5.1598e-18		531	50	165056	8.5427	6.5589e-18		164	21	348957	7.4719	3.9524e-14		493	52	673878	7.7944	3.2363e-15		162	21	1518985	6.1094	5e-10
		479	ENSG00000186417	GLDN	15	51633826	51700210	220	31	119833	7.2751	1.7303e-13		298	26	72288	4.6361	1.7748e-06		427	51	165056	7.3924	7.2092e-14		59	16	343586	6.1094	5e-10		363	47	673878	8.7327	1.2433e-18		62	16	1511694	6.1094	5e-10
		480	ENSG00000128849	CGNL1	15	57668165	57842925	348	80	119614	4.748	1.0273e-06		658	59	72288	0.99241	0.1605		918	105	165056	3.0208	0.0012606		192	44	343085	4.9852	3.0949e-07		923	97	673878	4.1569	1.6133e-05		200	47	1512090	6.3063	1.4286e-10
		481	ENSG00000129003	VPS13C	15	62144588	62352672	534	36	119752	7.4162	6.0271e-14		630	25	72288	3.7468	8.9547e-05		973	51	165056	4.2635	1.0063e-05		64	8	358968	6.7559	7.0998e-12		773	38	673878	6.7946	5.431e-12		64	7	1592015	7.5965	1.521e-14
		482	ENSG00000198535	C2CD4A	15	62359176	62363116	11	5	119621	7.9006	1.3878e-15		5	2	72288	4.3125	8.0708e-06		10	5	165056	5.1108	1.6041e-07		1	1	363855	8.639	2.8343e-18		11	5	673878	7.7677	3.9968e-15		1	1	1591144	14.933	1e-50
		483	ENSG00000066933	MYO9A	15	72114632	72410918	431	37	119911	6.2082	2.6803e-10		474	20	72288	2.1564	0.015528		670	39	165056	4.0217	2.8894e-05		95	6	355021	5.9267	1.5452e-09		778	40	673878	7.4699	4.0127e-14		109	8	1512218	7.4072	6.4504e-14
		484	ENSG00000166192	SENP8	15	72406599	72433311	47	11	119831	5.9371	1.4503e-09		44	7	72288	2.386	0.008517		54	12	165056	3.7566	8.6116e-05		8	2	363503	6.4701	4.8979e-11		58	13	673878	6.1094	5e-10		13	4	1441572	7.7325	5.2736e-15
		485	ENSG00000175318	GRAMD2	15	72452148	72490126	81	25	119696	6.8739	3.1229e-12		62	14	72288	2.1058	0.017611		88	28	165056	4.296	8.6936e-06		7	2	363283	5.532	1.583e-08		104	31	673878	7.4552	4.4853e-14		12	4	1360386	7.9284	1.1102e-15
		486	ENSG00000067225	PKM	15	72491370	72524164	53	20	119769	6.1843	3.1184e-10		43	9	72288	2.1037	0.017703		71	23	165056	3.9462	3.9692e-05		11	3	332112	6.6448	1.5177e-11		90	25	673878	7.3803	7.8992e-14		12	4	1391334	7.7712	3.8858e-15
		487	ENSG00000129038	LOXL1	15	74218330	74244478	76	15	119987	6.3007	1.4811e-10		95	12	72288	1.4764	0.069919		138	26	165056	5.3591	4.1824e-08		25	6	359458	7.7197	5.8287e-15		145	25	673878	6.9505	1.8204e-12		28	7	1553371	6.1094	5e-10
		488	ENSG00000138629	UBL7	15	74738318	74753523	31	7	120028	6.9293	2.1141e-12		22	3	72288	3.6242	0.00014493		34	8	165056	5.9267	1.5452e-09		5	1	362747	5.4687	2.2666e-08		35	8	673878	6.21	2.6487e-10		4	1	1597368	6.1094	5e-10
		489	ENSG00000179361	ARID3B	15	74833518	74890472	101	20	119990	6.9728	1.5531e-12		83	8	72288	3.764	8.3625e-05		140	25	165056	6.1094	5e-10		20	2	362708	6.0862	5.7827e-10		146	27	673878	6.1094	5e-10		24	3	1547423	7.9347	1.0547e-15
		490	ENSG00000179335	CLK3	15	74890841	74932057	75	20	120043	6.7607	6.8673e-12		62	12	72288	3.5615	0.00018436		108	31	165056	6.2685	1.823e-10		10	2	363276	6.5793	2.364e-11		98	25	673878	6.1205	4.6627e-10		14	4	1364488	7.715	6.0507e-15
		491	ENSG00000179151	EDC3	15	74922899	74988633	86	29	119898	6.3171	1.3325e-10		60	13	72288	3.4512	0.00027902		111	37	165056	6.0336	8.0158e-10		7	1	363855	6.0171	8.877e-10		127	45	673878	6.1094	5e-10		10	3	1505559	7.7272	5.4956e-15
		492	ENSG00000140465	CYP1A1	15	75011883	75017951	13	8	119932	4.8998	4.7958e-07		9	5	72288	4.0959	2.103e-05		27	18	165056	3.9965	3.2137e-05		3	2	357912	3.9906	3.2956e-05		15	10	673878	6.432	6.2969e-11		6	3	1156085	7.5231	2.6756e-14
		493	ENSG00000140398	NEIL1	15	75639296	75647592	9	5	119051	7.0304	1.0297e-12		7	3	72288	4.3528	6.7212e-06		17	11	165056	7.7731	3.8303e-15		2	1	340614	6.1094	5e-10		16	9	673878	7.8698	1.7764e-15		3	2	1560402	6.1094	5e-10
		494	ENSG00000140400	MAN2C1	15	75648133	75660971	13	8	119531	5.36	4.1621e-08		11	5	72288	4.2545	1.0476e-05		37	24	165056	7.9726	7.7716e-16		3	1	361876	6.1094	5e-10		21	14	673878	7.6812	7.8826e-15		4	2	1551887	6.9915	1.3599e-12
		495	ENSG00000169375	SIN3A	15	75661720	75748183	120	27	119768	6.5429	3.0175e-11		130	17	72288	4.4717	3.8791e-06		238	55	165056	6.1094	5e-10		20	3	361312	6.1094	5e-10		166	32	673878	7.0477	9.0933e-13		21	3	1484189	6.8732	3.138e-12
		496	ENSG00000169410	PTPN9	15	75759462	75871630	168	29	119857	6.1094	5e-10		187	17	72288	5.1825	1.0949e-07		252	40	165056	6.1094	5e-10		24	3	361434	7.7285	5.4401e-15		245	40	673878	6.1094	5e-10		28	4	1479562	7.3676	8.6875e-14
		497	ENSG00000156218	ADAMTSL3	15	84322838	84708594	817	65	119746	8.1573	1.7129e-16		1005	43	72288	7.7668	4.0241e-15		1512	86	165056	7.5126	2.8979e-14		140	24	353273	6.1094	5e-10		1388	70	673878	9.3643	3.829e-21		152	24	1563129	7.5053	3.0642e-14
		498	ENSG00000157766	ACAN	15	89346674	89418585	152	37	119770	6.1094	5e-10		214	37	72288	3.9618	3.7195e-05		333	61	165056	8.561	5.5948e-18		68	20	331998	6.1094	5e-10		363	76	673878	9.2915	7.6086e-21		77	22	1443997	6.1094	5e-10
		499	ENSG00000140511	HAPLN3	15	89420519	89438857	54	12	119834	7.4229	5.7288e-14		77	9	72288	-0.68766	0.75417		123	20	165056	2.1012	0.017812		11	3	359770	2.7605	0.0028854		107	19	673878	6.1094	5e-10		11	3	1589414	6.1094	5e-10
		500	ENSG00000140545	MFGE8	15	89441916	89456642	37	9	119759	7.5011	3.1641e-14		51	9	72288	-0.62297	0.73335		83	23	165056	3.5921	0.00016403		17	5	355872	4.4532	4.2307e-06		75	20	673878	6.1094	5e-10		18	6	1414027	6.1094	5e-10
		501	ENSG00000140443	IGF1R	15	99192200	99507759	520	93	119564	7.0043	1.241e-12		762	60	72288	7.5762	1.7792e-14		1215	134	165056	8.3342	3.9018e-17		191	40	336225	6.9812	1.4638e-12		1364	161	673878	12.849	4.3583e-38		196	47	1525431	7.3273	1.1741e-13
		502	ENSG00000140470	ADAMTS17	15	100511794	100882210	995	128	119820	8.615	3.4973e-18		1954	119	72288	9.7167	1.2792e-22		2425	175	165056	12.799	8.2543e-38		275	65	320682	9.1984	1.8168e-20		2575	191	673878	14.562	2.4592e-48		275	61	1517506	8.3387	3.7561e-17
		503	ENSG00000187535	IFT140	16	1560428	1662111	167	30	119580	5.0299	2.4535e-07		357	18	72288	-0.81798	0.79331		460	37	165056	1.879	0.030119		44	6	257303	1.5855	0.056424		504	38	673878	5.0428	2.2933e-07		45	6	1585963	4.1896	1.3973e-05
		504	ENSG00000131634	TMEM204	16	1578689	1605581	72	15	119470	5.0645	2.0474e-07		106	12	72288	-1.1643	0.87786		144	25	165056	1.9308	0.026756		16	3	260862	1.4981	0.067053		146	25	673878	4.6429	1.7179e-06		16	3	1587774	3.2163	0.00064917
		505	ENSG00000007545	CRAMP1L	16	1662326	1727909	122	16	119793	5.0309	2.4411e-07		176	16	72288	-0.010624	0.50424		249	38	165056	2.1068	0.017566		32	5	259147	2.047	0.020328		256	27	673878	4.159	1.5981e-05		33	5	1552760	5.921	1.5999e-09
		506	ENSG00000261732	LA16c-431H6.6	16	1682260	1736716	102	14	119821	4.8397	6.5025e-07		151	15	72288	-0.19908	0.5789		220	37	165056	2.1005	0.017841		29	5	258252	1.8013	0.03583		213	32	673878	3.9598	3.7511e-05		30	5	1516619	5.4067	3.2104e-08
		507	ENSG00000179889	PDXDC1	16	15068448	15233196	44	17	119567	5.4417	2.6388e-08		238	20	72288	5.4782	2.1489e-08		250	28	165056	7.3714	8.4432e-14		26	5	199854	6.8491	3.7163e-12		309	52	673878	8.1149	2.4305e-16		30	7	1526648	6.1094	5e-10
		508	ENSG00000157045	NTAN1	16	15131710	15149921	21	8	119569	5.7514	4.4254e-09		35	4	72288	3.9044	4.7231e-05		46	7	165056	7.365	8.854e-14		9	2	199759	6.1782	3.2413e-10		72	18	673878	6.1094	5e-10		11	3	1518669	6.1094	5e-10
		509	ENSG00000149930	TAOK2	16	29984962	30003582	23	5	119767	4.7048	1.2707e-06		19	2	72288	1.5095	0.06558		26	5	165056	1.721	0.042623		11	1	256266	3.386	0.00035465		37	9	673878	6.1094	5e-10		12	2	1564800	6.1094	5e-10
		510	ENSG00000169592	INO80E	16	30006615	30017114	13	5	119908	4.6749	1.4705e-06		16	3	72288	1.7973	0.036143		40	12	165056	1.8938	0.029124		8	2	245986	3.3894	0.00035024		37	11	673878	6.1094	5e-10		10	3	1455730	6.1094	5e-10
		511	ENSG00000149927	DOC2A	16	30016830	30034591	13	3	119511	4.5781	2.3457e-06		27	3	72288	1.5122	0.06524		44	8	165056	1.793	0.036487		13	2	256697	3.2909	0.00049933		45	9	673878	6.1094	5e-10		13	2	1548466	6.1094	5e-10
		512	ENSG00000102908	NFAT5	16	69598997	69738569	122	14	119763	7.0574	8.4849e-13		249	17	72288	2.1034	0.017714		273	18	165056	6.5143	3.6516e-11		57	7	235425	6.913	2.3726e-12		454	40	673878	7.2031	2.9432e-13		63	9	1518842	7.4991	3.2141e-14
		513	ENSG00000181019	NQO1	16	69740899	69760854	28	5	120092	6.9936	1.3395e-12		42	7	72288	1.94	0.026188		44	9	165056	6.4085	7.3473e-11		8	3	235004	5.8071	3.1777e-09		76	21	673878	6.1094	5e-10		10	4	1435528	6.1094	5e-10
		514	ENSG00000198373	WWP2	16	69796209	69975644	133	23	119507	7.4926	3.3751e-14		410	25	72288	2.166	0.015157		466	37	165056	6.8631	3.3687e-12		61	8	245851	6.1094	5e-10		784	45	673878	8.3736	2.7946e-17		75	12	1489479	7.4918	3.3973e-14
		515	ENSG00000153815	CMIP	16	81478775	81745367	335	132	119579	4.8445	6.3466e-07		1027	104	72288	2.1645	0.015214		1364	170	165056	2.4338	0.0074698		201	51	245455	5.0994	1.7033e-07		1601	173	673878	11.592	2.2574e-31		220	54	1508912	6.1094	5e-10
		516	ENSG00000170100	ZNF778	16	89284118	89295363	29	6	119512	5.0947	1.7461e-07		61	6	72288	1.6475	0.049729		80	15	165056	1.4686	0.070976		11	3	257306	2.7838	0.0026863		79	11	673878	3.6779	0.00011759		11	2	1592758	5.2468	7.7391e-08
		517	ENSG00000185324	CDK10	16	89747145	89762772	16	10	119888	7.9284	1.1102e-15		62	7	72288	6.8028	5.129e-12		73	14	165056	6.1094	5e-10		8	3	233426	7.715	6.0507e-15		92	20	673878	5.9659	1.2164e-09		8	4	1554547	7.7642	4.1078e-15
		518	ENSG00000215067	AC027763.2	17	6779954	6915668	142	46	119687	6.3071	1.4211e-10		282	38	72288	4.1838	1.4335e-05		352	61	165056	3.3344	0.0004274		51	16	216974	5.7242	5.1956e-09		509	85	673878	2.273	0.011513		61	17	1377184	3.435	0.00029623
		519	ENSG00000108839	ALOX12	17	6899384	6914055	35	8	119937	6.9707	1.5769e-12		41	4	72288	4.5685	2.4566e-06		56	10	165056	4.2534	1.0525e-05		14	3	248042	5.2896	6.1305e-08		59	10	673878	1.3751	0.084555		16	4	1521524	1.5469	0.060941
		520	ENSG00000170175	CHRNB1	17	7348380	7361026	36	9	119712	4.7331	1.1054e-06		32	4	72288	3.1801	0.0007362		47	9	165056	4.2043	1.3094e-05		12	3	260706	6.077	6.1241e-10		37	8	673878	6.1094	5e-10		12	4	1380183	6.1094	5e-10
		521	ENSG00000174282	ZBTB4	17	7362685	7387582	22	11	119512	5.4146	3.0716e-08		63	10	72288	2.8711	0.0020455		75	19	165056	5.4614	2.3619e-08		6	2	259341	7.1706	3.7348e-13		81	17	673878	7.4585	4.3743e-14		6	2	1555396	6.1094	5e-10
		522	ENSG00000181222	POLR2A	17	7387685	7417933	91	12	120039	5.9564	1.2892e-09		118	9	72288	2.2203	0.013199		128	14	165056	5.3455	4.5088e-08		27	5	262044	6.242	2.1598e-10		163	18	673878	6.1094	5e-10		27	4	1543376	6.1094	5e-10
		523	ENSG00000132510	KDM6B	17	7743222	7758114	15	9	119736	5.0334	2.4096e-07		23	7	72288	3.6898	0.00011224		37	15	165056	6.5711	2.4969e-11		4	2	250492	6.5689	2.5351e-11		41	17	673878	5.2325	8.3619e-08		4	2	1498220	3.2664	0.00054464
		524	ENSG00000167874	TMEM88	17	7758383	7759417	4	2	119817	5.8097	3.1296e-09		2	1	72288	2.5227	0.0058226		3	2	165056	5.4379	2.6952e-08		1	1	264725	8.0714	3.476e-16		7	5	673878	2.1599	0.015389		1	1	1421666	-0.76501	0.77787
		525	ENSG00000183011	LSMD1	17	7760003	7788556	44	11	119751	4.9105	4.5431e-07		58	11	72288	3.4428	0.00028785		70	16	165056	6.297	1.5171e-10		19	5	249294	6.8974	2.6473e-12		89	23	673878	3.9326	4.2017e-05		20	5	1584807	5.805	3.2178e-09
		526	ENSG00000170049	KCNAB3	17	7825177	7833121	17	9	119758	4.5913	2.2019e-06		13	5	72288	2.8463	0.0022113		23	12	165056	4.4829	3.6817e-06		6	3	225354	5.5177	1.7171e-08		28	12	673878	4.6416	1.7286e-06		7	2	1472001	5.7587	4.2388e-09
		527	ENSG00000262730	RP11-1099M24.7	17	7829249	7833940	11	5	119825	4.8614	5.8267e-07		9	3	72288	2.5811	0.004925		14	6	165056	4.1703	1.5208e-05		3	2	194678	4.7493	1.0206e-06		19	7	673878	4.425	4.8224e-06		3	1	1577853	5.4973	1.9286e-08
		528	ENSG00000184060	ADAP2	17	29233362	29286340	30	17	119614	6.9538	1.7777e-12		43	5	72288	2.0902	0.018298		57	9	165056	2.2657	0.011734		19	4	146847	3.0222	0.0012546		144	30	673878	6.1094	5e-10		21	5	1510992	8.0023	6.1062e-16
		529	ENSG00000186834	HEXIM1	17	43224684	43229468	6	3	119955	4.6558	1.6135e-06		8	3	72288	2.0096	0.022239		15	9	165056	3.528	0.00020938		3	2	253376	0.35443	0.36151		14	8	673878	7.7995	3.1086e-15		3	2	1564708	6.3809	8.8036e-11
		530	ENSG00000073969	NSF	17	44668035	44834830	34	3	120066	5.4913	1.9953e-08		59	3	72288	3.4069	0.00032848		82	7	165056	5.0097	2.7264e-07		32	3	228287	4.1823	1.4429e-05		117	20	673878	6.1094	5e-10		38	5	1516453	6.1094	5e-10
		531	ENSG00000108379	WNT3	17	44839872	44910520	62	23	119721	5.6192	9.5917e-09		58	8	72288	3.8668	5.5138e-05		131	31	165056	4.2618	1.014e-05		27	8	196747	3.4088	0.0003263		206	53	673878	6.1094	5e-10		25	8	1380109	7.4899	3.4472e-14
		532	ENSG00000170703	TTLL6	17	46839597	46894576	147	25	119768	5.4754	2.1832e-08		129	12	72288	4.2909	8.8994e-06		178	29	165056	4.3905	5.6545e-06		21	5	256661	5.195	1.0238e-07		184	25	673878	6.1094	5e-10		23	5	1524294	7.3834	7.7161e-14
		533	ENSG00000136436	CALCOCO2	17	46908350	46943884	91	12	120004	4.9207	4.3122e-07		85	6	72288	2.2942	0.010891		110	16	165056	2.9477	0.0016007		16	3	260050	3.7865	7.64e-05		114	16	673878	6.1094	5e-10		15	3	1596299	7.6858	7.605e-15
		534	ENSG00000159199	ATP5G1	17	46970127	46973233	8	3	120105	7.3646	8.8818e-14		7	2	72288	5.1651	1.2016e-07		7	2	165056	5.1023	1.6777e-07		2	1	264725	5.1715	1.1613e-07		10	4	673878	6.1094	5e-10		2	1	1581385	6.1094	5e-10
		535	ENSG00000159202	UBE2Z	17	46985731	47006418	56	6	120002	6.1094	5e-10		54	3	72288	5.5343	1.5622e-08		74	8	165056	5.215	9.1892e-08		10	1	260708	6.3215	1.295e-10		75	10	673878	6.1094	5e-10		10	2	1591530	6.1094	5e-10
		536	ENSG00000159210	SNF8	17	47006678	47022479	54	10	120060	7.9347	1.0547e-15		53	5	72288	5.3592	4.1791e-08		71	12	165056	5.2608	7.1711e-08		7	2	264725	6.4401	5.9698e-11		69	13	673878	6.1094	5e-10		7	2	1591046	6.1094	5e-10
		537	ENSG00000153933	DGKE	17	54911460	54946036	68	4	120036	4.818	7.25e-07		73	4	72288	2.5863	0.0048513		67	3	165056	4.8421	6.4238e-07		12	2	244163	5.2555	7.3824e-08		133	18	673878	7.5111	2.931e-14		12	2	1579960	6.1094	5e-10
		538	ENSG00000062716	VMP1	17	57784553	57919616	169	23	119952	4.7268	1.1404e-06		191	14	72288	1.0494	0.147		221	22	165056	3.9694	3.6033e-05		45	5	258171	3.7726	8.0769e-05		325	33	673878	3.8589	5.6958e-05		47	6	1547223	5.632	8.9063e-09
		539	ENSG00000121068	TBX2	17	59477257	59486827	16	5	119667	4.6853	1.3976e-06		34	5	72288	6.3967	7.9405e-11		40	8	165056	7.5979	1.5044e-14		4	2	229539	6.5614	2.6661e-11		39	11	673878	6.1094	5e-10		3	1	1425651	6.1094	5e-10
		540	ENSG00000108506	INTS2	17	59942731	60005377	79	20	119804	4.8529	6.0823e-07		98	10	72288	3.3475	0.00040773		143	28	165056	2.7078	0.0033862		15	4	247633	2.5345	0.0056299		159	34	673878	6.8066	4.9981e-12		21	6	1328741	7.6551	9.6589e-15
		541	ENSG00000108510	MED13	17	60019966	60142643	186	36	119803	4.7508	1.0132e-06		151	13	72288	3.3826	0.00035902		238	42	165056	3.511	0.00022318		25	3	253344	2.4014	0.0081655		274	43	673878	7.2044	2.9154e-13		41	8	1270991	7.9223	1.1657e-15
		542	ENSG00000173826	KCNH6	17	61600695	61626338	22	13	119526	4.7132	1.219e-06		33	4	72288	1.2095	0.11323		57	13	165056	4.8775	5.3716e-07		11	2	264183	3.5192	0.00021644		65	17	673878	7.2272	2.4658e-13		14	3	1385383	7.8821	1.6098e-15
		543	ENSG00000266173	STRADA	17	61780192	61819330	63	7	119973	6.1094	5e-10		75	5	72288	5.2395	8.0496e-08		79	8	165056	6.1094	5e-10		19	2	261574	7.4766	3.8136e-14		119	19	673878	7.2731	1.7564e-13		22	3	1455928	6.1094	5e-10
		544	ENSG00000125695	RP11-51F16.8	17	61780205	61829457	84	9	119969	6.1094	5e-10		97	6	72288	5.2229	8.8082e-08		102	9	165056	7.8622	1.8874e-15		27	3	253583	6.1094	5e-10		151	21	673878	6.1094	5e-10		31	4	1462267	6.1094	5e-10
		545	ENSG00000108588	CCDC47	17	61822610	61853711	55	9	119980	6.1094	5e-10		62	5	72288	5.1265	1.4759e-07		66	7	165056	7.6359	1.1213e-14		13	2	263920	6.9312	2.0859e-12		98	15	673878	6.1094	5e-10		14	2	1578305	6.1094	5e-10
		546	ENSG00000198231	DDX42	17	61850963	61896677	83	9	120078	7.3856	7.5884e-14		91	7	72288	5.2544	7.427e-08		92	8	165056	6.1094	5e-10		12	2	263988	6.2738	1.7616e-10		149	23	673878	6.1094	5e-10		14	3	1450376	7.9057	1.3323e-15
		547	ENSG00000108592	FTSJ3	17	61896793	61907372	22	4	120103	7.891	1.4988e-15		20	2	72288	5.0976	1.7202e-07		25	4	165056	7.4041	6.6003e-14		5	1	264725	10.831	1.2231e-27		38	11	673878	7.3947	7.0888e-14		7	2	1310224	4.0943	2.1168e-05
		548	ENSG00000087191	PSMC5	17	61904512	61909379	10	2	120177	7.1663	3.853e-13		8	1	72288	4.2342	1.1468e-05		8	1	165056	6.1094	5e-10		4	1	264725	6.1094	5e-10		17	6	673878	6.1094	5e-10		4	1	1593074	6.1094	5e-10
		549	ENSG00000108604	SMARCD2	17	61909444	61920425	20	3	119981	7.6954	7.0499e-15		19	2	72288	5.1751	1.1389e-07		22	4	165056	8.2924	5.5511e-17		4	1	264405	6.1094	5e-10		27	8	673878	7.9726	7.7716e-16		5	2	1577558	6.1094	5e-10
		550	ENSG00000007312	CD79B	17	62006100	62009714	13	3	120028	6.1094	5e-10		13	2	72288	7.33	1.1507e-13		15	4	165056	6.1094	5e-10		5	2	256991	6.1094	5e-10		15	4	673878	6.2319	2.3045e-10		5	2	1591662	6.1094	5e-10
		551	ENSG00000007314	SCN4A	17	62015914	62050278	23	14	119706	5.364	4.0689e-08		73	10	72288	4.4735	3.8473e-06		111	22	165056	7.5272	2.5924e-14		16	6	219089	7.7016	6.7168e-15		134	36	673878	6.1094	5e-10		18	8	1427448	6.1094	5e-10
		552	ENSG00000168646	AXIN2	17	63524681	63557765	39	17	119722	5.462	2.3543e-08		86	17	72288	4.9219	4.2864e-07		103	26	165056	5.9805	1.1121e-09		12	3	228178	4.9581	3.5602e-07		117	33	673878	6.1094	5e-10		12	4	1499727	6.1094	5e-10
		553	ENSG00000169710	FASN	17	80036214	80056208	17	9	119791	5.0687	2.0028e-07		44	11	72288	2.6616	0.0038889		66	24	165056	3.0711	0.0010665		7	3	150943	2.9712	0.0014832		87	28	673878	7.1779	3.5388e-13		8	3	1444103	8.0766	3.3307e-16
		554	ENSG00000176155	CCDC57	17	80059336	80170706	273	5	120198	4.9115	4.5181e-07		460	5	72288	2.415	0.0078674		411	6	165056	3.1773	0.00074338		53	2	258038	3.6425	0.00013498		597	18	673878	7.0985	6.3072e-13		53	2	1531999	6.1094	5e-10
		555	ENSG00000079134	THOC1	18	214520	268050	64	12	119714	5.5826	1.1846e-08		56	6	72288	5.0138	2.6685e-07		75	10	165056	6.4755	4.7263e-11		21	5	165697	6.8643	3.3407e-12		171	35	673878	6.9118	2.3923e-12		21	4	1585379	7.7197	5.8287e-15
		556	ENSG00000101773	RBBP8	18	20378224	20606451	438	25	119792	4.7686	9.2745e-07		435	16	72288	0.1807	0.4283		567	29	165056	1.8815	0.029953		56	6	220380	1.1879	0.11743		711	41	673878	7.3175	1.2634e-13		59	6	1502297	6.1094	5e-10
		557	ENSG00000134508	CABLES1	18	20714528	20840431	240	44	119728	7.8113	2.8311e-15		279	29	72288	7.0674	7.8923e-13		440	66	165056	8.0926	2.9199e-16		58	10	234615	6.1094	5e-10		489	79	673878	7.516	2.8236e-14		56	12	1502238	7.5942	1.5488e-14
		558	ENSG00000134490	TMEM241	18	20777108	21017925	319	82	119543	7.4543	4.5168e-14		414	41	72288	7.2108	2.7813e-13		714	105	165056	8.3093	4.8121e-17		88	17	231007	6.1094	5e-10		784	84	673878	8.7308	1.2639e-18		87	18	1509759	6.7339	8.2575e-12
		559	ENSG00000141452	C18orf8	18	21083473	21111746	48	20	119711	4.6235	1.887e-06		55	9	72288	3.3978	0.00033963		97	30	165056	3.0973	0.00097662		8	3	232640	2.8958	0.0018913		82	20	673878	6.1094	5e-10		8	2	1546298	6.1094	5e-10
		560	ENSG00000141458	NPC1	18	21086148	21166862	148	32	119647	4.731	1.1173e-06		135	15	72288	3.7276	9.6672e-05		245	48	165056	3.418	0.00031546		35	5	257064	2.645	0.0040847		247	40	673878	6.1094	5e-10		36	4	1538742	6.1094	5e-10
		561	ENSG00000134775	FHOD3	18	33877677	34360018	959	129	119685	5.7161	5.4496e-09		1027	73	72288	2.2273	0.012964		1828	160	165056	4.5049	3.32e-06		308	52	238768	5.4488	2.5362e-08		1830	156	673878	4.1143	1.9418e-05		340	60	1505875	6.8127	4.7908e-12
		562	ENSG00000141627	DYM	18	46570039	46987717	1111	37	119933	7.6444	1.0496e-14		1048	17	72288	7.0618	8.2203e-13		1512	47	165056	8.457	1.3715e-17		152	16	237705	6.1094	5e-10		1437	44	673878	8.019	5.3306e-16		149	14	1588639	6.1094	5e-10
		563	ENSG00000166573	GALR1	18	74962505	74980858	40	13	119456	4.8168	7.2952e-07		84	17	72288	3.113	0.00092611		92	22	165056	4.0787	2.2649e-05		9	4	218976	0.95442	0.16994		109	26	673878	6.5163	3.6039e-11		10	5	1521811	3.2261	0.00062746
		564	ENSG00000171105	INSR	19	7112266	7294045	235	57	119519	4.6111	2.0031e-06		812	69	72288	7.321	1.2307e-13		749	87	165056	6.8584	3.4816e-12		92	27	247936	7.7846	3.4972e-15		1065	119	673878	12.103	5.1199e-34		98	30	1503863	6.1094	5e-10
		565	ENSG00000130816	DNMT1	19	10244021	10341962	60	37	119623	4.9583	3.5551e-07		251	24	72288	4.3973	5.4804e-06		288	31	165056	4.8777	5.366e-07		34	6	246666	4.8486	6.2157e-07		332	45	673878	6.5901	2.198e-11		35	7	1534721	6.1094	5e-10
		566	ENSG00000129355	CDKN2D	19	10677138	10679735	4	1	119880	4.8517	6.1203e-07		3	1	72288	0.73528	0.23108		4	1	165056	3.2827	0.00051416		1	1	261655	2.5849	0.0048701		6	2	673878	4.2099	1.2774e-05		2	1	828783	3.7402	9.1932e-05
		567	ENSG00000129354	AP1M2	19	10683347	10697991	36	7	119665	6.201	2.8048e-10		63	7	72288	2.3617	0.0090957		63	9	165056	6.2814	1.6777e-10		9	2	213396	5.7287	5.0589e-09		89	14	673878	6.1611	3.613e-10		10	3	1523148	7.7695	3.9413e-15
		568	ENSG00000129353	SLC44A2	19	10713133	10755235	53	15	119546	7.8215	2.609e-15		117	17	72288	6.6553	1.4137e-11		131	23	165056	6.1094	5e-10		18	3	220478	7.911	1.2768e-15		153	25	673878	6.1094	5e-10		16	2	1565290	6.1094	5e-10
		569	ENSG00000129351	ILF3	19	10764937	10803093	61	18	119772	6.1094	5e-10		59	9	72288	6.6352	1.6203e-11		98	23	165056	7.1438	4.5397e-13		16	4	246390	6.9929	1.3459e-12		103	27	673878	7.4262	5.59e-14		16	3	1407152	6.1094	5e-10
		570	ENSG00000213339	QTRT1	19	10812106	10824113	12	8	119494	6.1094	5e-10		16	5	72288	6.7149	9.4121e-12		26	14	165056	7.7592	4.2744e-15		3	1	259784	6.1094	5e-10		38	12	673878	6.1094	5e-10		4	2	1507554	6.5777	2.3888e-11
		571	ENSG00000079805	DNM2	19	10828755	10944164	259	35	119805	6.9413	1.9424e-12		271	15	72288	7.7271	5.5022e-15		395	42	165056	6.7259	8.7279e-12		46	7	221032	6.0705	6.3753e-10		466	55	673878	7.8535	2.0228e-15		45	9	1570698	6.1094	5e-10
		572	ENSG00000099203	TMED1	19	10943114	10946994	5	3	119431	7.169	3.7786e-13		5	2	72288	5.9461	1.3731e-09		9	5	165056	7.2886	1.5654e-13		1	1	246292	6.3477	1.093e-10		7	4	673878	4.9259	4.1982e-07		1	1	1109351	-1.8565	0.96831
		573	ENSG00000214212	C19orf38	19	10947251	10980466	44	16	119502	7.1814	3.4506e-13		56	10	72288	4.9367	3.9733e-07		80	26	165056	7.0871	6.8456e-13		5	2	261623	3.9793	3.4561e-05		80	24	673878	7.1255	5.1847e-13		6	2	1574693	7.4831	3.6304e-14
		574	ENSG00000142453	CARM1	19	10982189	11033453	80	20	119659	5.1833	1.09e-07		77	11	72288	4.2268	1.1853e-05		140	36	165056	7.0547	8.6509e-13		14	3	238324	4.2298	1.1696e-05		146	37	673878	6.1094	5e-10		16	3	1497026	8.0023	6.1062e-16
		575	ENSG00000105656	ELL	19	18553473	18632937	133	17	119962	4.6593	1.5866e-06		156	6	72288	0.72791	0.23333		188	13	165056	0.71309	0.2379		18	2	264080	2.1544	0.015606		319	26	673878	7.5662	1.921e-14		21	3	1584047	6.6023	2.0242e-11
		576	ENSG00000255730	CTC-435M10.3	19	41856758	41930906	68	6	119673	6.427	6.508e-11		133	4	72288	3.2604	0.00055627		153	9	165056	6.2639	1.8775e-10		30	3	218640	7.4315	5.3679e-14		254	22	673878	7.7761	3.7396e-15		33	4	1486072	6.1094	5e-10
		577	ENSG00000142046	TMEM91	19	41856816	41889988	17	6	119119	6.428	6.4639e-11		46	3	72288	2.6204	0.0043911		53	6	165056	5.9888	1.0568e-09		11	2	228090	7.2543	2.0184e-13		98	18	673878	6.1094	5e-10		12	2	1575420	6.2664	1.8474e-10
		578	ENSG00000248098	BCKDHA	19	41884215	41930910	59	4	119672	6.4186	6.8784e-11		98	3	72288	3.412	0.0003225		110	6	165056	6.141	4.1009e-10		21	3	217355	7.9284	1.1102e-15		175	15	673878	6.1094	5e-10		23	3	1445355	6.3203	1.3053e-10
		579	ENSG00000077348	EXOSC5	19	41892279	41903384	15	2	119732	6.3423	1.1318e-10		20	2	72288	3.4035	0.00033268		18	2	165056	6.2391	2.2e-10		3	1	180004	6.1094	5e-10		34	8	673878	7.1393	4.6901e-13		4	2	1419280	6.1094	5e-10
		580	ENSG00000177191	B3GNT8	19	41931264	41934635	5	2	119742	6.2953	1.534e-10		5	1	72288	3.4288	0.00030308		9	4	165056	6.1831	3.1432e-10		4	1	247926	6.1709	3.3951e-10		13	6	673878	6.1094	5e-10		3	1	1588432	6.1094	5e-10
		581	ENSG00000105341	ATP5SL	19	41937223	41946622	12	2	119961	6.2172	2.5305e-10		18	2	72288	3.3361	0.00042489		19	3	165056	5.9635	1.2342e-09		2	1	263724	6.1094	5e-10		45	14	673878	6.1094	5e-10		4	2	1580140	6.1094	5e-10
		582	ENSG00000063169	GLTSCR1	19	48111453	48206533	159	25	119679	4.9667	3.4052e-07		280	17	72288	1.7043	0.044163		329	27	165056	3.1267	0.00088405		49	10	232264	3.957	3.7943e-05		472	47	673878	5.8087	3.1473e-09		49	9	1543775	7.6659	8.8818e-15
		583	ENSG00000101391	CDK5RAP1	20	31946645	31989367	67	15	119846	5.6691	7.1758e-09		62	8	72288	6.1437	4.0318e-10		98	23	165056	5.3535	4.314e-08		14	3	261147	7.1458	4.4748e-13		85	28	673878	6.1094	5e-10		15	4	1541045	6.1094	5e-10
		584	ENSG00000101400	SNTA1	20	31995761	32031698	64	19	119613	6.0361	7.8932e-10		61	10	72288	6.327	1.2502e-10		76	19	165056	5.6764	6.8788e-09		7	2	259775	5.1926	1.0368e-07		95	24	673878	6.1094	5e-10		10	3	1436339	6.1094	5e-10
		585	ENSG00000125967	NECAB3	20	32244893	32262269	27	16	119493	7.9006	1.3878e-15		16	5	72288	6.4776	4.6601e-11		45	23	165056	5.9566	1.288e-09		6	3	241706	5.8968	1.8535e-09		31	16	673878	6.1094	5e-10		4	2	1493705	6.1094	5e-10
		586	ENSG00000149609	C20orf144	20	32250090	32253425	6	4	119465	5.1296	1.4514e-07		3	2	72288	4.9336	4.0368e-07		8	5	165056	4.6479	1.6766e-06		1	1	264725	0.080178	0.46805		3	2	673878	6.1094	5e-10		NA	NA	NA	NA	NA
		587	ENSG00000182584	ACTL10	20	32254304	32256331	5	2	119086	5.3955	3.416e-08		4	2	72288	4.4159	5.0287e-06		6	3	165056	3.3223	0.00044647		3	2	264058	5.2652	7.0037e-08		6	3	673878	6.1094	5e-10		2	1	1587187	6.1094	5e-10
		588	ENSG00000131061	ZNF341	20	32319463	32380075	64	31	119450	4.7173	1.1949e-06		93	13	72288	3.2636	0.00054996		186	50	165056	3.5937	0.00016301		17	4	246786	2.3376	0.0097046		154	37	673878	6.1094	5e-10		19	6	1473127	6.1094	5e-10
		589	ENSG00000088298	EDEM2	20	33703167	33865928	229	31	119758	5.0686	2.0037e-07		341	21	72288	4.15	1.6626e-05		484	45	165056	7.494	3.3412e-14		69	13	231469	5.5366	1.5419e-08		545	47	673878	9.9674	1.0583e-23		73	13	1550579	7.4429	4.9238e-14
		590	ENSG00000125966	MMP24	20	33814457	33864801	45	12	119468	4.6338	1.7955e-06		63	10	72288	4.8015	7.8756e-07		116	32	165056	7.2097	2.8039e-13		18	6	213376	5.836	2.6732e-09		137	29	673878	7.4684	4.0579e-14		19	6	1539081	6.1094	5e-10
		591	ENSG00000242372	EIF6	20	33866714	33872788	15	8	119757	7.9726	7.7716e-16		20	3	72288	4.9271	4.1735e-07		33	8	165056	6.7592	6.9355e-12		9	2	237742	5.7677	4.0171e-09		25	5	673878	6.1094	5e-10		9	2	1579804	6.1094	5e-10
		592	ENSG00000101019	UQCC1	20	33890369	33999944	162	13	120010	7.312	1.3162e-13		171	9	72288	7.6203	1.2657e-14		278	24	165056	7.0225	1.0899e-12		25	3	255284	6.1544	3.7671e-10		291	28	673878	6.4011	7.7135e-11		28	4	1459730	6.1094	5e-10
		593	ENSG00000204183	GDF5OS	20	34020827	34023248	10	4	119733	6.4827	4.5042e-11		7	2	72288	6.1094	5e-10		11	4	165056	6.1094	5e-10		3	1	264725	6.1094	5e-10		5	1	673878	6.1094	5e-10		3	1	1595692	6.1094	5e-10
		594	ENSG00000125965	GDF5	20	34021145	34042568	42	14	119418	6.1094	5e-10		29	5	72288	6.1094	5e-10		58	19	165056	7.1245	5.2247e-13		7	2	264542	6.1094	5e-10		53	16	673878	7.3957	7.0333e-14		7	2	1594203	6.1094	5e-10
		595	ENSG00000126001	CEP250	20	34042985	34099804	112	12	119777	7.4398	5.0404e-14		81	4	72288	7.8586	1.9429e-15		137	17	165056	7.3682	8.6486e-14		18	2	237564	6.1094	5e-10		162	22	673878	7.4903	3.4361e-14		18	2	1557828	6.1094	5e-10
		596	ENSG00000125975	C20orf173	20	34111014	34117481	11	4	119653	7.7995	3.1086e-15		11	3	72288	7.634	1.138e-14		21	9	165056	7.7126	6.1617e-15		5	2	213548	6.8927	2.7368e-12		16	6	673878	7.9284	1.1102e-15		4	2	1483044	6.1094	5e-10
		597	ENSG00000125991	ERGIC3	20	34129770	34145405	32	6	119982	6.1094	5e-10		28	4	72288	6.577	2.4009e-11		49	13	165056	7.2978	1.4622e-13		4	1	264725	6.1094	5e-10		44	10	673878	6.1094	5e-10		4	1	1595059	6.1094	5e-10
		598	ENSG00000061656	SPAG4	20	34203814	34208971	9	5	119775	7.9414	9.992e-16		5	2	72288	4.1532	1.6391e-05		6	3	165056	6.049	7.2882e-10		1	1	264725	5.8157	3.0185e-09		8	4	673878	6.1094	5e-10		2	1	1561301	6.1094	5e-10
		599	ENSG00000214078	CPNE1	20	34213953	34252878	107	15	119994	6.1094	5e-10		88	8	72288	3.6934	0.00011063		122	17	165056	7.2503	2.08e-13		16	2	264669	6.9409	1.9482e-12		114	14	673878	7.4611	4.291e-14		19	3	1596608	6.1094	5e-10
		600	ENSG00000272897	RP1-309K20.6	20	34220262	34262466	108	14	120010	7.891	1.4988e-15		94	9	72288	4.2925	8.833e-06		122	18	165056	6.1094	5e-10		17	2	264646	6.442	5.8964e-11		117	15	673878	7.6479	1.0214e-14		20	3	1596608	6.1094	5e-10
		601	ENSG00000244462	RBM12	20	34236847	34252878	42	9	120021	6.1094	5e-10		33	5	72288	4.1028	2.041e-05		48	11	165056	7.5768	1.7708e-14		6	2	264651	6.8137	4.7571e-12		48	9	673878	7.441	4.996e-14		8	3	1596610	6.1094	5e-10
		602	ENSG00000244005	NFS1	20	34255977	34287281	78	13	119995	6.1094	5e-10		76	10	72288	5.3142	5.3568e-08		86	16	165056	6.1094	5e-10		9	2	264609	5.988	1.0623e-09		105	20	673878	7.3578	9.3481e-14		8	2	1596611	6.1094	5e-10
		603	ENSG00000125995	ROMO1	20	34287194	34288906	5	3	119908	7.0697	7.7655e-13		3	1	72288	4.3126	8.067e-06		3	1	165056	6.1094	5e-10		1	1	264575	1.9925	0.023156		5	3	673878	6.1094	5e-10		1	1	1596613	14.933	1e-50
		604	ENSG00000131051	RBM39	20	34291531	34330234	107	9	120116	7.7608	4.2188e-15		114	7	72288	5.9921	1.036e-09		126	12	165056	7.6514	9.9365e-15		14	2	264725	6.8504	3.6819e-12		149	15	673878	6.1094	5e-10		15	2	1595737	6.1094	5e-10
		605	ENSG00000025293	PHF20	20	34359896	34538303	299	24	119944	7.5419	2.3155e-14		336	12	72288	5.9389	1.4346e-09		418	25	165056	6.2993	1.4949e-10		36	3	250942	6.9143	2.3509e-12		632	28	673878	7.1112	5.7535e-13		45	5	1576335	6.1094	5e-10
		606	ENSG00000171222	SCAND1	20	34541539	34547394	14	4	119971	7.8586	1.9429e-15		16	4	72288	5.0126	2.6853e-07		17	4	165056	7.0175	1.1294e-12		3	2	264675	6.1784	3.2381e-10		31	12	673878	6.1094	5e-10		3	1	1594541	6.1094	5e-10
		607	ENSG00000149646	CNBD2	20	34556512	34618622	66	13	119813	5.5032	1.8643e-08		90	9	72288	3.3265	0.0004398		125	22	165056	4.7381	1.0787e-06		14	3	262891	5.5707	1.2687e-08		141	24	673878	6.1094	5e-10		15	3	1595617	6.1094	5e-10
		608	ENSG00000101342	TLDC2	20	35504524	35522638	42	11	119853	7.5736	1.8152e-14		35	6	72288	4.8809	5.2799e-07		47	12	165056	5.098	1.7164e-07		7	2	258595	5.9328	1.4888e-09		62	20	673878	6.1094	5e-10		7	3	1502480	7.8516	2.0539e-15
		609	ENSG00000101347	SAMHD1	20	35518632	35580246	86	20	119762	6.8527	3.6224e-12		83	7	72288	3.7914	7.4898e-05		133	20	165056	5.6939	6.2071e-09		21	3	231521	6.3004	1.4848e-10		157	29	673878	6.1094	5e-10		21	5	1584931	6.9913	1.3622e-12
		610	ENSG00000080839	RBL1	20	35624752	35724398	101	25	119755	6.1094	5e-10		110	13	72288	4.7997	7.946e-07		151	28	165056	6.4842	4.4598e-11		10	3	256521	7.8698	1.7764e-15		196	44	673878	6.1094	5e-10		12	6	1322208	7.3528	9.7033e-14
		611	ENSG00000101353	MROH8	20	35729629	35807991	105	27	119762	7.2759	1.7203e-13		146	8	72288	4.7283	1.1321e-06		195	19	165056	7.6551	9.6589e-15		36	3	255050	6.1094	5e-10		252	28	673878	6.4208	6.7781e-11		36	4	1588500	6.1094	5e-10
		612	ENSG00000101457	DNTTIP1	20	44420576	44440066	53	12	119997	5.0116	2.6996e-07		50	8	72288	1.959	0.025053		72	18	165056	4.8495	6.1894e-07		8	3	264287	2.931	0.0016894		81	20	673878	3.5969	0.00016103		8	2	1585673	3.3247	0.00044261
		613	ENSG00000175063	UBE2C	20	44441215	44445596	7	5	119925	4.5574	2.5894e-06		5	3	72288	1.312	0.094758		12	9	165056	3.7774	7.9236e-05		NA	NA	NA	NA	NA		12	7	673878	2.9323	0.0016822		NA	NA	NA	NA	NA
		614	ENSG00000101470	TNNC2	20	44451853	44462384	17	6	119735	5.4144	3.0747e-08		30	6	72288	1.8192	0.034444		38	10	165056	3.6413	0.00013565		10	2	264631	1.776	0.037865		35	9	673878	4.0108	3.0258e-05		10	2	1569774	3.4609	0.0002692
		615	ENSG00000124214	STAU1	20	47729878	47804904	163	26	119819	4.6678	1.5224e-06		152	15	72288	2.5745	0.0050195		207	31	165056	2.9557	0.00156		20	4	263987	2.1911	0.014221		239	41	673878	7.0888	6.7624e-13		21	5	1544405	6.1094	5e-10
		616	ENSG00000124228	DDX27	20	47835884	47860614	78	13	119694	5.0545	2.1573e-07		85	9	72288	2.6472	0.0040582		105	16	165056	2.9656	0.0015105		15	3	264592	3.2953	0.00049158		111	20	673878	6.1094	5e-10		15	4	1593203	6.1194	4.6959e-10
		617	ENSG00000124201	ZNFX1	20	47854483	47894963	98	19	119824	4.7936	8.1922e-07		141	11	72288	2.4119	0.0079348		164	18	165056	2.4461	0.007221		22	4	264394	2.8874	0.0019423		182	24	673878	6.6327	1.6478e-11		22	4	1591800	6.1094	5e-10
		618	ENSG00000087460	GNAS	20	57414773	57486247	68	22	119608	5.3341	4.8e-08		93	13	72288	6.1094	5e-10		159	37	165056	6.8385	4.0016e-12		35	8	259191	6.1094	5e-10		257	55	673878	7.4626	4.2405e-14		42	13	1502484	6.1094	5e-10
		619	ENSG00000185666	SYN3	22	32908539	33454358	1088	139	119760	6.4315	6.3167e-11		1539	99	72288	6.5296	3.2968e-11		2069	164	165056	8.7017	1.6342e-18		366	66	344400	7.02	1.1092e-12		2507	164	673878	9.6485	2.4944e-22		405	75	1523722	8.6934	1.7589e-18
		Abbreviations: ENSG, Ensembl gene ID; Symbol, gene symbol; Chr, chromosome; Start, starting position of the gene; End, ending position of the gene; NSNPS, number of SNPs mapped to the gene; NPARAM, number of parameters in the regression model (e.g., intercept, covariates); N, sample size used in the association test; ZSTAT, Z-score indicating the strength of gene–trait association; P, P-value sho…
		All genomic coordinates were based on the GRCh37 reference genome.
		619 body height susceptibility genes were identified using gene-based GWAS analysis (P < 0.05/ 18,651 genes), performed with MAGMA, as implemented in FUMA (https://fuma.ctglab.nl/) (PMID: 25885710; 29184056), based on body height GWAS summary statistics from Taiwan Biobank.
		We conducted a genome-wide association study (GWAS) and generated the [TWB5]HEIGHT summary statistics.
		[EUR]HEIGHT GWAS summary statistics was from GWAS catalog (GCST90029008) (https://ftp.ebi.ac.uk/pub/databases/gwas/summary_statistics/GCST90029001-GCST90030000/GCST90029008/). [BBJ]HEIGHT and [KoGES]HEIGHT GWAS summary statistics were obtained from the BBJ database (https://pheweb.jp/pheno/Height) and the KoGES database (https://koges.leelabsg.org/pheno/KoGES_HEIGHT). The [Yengo_EUR]HEIGHT GWAS s…
		For the gene-based GWAS analysis in [TWB5]HEIGHT summary statistics, genes with P < 0.05 / 18,651 were highlighted in bold, while in other ancestries, genes with P < 0.05 were highlighted in bold.
