# Supplementary material for: Unraveling the genetic links between stature and disease in East Asians: A multi-biobank genetic correlation and risk prediction study
Source: PLoS Genet. 2026 Mar 13;22(3):e1012030. doi: 10.1371/journal.pgen.1012030 (PMC13001983; doi:10.1371/journal.pgen.1012030)
Supplement: S7 Table — (XLSX) [file pgen.1012030.s023.xlsx]

## Sheet: S7
		S7 Table. Genetic correlation of [TWB5]HEIGHT with 130 diseases and traits of TWB database
		No.	Category	Phenotype	Cohort	Participants (number)	Cases (number)	Controls (number)	SNP heritability			GWAS result quality control				[TWB5]HEIGHT (N = 120,301)
									h2SNP	SE_h2		λGC	Mean χ2	Intercept (SE)		Rg	SE_Rg	P_Rg
		1	Anthropometric measure	Body height	TWB	128242	-	-	7.0647	0.6166		1.6946	2.5436	1.1746 (0.0443)		1.0074	0.0072	0
		2	Anthropometric measure	Body buttocks	TWB	128081	-	-	3.1889	0.2952		1.4281	1.733	1.1161 (0.0225)		0.7891	0.0214	5.0651e-298
		3	Anthropometric measure	Body waistline	TWB	128128	-	-	1.9067	0.1614		1.3101	1.4549	1.0879 (0.0149)		0.6488	0.0276	6.0814e-122
		4	Anthropometric measure	Body weight	TWB	128178	-	-	3.768	0.2162		1.5585	1.8461	1.1246 (0.0182)		0.5204	0.0239	1.8167e-105
		5	Pulmonary function measure	Inspiratory capacity	TWB	73490	-	-	0.8496	0.0846		1.2005	1.2026	1.035 (0.0097)		0.4305	0.0381	1.3169e-29
		6	Pulmonary function measure	Expiratory reserve volume	TWB	73471	-	-	0.4391	0.0746		1.0957	1.1075	1.021 (0.0089)		0.5299	0.0545	2.3347e-22
		7	Pulmonary function measure	Percentage of predicted vital capacity	TWB	78999	-	-	1.5128	0.117		1.2531	1.3495	1.0619 (0.0122)		0.3307	0.0367	1.9576e-19
		8	Pulmonary function measure	Percentage of predicted forced vital capacity	TWB	79000	-	-	1.5789	0.1123		1.3101	1.3486	1.0455 (0.0118)		0.3152	0.0362	3.1483e-18
		9	Female-related issue	Age when periods started	TWB	78047	-	-	1.5087	0.1156		1.2531	1.321	1.0339 (0.0136)		0.2144	0.0281	2.2689e-14
		10	Pulmonary function measure	Inspiratory reserve volume	TWB	73494	-	-	0.6213	0.0805		1.1459	1.1493	1.0289 (0.0105)		0.3687	0.0512	5.8626e-13
		11	Bone density measure	QUS: speed of sound	TWB	45970	-	-	1.5621	0.137		1.2531	1.3866	1.0888 (0.0153)		-0.2074	0.0371	2.2472e-08
		12	Hematological test	White blood cell count	TWB	128127	-	-	2.5031	0.294		1.3101	1.5541	1.0741 (0.0204)		-0.134	0.0284	2.2816e-06
		13	Hematological test	Platelet count	TWB	127997	-	-	4.1607	0.692		1.4281	1.9213	1.0841 (0.0441)		-0.1353	0.029	3.1329e-06
		14	Kidney-realted test	Serum creatinine	TWB	127932	-	-	3.2356	0.2809		1.3685	1.7057	1.0747 (0.023)		0.1331	0.0296	7.07e-06
		15	Kidney-realted test	Estimated glomerular filtration rate	TWB	127933	-	-	3.0768	0.2732		1.3685	1.6709	1.0736 (0.0222)		-0.1354	0.0303	7.8654e-06
		16	Life style	Has ever drunk alcohol for at least 6 months	TWB	128028	11013	117015	0.068	0.0557		0.9986	1.1616	0.9362 (0.0353)		0.126	0.0289	1.2965e-05
		17	Metabolic test	Low-density lipoprotein cholesterol	TWB	123531	-	-	1.5648	0.3787		1.2005	1.4028	1.1004 (0.0498)		-0.1391	0.0389	0.0003
		18	Pulmonary function measure	Tidal volume	TWB	73426	-	-	0.1943	0.0672		1.0466	1.0586	1.0199 (0.0095)		0.3056	0.0842	0.0003
		19	Liver-related test	Fibrosis-4 score	TWB	127598	-	-	3.1656	0.5362		1.3685	1.6973	1.0612 (0.034)		0.1	0.0288	0.0005
		20	Bone density measure	QUS: broadband ultrasound attenuation	TWB	45959	-	-	0.9401	0.1071		1.1459	1.2186	1.0394 (0.011)		0.1343	0.0402	0.0008
		21	Metabolic test	Non HDL cholesterol	TWB	123522	-	-	2.0714	0.4366		1.2531	1.5177	1.1204 (0.0442)		-0.1168	0.0355	0.001
		22	Metabolic test	Fasting glucose	TWB	122494	-	-	1.7974	0.3102		1.2531	1.5021	1.1665 (0.05)		0.1024	0.032	0.0014
		23	Metabolic test	Total cholesterol	TWB	123521	-	-	2.0521	0.4205		1.2531	1.5285	1.1317 (0.0453)		-0.1134	0.0355	0.0014
		24	Pulmonary function measure	Ratio of FEV1 to FVC	TWB	79709	-	-	0.134	0.068		1.0957	1.0719	1.0461 (0.0085)		-0.3141	0.1099	0.0042
		25	Liver-related test	Albumin	TWB	128082	-	-	1.9717	0.2226		1.2531	1.4635	1.0829 (0.0189)		-0.0786	0.0311	0.0116
		26	Pulmonary function measure	Restrictive spirometry pattern	TWB	64415	18450	45965	0.0433	0.005		1.0957	1.1164	0.9802 (0.0102)		-0.1171	0.0468	0.0124
		27	Metabolic test	Ratio of LDL cholesterol to HDL cholesterol	TWB	123525	-	-	1.7247	0.3955		1.3101	1.5609	1.2317 (0.0687)		-0.1059	0.0424	0.0125
		28	Self-reported disease	Hyperlipidemia	TWB	127211	9639	117572	0.0175	0.0063		1.0466	1.0688	1.0143 (0.012)		-0.1573	0.0635	0.0133
		29	Liver-related test	Total bilirubin	TWB	127791	-	-	1.2645	0.4466		1.2005	1.3665	1.1208 (0.104)		0.117	0.0496	0.0184
		30	Others	Personal income	TWB	71293	-	-	0.3422	0.0733		1.0957	1.0751	1.0083 (0.0094)		0.1251	0.0534	0.0192
		31	Life style	Has ever smoked cigarattes for at least 6 months	TWB	128090	25522	102568	0.0435	0.0048		1.0957	1.1327	0.9961 (0.0101)		0.0848	0.0372	0.0227
		32	Anthropometric measure	Body mass index	TWB	128141	-	-	3.2821	0.1828		1.5585	1.7512	1.1197 (0.017)		-0.0604	0.0271	0.0258
		33	Blood pressure measure	Heart rate	TWB	128027	-	-	1.7976	0.3348		1.2531	1.4356	1.0921 (0.0267)		-0.0725	0.0325	0.0259
		34	Self-reported disease	Kidney stones	TWB	127243	8115	119128	0.0317	0.0048		1.0466	1.0933	0.9912 (0.0101)		-0.0954	0.0433	0.0277
		35	Female-related issue	Age at birth of first child	TWB	66290	-	-	0.5401	0.0732		1.0957	1.1308	1.0246 (0.0102)		-0.1164	0.0529	0.0279
		36	Metabolic test	Ratio of total cholesterol to HDL cholesterol	TWB	123472	-	-	2.2581	0.4376		1.3101	1.6553	1.2294 (0.0564)		-0.0824	0.0375	0.0279
		37	Liver-related test	Serum glutamic oxaloacetic transaminase	TWB	127558	-	-	1.4366	0.2392		1.2005	1.3559	1.0729 (0.0176)		-0.0785	0.037	0.0335
		38	Thyroid test	Triiodothyronine	TWB	22930	-	-	0.3242	0.0813		1.0957	1.0863	1.0218 (0.0104)		-0.1233	0.0597	0.0389
		39	Hematological test	Hemoglobin	TWB	128102	-	-	1.5557	0.1804		1.2531	1.4097	1.1029 (0.0203)		-0.072	0.0363	0.0474
		40	Blood pressure measure	Diastolic blood pressure	TWB	128091	-	-	2.1806	0.2325		1.3685	1.5083	1.0885 (0.019)		0.0568	0.0299	0.0579
		41	Bone density measure	QUS: stiffness index	TWB	124842	-	-	3.3334	0.2909		1.4281	1.822	1.1922 (0.0315)		-0.0532	0.0283	0.0595
		42	Thyroid test	Free thyroxine	TWB	22949	-	-	0.3337	0.0739		1.0957	1.1061	1.0393 (0.0101)		0.1003	0.0551	0.0685
		43	Bone density measure	QUS: T score	TWB	124842	-	-	3.336	0.291		1.4281	1.8205	1.1903 (0.0315)		-0.0512	0.0283	0.0705
		44	Thyroid test	Antithyroid peroxidase antibody	TWB	6249	-	-	0.194	0.0882		1.0466	1.0462	1.0071 (0.01)		-0.1249	0.0698	0.0735
		45	Metabolic test	Triglycerides	TWB	123049	-	-	3.1393	0.6954		1.3101	1.7138	1.1137 (0.0364)		-0.0525	0.0304	0.0838
		46	Metabolic test	Very low-density lipoprotein cholesterol	TWB	123049	-	-	3.1393	0.6954		1.3101	1.7138	1.1137 (0.0364)		-0.0525	0.0304	0.0838
		47	Self-reported disease	Vertigo	TWB	127243	7889	119354	0.0203	0.0049		1.0466	1.0628	0.9975 (0.0098)		-0.0936	0.0544	0.0852
		48	Self-reported disease	Peptic ulcer disease	TWB	127563	18559	109004	0.0247	0.0044		1.0957	1.0747	0.9983 (0.0094)		-0.0774	0.0489	0.1139
		49	Thyroid test	Thyroid stimulating hormone	TWB	22866	-	-	0.3411	0.0904		1.0957	1.1299	1.0665 (0.0132)		0.0931	0.0602	0.1219
		50	Life style	Has ever been full-time vegetarian for more than 6 months	TWB	21898	2111	19787	0.0067	0.0036		0.9986	1.0198	0.9987 (0.0084)		-0.1359	0.0885	0.1247
		51	Others	Education	TWB	128107	-	-	1.313	0.1119		1.3101	1.327	1.0714 (0.0125)		-0.058	0.0385	0.132
		52	Liver-related test	Serum glutamate pyruvate transaminase	TWB	127350	-	-	1.4368	0.2042		1.2005	1.3626	1.0909 (0.0178)		-0.055	0.0369	0.1359
		53	Self-reported disease	Severe dysmenorrhea	TWB	80163	3320	76843	0.0171	0.005		1.0466	1.0505	0.9966 (0.0135)		0.0931	0.0629	0.1388
		54	Blood pressure measure	Mean arterial pressure	TWB	128084	-	-	2.3307	0.2703		1.3685	1.5449	1.0968 (0.0216)		0.0426	0.0288	0.1396
		55	Viral hepatitis measure	Antibody to hepatitis B surface antigen	TWB	126344	83998	42346	0.0253	0.0101		1.0466	1.0728	0.9909 (0.013)		-0.0732	0.0517	0.1569
		56	Self-reported disease	Cataract	TWB	128084	11411	116673	0.007	0.0038		1.0466	1.0277	1.0062 (0.0089)		-0.1204	0.0857	0.1599
		57	Life style	Has ever drunk coffee at least 3 times a week	TWB	21899	7907	13992	0.0099	0.0037		0.9986	1.0244	0.9927 (0.0094)		0.0989	0.0713	0.1655
		58	Self-reported disease	Valve heart disease	TWB	127211	5411	121800	0.0052	0.004		0.9986	1.0265	1.0094 (0.009)		0.1699	0.1276	0.1831
		59	Self-reported disease	Depression	TWB	127381	4620	122761	0.0245	0.0041		1.0957	1.0634	0.9843 (0.0093)		-0.0667	0.0503	0.1847
		60	Life style	Regular exercise at least 30 minutes for 3 days a week	TWB	128073	51435	76638	0.0238	0.0045		1.0466	1.0827	1.0061 (0.0087)		0.0676	0.0512	0.1862
		61	Self-reported disease	Hemicrania	TWB	127708	3714	123994	0.0143	0.0038		1.0466	1.0448	0.9996 (0.0089)		-0.0776	0.0602	0.1977
		62	Self-reported disease	Arrhythmia	TWB	127211	5749	121462	0.0029	0.0039		1.0466	1.0189	1.0096 (0.0096)		0.3692	0.2918	0.2058
		63	Pulmonary function measure	Ratio of FIV1 to FVC	TWB	68682	-	-	0.1803	0.0606		1.0466	1.0569	1.0209 (0.0082)		-0.0922	0.073	0.2063
		64	Hematological test	Hematocrit	TWB	128109	-	-	1.5493	0.1712		1.2531	1.4156	1.1093 (0.0182)		-0.0447	0.0364	0.2191
		65	Pulmonary function measure	Percentage of predicted peak expiratory flow	TWB	79706	-	-	0.1864	0.0652		1.0957	1.0821	1.0455 (0.0086)		0.0967	0.0787	0.2191
		66	Chinese medicine	Body constitution of Yang-Xu	TWB	11594	2850	8744	0.0028	0.0035		0.9986	1.006	0.997 (0.0085)		0.2626	0.2185	0.2295
		67	Female-related issue	Age at birth of last child	TWB	66277	-	-	0.2418	0.0656		1.0957	1.0674	1.0201 (0.0092)		-0.0807	0.0713	0.2572
		68	Self-reported disease	Bipolar disorder	TWB	127381	870	126511	0.004	0.0037		0.9986	1.0076	0.9946 (0.0087)		-0.1524	0.1375	0.2679
		69	Self-reported disease	Postpartum depression	TWB	81211	356	80855	0.005	0.0037		1.0466	1.0066	0.9898 (0.0089)		-0.1258	0.1152	0.2748
		70	Self-reported disease	Color blindness	TWB	128084	577	127507	0.0049	0.0036		0.9986	1.0003	0.9845 (0.0088)		0.1142	0.1069	0.2853
		71	Self-reported disease	Gallstones	TWB	127243	5806	121437	0.0293	0.0046		1.0466	1.081	0.9891 (0.0096)		0.046	0.0431	0.2854
		72	Blood pressure measure	Pulse pressure	TWB	128010	-	-	1.3495	0.1266		1.2005	1.3199	1.0623 (0.0133)		-0.0346	0.0326	0.288
		73	Experience of pain	Has experienced lower back pain in the last 3 months	TWB	21935	7411	14524	0.003	0.0034		0.9986	1.0109	1.0011 (0.0081)		0.1622	0.1532	0.29
		74	Self-reported disease	Ovarian cysts	TWB	80178	4531	75647	0.0059	0.0038		0.9986	1.0122	0.9934 (0.009)		-0.0987	0.0964	0.3056
		75	Self-reported disease	Rentinal detachment	TWB	128084	1721	126363	0.006	0.0041		1.0466	1.02	0.9998 (0.0088)		-0.1048	0.1037	0.3122
		76	Others	Patient health questionnaire-4	TWB	16159	-	-	0.0734	0.0618		0.9986	1.0217	1.0065 (0.0087)		-0.1253	0.1264	0.3214
		77	Life style	Pack years of cigaratte smoking	TWB	24517	-	-	0.1507	0.0645		1.0466	1.0377	1.0085 (0.0098)		0.0805	0.0858	0.3479
		78	Thyroid test	Thyroxine	TWB	22957	-	-	0.3747	0.0883		1.0466	1.0943	1.0224 (0.0106)		-0.0467	0.0508	0.358
		79	Life style	Amount of water intake a day	TWB	21546	-	-	0.1268	0.0635		1.0466	1.0262	1.0013 (0.0092)		-0.0813	0.0898	0.3654
		80	Blood pressure measure	Systolic blood pressure	TWB	128074	-	-	2.203	0.2523		1.3101	1.5119	1.09 (0.0207)		0.0233	0.0283	0.4106
		81	Urine test	Microalbumin	TWB	122137	-	-	0.9072	0.0937		1.1459	1.2035	1.0328 (0.0101)		0.0307	0.0373	0.4107
		82	Self-reported disease	Emphysema bronchitis	TWB	127655	1446	126209	0.0038	0.0041		0.9986	1.0062	0.9936 (0.0091)		0.0866	0.1125	0.4414
		83	Viral hepatitis measure	Hepatitis B e-antigen	TWB	127970	720	127250	0.0061	0.0047		1.0466	1.0414	1.0213 (0.0103)		0.0781	0.1035	0.4509
		84	Anthropometric measure	Body fat rate	TWB	124370	-	-	1.6084	0.1481		1.3685	1.5049	1.1944 (0.0139)		-0.031	0.0415	0.454
		85	Liver-related test	Ratio of SGOT to SGPT	TWB	127774	-	-	1.4926	0.1837		1.2531	1.3839	1.1046 (0.0174)		0.0238	0.0347	0.4913
		86	Experience of pain	Has experienced headache and hemicrania in the last 3 months	TWB	21919	5615	16304	0.0111	0.0039		1.0466	1.0315	0.996 (0.008)		0.0508	0.076	0.504
		87	Self-reported disease	Osteoporosis	TWB	127438	5058	122380	0.0105	0.0041		0.9986	1.0385	1.004 (0.01)		-0.0478	0.078	0.5397
		88	Viral hepatitis measure	Antibody to hepatitis C virus	TWB	127897	2789	125108	0.0038	0.0035		1.0466	1.016	1.0037 (0.0087)		0.0706	0.117	0.5463
		89	Pulmonary function measure	Percentage of predicted forced expiratory volume in 1 second	TWB	79000	-	-	0.7871	0.0809		1.2005	1.1895	1.0351 (0.0107)		-0.0315	0.0526	0.5494
		90	Chinese medicine	Body constitution of Yin-Xu	TWB	11779	3035	8744	0.0046	0.0035		1.0466	1.0172	1.0021 (0.0091)		0.0611	0.1047	0.5593
		91	Female-related issue	Regular menstruation	TWB	81610	13532	68078	0.0266	0.0049		1.0466	1.0801	0.9975 (0.009)		0.0263	0.049	0.5917
		92	Kidney-realted test	Uric acid	TWB	128111	-	-	4.4519	1.3632		1.3101	1.8757	0.9313 (0.092)		0.0139	0.0262	0.5952
		93	Hematological test	Red blood cell count	TWB	128082	-	-	2.6086	0.296		1.3101	1.6345	1.128 (0.0275)		-0.0174	0.0329	0.5958
		94	Life style	Has ever drunk tea at least once a day	TWB	21899	7384	14515	0.009	0.0041		0.9986	1.0191	0.9894 (0.0097)		0.0426	0.0827	0.6061
		95	Self-reported disease	Blindness	TWB	128084	235	127849	0.0028	0.0037		0.9986	1.0075	0.9985 (0.0086)		0.0756	0.1479	0.6091
		96	Female-related issue	Age at menopause	TWB	36994	-	-	0.4751	0.0965		1.0957	1.1161	1.0239 (0.0112)		-0.0262	0.0541	0.6288
		97	Self-reported disease	Apoplexia	TWB	127211	808	126403	0.0025	0.0036		0.9986	1.0047	0.9967 (0.0091)		0.0767	0.1621	0.6363
		98	Experience of pain	Dysmenorrhea	TWB	14324	1390	12934	0.0011	0.0036		0.9986	1.0021	0.9986 (0.0085)		0.3135	0.7192	0.6629
		99	Self-reported disease	Hypertension	TWB	127211	15623	111588	0.062	0.0097		1.0957	1.1841	0.9922 (0.0139)		0.0166	0.0391	0.671
		100	Self-reported disease	Schizophrenia	TWB	127381	251	127130	0.0015	0.0034		0.9986	1.0248	1.02 (0.0077)		-0.0867	0.2101	0.6799
		101	Urine test	Albumin to creatinine ratio	TWB	7814	-	-	0.1732	0.064		1.0466	1.0436	1.0104 (0.0095)		0.0315	0.0772	0.683
		102	Self-reported disease	Gastroesophagea reflux disease	TWB	127563	17823	109740	0.0174	0.0043		1.0466	1.0571	1.003 (0.0093)		-0.023	0.0577	0.6901
		103	Others	Mini mental state examination	TWB	29663	-	-	0.1822	0.0612		1.0466	1.0653	1.0298 (0.0087)		-0.0255	0.0753	0.7348
		104	Anthropometric measure	Waist-to-hip ratio	TWB	128123	-	-	1.6331	0.1605		1.3101	1.4236	1.1159 (0.0187)		0.0116	0.0381	0.7599
		105	Self-reported disease	Gout	TWB	127438	4964	122474	0.0336	0.0104		1.0466	1.0926	0.9848 (0.0126)		0.0117	0.0438	0.7896
		106	Self-reported disease	Uterine myoma	TWB	80267	17290	62977	0.0203	0.0051		1.0466	1.0806	1.0167 (0.0105)		-0.0147	0.0552	0.7899
		107	Self-reported disease	Cardiomyopathy	TWB	127211	990	126221	0.0062	0.0037		0.9986	1.0144	0.9951 (0.0091)		-0.0228	0.0863	0.792
		108	Self-reported disease	Floaters	TWB	128084	15727	112357	0.0191	0.0046		1.0466	1.0613	0.9995 (0.0099)		-0.0129	0.056	0.8177
		109	Experience of pain	Has experienced neck pain in the last 3 months	TWB	21934	8289	13645	0.0011	0.0038		0.9986	1.0153	1.0119 (0.0081)		0.0874	0.3968	0.8258
		110	Self-reported disease	Rheumatoid arthritis	TWB	122072	950	121122	0.0013	0.0038		0.9986	0.9984	0.9941 (0.0085)		0.0697	0.3288	0.8321
		111	Metabolic test	Estimated average glucose	TWB	127032	-	-	2.0676	0.4067		1.2531	1.5457	1.155 (0.0363)		-0.0056	0.0291	0.8467
		112	Metabolic test	Glycated hemoglobin	TWB	127032	-	-	2.0676	0.4067		1.2531	1.5457	1.155 (0.0363)		-0.0056	0.0291	0.8467
		113	Self-reported disease	Coronary artery disease	TWB	127211	1641	125570	0.0135	0.0042		1.0466	1.0391	0.9952 (0.0094)		0.0116	0.0637	0.8554
		114	Pulmonary function measure	Obstructive spirometry pattern	TWB	57494	11529	45965	0.0022	0.0039		0.9986	1.0033	0.9962 (0.0084)		-0.0282	0.1606	0.8604
		115	Self-reported disease	Xerophthalmia	TWB	128084	14251	113833	0.0138	0.0041		1.0466	1.0458	1.0021 (0.0088)		-0.0114	0.0705	0.8712
		116	Liver-related test	Gamma glutamyl transferase	TWB	127571	-	-	2.7952	0.3835		1.3101	1.6498	1.13 (0.0359)		0.005	0.0314	0.8737
		117	Liver-related test	Alpha-fetoprotein	TWB	90353	-	-	3.1884	0.8654		1.1459	1.5434	0.9118 (0.05)		-0.0033	0.0232	0.8859
		118	Kidney-realted test	Blood urea nitrogen	TWB	127889	-	-	1.7028	0.2452		1.2005	1.3998	1.0775 (0.0254)		0.0044	0.0343	0.8971
		119	Viral hepatitis measure	Hepatitis B surface antigen	TWB	126643	13011	113632	0.054	0.0284		1.0957	1.1988	1.0108 (0.0294)		0.0049	0.0379	0.8973
		120	Self-reported disease	Arthritis	TWB	127438	6316	121122	0.0068	0.0041		0.9986	1.0191	0.9967 (0.0087)		-0.011	0.0925	0.9053
		121	Self-reported disease	Drug allergy	TWB	127509	11964	115545	0.013	0.0046		1.0466	1.0496	1.0074 (0.0094)		0.0074	0.0628	0.9062
		122	Self-reported disease	Osteoarthritis	TWB	126082	4960	121122	0.0082	0.0036		0.9986	1.0197	0.9936 (0.0083)		-0.0073	0.074	0.9213
		123	Self-reported disease	Type 2 diabetes mellitus	TWB	127519	6414	121105	0.0286	0.0061		1.0466	1.1011	1.0136 (0.0131)		0.0035	0.0503	0.9448
		124	Viral hepatitis measure	Antibody to hepatitis B core antigen	TWB	127801	82077	45724	0.0153	0.0118		0.9986	1.0523	0.9997 (0.0158)		0.0043	0.0679	0.9494
		125	Self-reported disease	Glaucoma	TWB	128084	1807	126277	0.0016	0.0038		0.9986	1.0163	1.0107 (0.0092)		-0.0109	0.2071	0.9582
		126	Self-reported disease	Endometriosis	TWB	80186	5883	74303	0.0159	0.0045		1.0466	1.0414	0.9901 (0.01)		-0.0029	0.0561	0.9592
		127	Self-reported disease	Asthma	TWB	127656	4590	123066	0.0254	0.0063		1.0466	1.0728	0.9892 (0.0112)		-0.0025	0.0552	0.9636
		128	Life style	Currently expose to incense for at least 5 minutes	TWB	21896	5030	16866	0.0024	0.0034		0.9986	0.9923	0.9845 (0.0081)		0.0049	0.1629	0.9759
		129	Metabolic test	High-density lipoprotein cholesterol	TWB	123557	-	-	2.5133	0.5089		1.3685	1.7952	1.3193 (0.0839)		0.0011	0.0358	0.9765
		130	Self-reported disease	Diabetes mellitus	TWB	127721	6616	121105	0.0297	0.0061		1.0466	1.103	1.012 (0.0132)		2.6629e-05	0.0487	0.9996
		Abbreviations: No., number; SNP, single nucleotide polymorphism; LDSC, linkage disequilibrium score regression; NA, not applicable; GWAS, genome-wide association study; SE, standard error; TWB, Taiwan Biobank; Rg, genetic correlation.
		h2 SNP is the SNP heritability (the proportion of the phenotypic variance caused by additive genes); SE_h2 is the standard error of the SNP heritability; λGC is the genomic control inflation factor.
		Rg is the genetic correlation between two traits; SE_Rg is the standard error of the genetic correlation; P_Rg is the p value of the genetic correlation.
		Significant association (P < 0.05/130) was highlighted in bold.
