# Supplementary material for: Unraveling the genetic links between stature and disease in East Asians: A multi-biobank genetic correlation and risk prediction study
Source: PLoS Genet. 2026 Mar 13;22(3):e1012030. doi: 10.1371/journal.pgen.1012030 (PMC13001983; doi:10.1371/journal.pgen.1012030)
Supplement: S8 Table — (XLSX) [file pgen.1012030.s024.xlsx]

## Sheet: S8
		S8 Table. Genetic correlation of [TWB5]HEIGHT with 111 diseases and traits of CMUH database
		No.	Category	Phenotype	Cohort	Participants (number)	Cases (number)	Controls (number)	SNP heritability			GWAS result quality control				[TWB5]HEIGHT (N = 120,301)
									h2SNP	SE_h2		λGC	Mean χ2	Intercept (SE)		Rg	SE_Rg	P_Rg
		1	ICD10 I	Atrial flutter/fibrillation	CMUH	220703	5179	215524	0.0112	0.0031		1.071	1.1229	1.0614 (0.0156)		0.2475	0.0649	0.0001
		2	ICD10 H	Cataract	CMUH	217241	11775	205466	0.0056	0.0027		1.0772	1.085	1.0532 (0.0102)		-0.2169	0.0829	0.0089
		3	ICD10 I	Myocardial infarction	CMUH	219395	18374	201021	0.0101	0.0027		1.1207	1.1279	1.0701 (0.01)		-0.1539	0.0605	0.0109
		4	ICD10 H	Unstable angina pectoris	CMUH	220264	6461	213803	0.0056	0.0023		1.0496	1.0617	1.029 (0.01)		-0.2429	0.0979	0.0131
		5	ICD10 E	Goiter	CMUH	218418	12715	205703	0.0092	0.0036		1.0649	1.101	1.0498 (0.0178)		0.187	0.0774	0.0156
		6	ICD10 N	Endometriosis	CMUH	219701	5497	214204	0.0068	0.0025		1.0557	1.0637	1.0261 (0.0094)		0.1921	0.0814	0.0183
		7	ICD10 I	Angina pectoris	CMUH	219547	8890	210657	0.0061	0.0026		1.0557	1.0615	1.0266 (0.0106)		-0.2055	0.0915	0.0247
		8	ICD10 S	Compression_ fracture	CMUH	220197	3824	216373	0.003	0.0021		1.0285	1.0308	1.014 (0.0091)		0.2568	0.1376	0.0621
		9	ICD10 N	Chronic renal failure	CMUH	219733	14466	205267	0.0152	0.0027		1.0864	1.0979	1.0139 (0.0104)		-0.0891	0.0484	0.0656
		10	ICD10 O	Cesarian section	CMUH	221162	112	221050	0.002	0.002		0.9721	0.9569	0.9452 (0.0082)		0.3739	0.2141	0.0808
		11	ICD10 I	Chronic heart failure	CMUH	220496	7394	213102	0.0064	0.002		1.0649	1.0673	1.0304 (0.0096)		-0.1334	0.0771	0.0837
		12	ICD10 I	Cardiomegaly	CMUH	220596	1874	218722	0.003	0.002		1.0105	1.0128	0.9958 (0.0079)		0.2098	0.1242	0.0911
		13	ICD10 G	Carpal tunnel syndrome	CMUH	219905	3645	216260	0.0022	0.0023		1.0255	1.0322	1.0193 (0.0098)		-0.374	0.2273	0.0999
		14	ICD10 I	Stable angina pectoris	CMUH	220213	2545	217668	0.0039	0.0025		1.0496	1.0528	1.03 (0.0109)		-0.1696	0.1063	0.1107
		15	ICD10 K	Cholecystitis	CMUH	220360	4719	215641	0.0093	0.0024		1.0741	1.0788	1.0249 (0.0105)		0.1086	0.0716	0.1291
		16	ICD10 Q	Polycystic kidney disease	CMUH	220876	1073	219803	0.0028	0.002		1.0315	1.0286	1.013 (0.0089)		0.1905	0.1277	0.1357
		17	ICD10 L	Psoriasis vulgaris	CMUH	220830	1902	218928	0.0038	0.0026		1.0315	1.041	1.0199 (0.0101)		0.1466	0.0985	0.1367
		18	ICD10 K	Cholelithiasis	CMUH	218886	8283	210603	0.01	0.0027		1.0649	1.0796	1.0227 (0.0103)		0.0845	0.0584	0.1479
		19	ICD10 I	Dilated cardiomyopathy	CMUH	221138	580	220558	0.0029	0.002		1.0105	1.0074	0.9902 (0.0087)		0.1638	0.1145	0.1528
		20	ICD10 L	Type 2 diabetes	CMUH	218371	36347	182024	0.0592	0.0065		1.2764	1.402	1.0863 (0.0245)		-0.0464	0.0327	0.1551
		21	ICD10 L	Contact dermatitis	CMUH	211761	13999	197762	0.0053	0.0023		1.0679	1.066	1.038 (0.0089)		-0.1385	0.0988	0.1612
		22	ICD10 M	Spinal canal stenosis	CMUH	219934	4619	215315	0.0093	0.0028		1.071	1.064	1.0118 (0.0099)		0.1026	0.0732	0.1612
		23	ICD10 C	Hepatic cancer	CMUH	220969	2654	218315	0.0069	0.0025		1.0527	1.0543	1.0149 (0.0103)		0.1006	0.0728	0.167
		24	ICD10 J	Allergic rhinitis	CMUH	213469	17196	196273	0.0126	0.0026		1.0679	1.0875	1.0205 (0.0097)		-0.0813	0.0595	0.1719
		25	ICD10 J	Pollinosis	CMUH	213469	17196	196273	0.0126	0.0026		1.0679	1.0875	1.0205 (0.0097)		-0.0813	0.0595	0.1719
		26	ICD10 H	Glaucoma	CMUH	219908	6609	213299	0.0066	0.0024		1.0679	1.0738	1.0362 (0.0095)		-0.0985	0.0724	0.1738
		27	ICD10 I	Hypertrophic cardiomyopathy	CMUH	221137	530	220607	0.0018	0.0021		1.0075	1.0011	0.9909 (0.0086)		0.2638	0.1951	0.1763
		28	ICD10 C	Brain tumor	CMUH	221109	437	220672	0.0036	0.0023		0.9957	0.9961	0.9759 (0.0092)		0.1435	0.1081	0.1844
		29	ICD10 E	Hyperthyroidism	CMUH	220132	6313	213819	0.016	0.0035		1.0895	1.1204	1.0302 (0.0104)		0.0705	0.0554	0.2034
		30	ICD10 B	Chronic hepatitis C	CMUH	220858	3883	216975	0.0042	0.0022		1.0436	1.0276	1.0043 (0.0091)		-0.1197	0.095	0.2076
		31	ICD10 L	Atopic dermatitis	CMUH	220477	2339	218138	0.0014	0.0021		1.0195	1.0145	1.0064 (0.0085)		-0.3063	0.2583	0.2357
		32	ICD10 N	IgA nephritis	CMUH	221161	111	221050	0.0068	0.0021		1.0135	0.9957	0.9567 (0.008)		-0.0708	0.0622	0.2552
		33	ICD10 H	Hearing loss, difficulty in hearing	CMUH	220823	662	220161	0.004	0.0023		1.0016	1.0129	0.9892 (0.0098)		-0.0916	0.0809	0.2575
		34	ICD10 D	Iron deficiency anemia	CMUH	220448	5553	214895	0.0046	0.0024		1.0345	1.0443	1.0173 (0.01)		0.104	0.0971	0.2841
		35	ICD10 M	Sjogren's syndrome	CMUH	218728	6316	212412	0.0046	0.0025		1.0772	1.0668	1.0404 (0.0101)		0.0926	0.0902	0.3041
		36	ICD10 M	Back pain	CMUH	211996	12385	199611	0.0019	0.0022		1.0527	1.0441	1.0337 (0.0093)		0.1716	0.1701	0.3133
		37	ICD10 N	Cystitis	CMUH	220237	843	219394	0.0011	0.0021		1.0165	1.0062	0.9997 (0.01)		-0.4396	0.4381	0.3156
		38	ICD10 D	Uterine fibroid	CMUH	218683	7434	211249	0.0074	0.0028		1.0679	1.067	1.0265 (0.0107)		-0.0692	0.0697	0.3206
		39	ICD10 J	Pneumoconiosis	CMUH	208736	12273	196463	0.0018	0.0024		1.0557	1.0478	1.0382 (0.01)		0.1761	0.1775	0.3211
		40	ICD10 C	Lung cancer	CMUH	220934	2447	218487	0.0051	0.0023		1.0496	1.0483	1.019 (0.0104)		0.0772	0.0797	0.3327
		41	ICD10 O	Pre-eclampsia	CMUH	221140	433	220707	0.0026	0.0023		1.0225	1.013	0.9981 (0.0094)		-0.1526	0.1601	0.3405
		42	ICD10 K	Inguinal hernia	CMUH	220702	2388	218314	0.0066	0.0025		1.0405	1.0506	1.0137 (0.0093)		-0.0619	0.071	0.3836
		43	ICD10 M	Osteoporosis	CMUH	219963	6264	213699	0.0066	0.0024		1.0679	1.0654	1.0274 (0.0088)		0.0639	0.0762	0.4021
		44	ICD10 C	Colorectal cancer	CMUH	220952	2586	218366	0.002	0.0026		1.0375	1.0476	1.0366 (0.0114)		0.1548	0.1862	0.4058
		45	ICD10 J	Pulmonary Fibrosis	CMUH	220875	824	220051	0.0039	0.0023		1.0195	1.0242	1.0015 (0.0097)		-0.0749	0.0931	0.4215
		46	ICD10 J	Chronic bronchitis	CMUH	219111	2809	216302	0.0011	0.0021		1.0557	1.0352	1.0287 (0.0092)		0.2456	0.3063	0.4227
		47	ICD10 B	Chronic hepatitis B	CMUH	219999	8722	211277	0.0156	0.0044		1.0988	1.1238	1.0319 (0.013)		0.0381	0.0486	0.4327
		48	ICD10 J	Pneumothorax	CMUH	221084	451	220633	0.0011	0.0022		1.0016	1.0029	0.9966 (0.0097)		0.3245	0.4154	0.4347
		49	ICD10 K	Acute pancreatitis	CMUH	220781	1823	218958	0.0041	0.0021		1.0255	1.0201	0.9959 (0.0088)		-0.0771	0.0989	0.4358
		50	ICD10 N	Ovarian cyst	CMUH	221100	52	221048	0.001	0.002		0.9634	0.9432	0.9371 (0.0081)		-0.2611	0.3398	0.4422
		51	ICD10 E	Type 1 diabetes	CMUH	220630	2713	217917	0.0032	0.0025		1.0436	1.0497	1.0307 (0.0104)		-0.0765	0.1062	0.4715
		52	ICD10 K	Gastric ulcer	CMUH	213134	20230	192904	0.0075	0.0024		1.0496	1.0633	1.0219 (0.0094)		-0.0516	0.0731	0.4807
		53	ICD10 I	Esophageal varix	CMUH	221112	842	220270	0.0019	0.0025		1.0225	1.0197	1.0088 (0.0101)		0.1157	0.1695	0.4949
		54	ICD10 G	Sleep apnea syndrome	CMUH	218533	8265	210268	0.0024	0.0022		1.0315	1.0327	1.0189 (0.0093)		-0.0703	0.1148	0.5406
		55	ICD10 S	Head injury	CMUH	216652	3243	213409	0.0037	0.0019		1.0285	1.0267	1.006 (0.0085)		0.0572	0.0954	0.5487
		56	ICD10 E	Hypothyroidism	CMUH	220535	3172	217363	0.0056	0.0021		1.0466	1.0417	1.0102 (0.0086)		0.0437	0.0731	0.5504
		57	ICD10 B	Ringworm	CMUH	217950	5225	212725	0.0037	0.0022		1.0527	1.0425	1.0215 (0.0091)		-0.0608	0.107	0.5698
		58	ICD10 C	Skin cancer	CMUH	221120	387	220733	0.0015	0.0021		0.9868	0.9824	0.9738 (0.0094)		-0.0955	0.1681	0.5701
		59	ICD10 I	Aortic aneurysm	CMUH	221082	618	220464	0.0032	0.0022		1.0105	1.0081	0.99 (0.0087)		0.0603	0.1088	0.5797
		60	ICD10 I	Peripheral arterial disease	CMUH	220556	2388	218168	0.0013	0.0023		1.0345	1.0363	1.0282 (0.0096)		0.1084	0.1961	0.5805
		61	ICD10 E	Diabetic nephropathy	CMUH	220630	8847	211783	0.0145	0.0029		1.105	1.1313	1.05 (0.0113)		-0.0277	0.0514	0.5895
		62	ICD10 J	Chronic obstructive pulmonary disease	CMUH	219392	5628	213764	0.0042	0.0025		1.0557	1.0489	1.0258 (0.0098)		-0.0502	0.0973	0.6059
		63	ICD10 J	Asthma	CMUH	218695	6779	211916	0.0046	0.0023		1.0315	1.0473	1.0217 (0.0091)		-0.0417	0.083	0.6155
		64	ICD10 J	Pediatric asthma	CMUH	218695	6779	211916	0.0046	0.0023		1.0315	1.0473	1.0217 (0.0091)		-0.0417	0.083	0.6155
		65	ICD10 I	Varicose	CMUH	220486	837	219649	0.004	0.0025		1.0165	1.0224	0.9997 (0.0105)		0.0506	0.1037	0.6258
		66	ICD10 S	Achilles tendon rupture	CMUH	220772	466	220306	0.0011	0.002		0.9927	0.9969	0.9902 (0.0088)		0.0954	0.1984	0.6305
		67	ICD10 G	Facial nerve palsy (Bell's palsy)	CMUH	220894	1349	219545	0.0056	0.0025		1.0315	1.037	1.0041 (0.0094)		-0.0385	0.0818	0.6373
		68	ICD10 N	Acute glomerulonephritis	CMUH	221116	138	220978	0.0013	0.0021		0.9839	0.9668	0.9592 (0.0091)		0.071	0.1702	0.6766
		69	ICD10 J	Bronchiectasis	CMUH	220451	2310	218141	0.0021	0.0022		1.0285	1.0271	1.0153 (0.0091)		0.0518	0.1247	0.6776
		70	ICD10 A	Nontuberculous Mycobacterial infection	CMUH	221160	44	221116	0.0006	0.0019		0.978	0.9418	0.9386 (0.0079)		0.2058	0.5051	0.6838
		71	ICD10 K	Ileus	CMUH	219789	2854	216935	0.0019	0.002		1.0105	1.0037	0.9929 (0.0081)		0.0617	0.1525	0.6857
		72	ICD10 C	Prostate cancer	CMUH	221087	1868	219219	0.0024	0.0026		1.0588	1.0785	1.0649 (0.0162)		0.0523	0.1298	0.687
		73	ICD10 N	Urolithiasis	CMUH	218408	7525	210883	0.0155	0.003		1.1082	1.1054	1.0184 (0.0107)		-0.018	0.0474	0.7051
		74	ICD10 I	Rheumatic fever	CMUH	221141	36	221105	0.003	0.0019		1.0046	0.9473	0.9303 (0.0078)		-0.0422	0.1117	0.7056
		75	ICD10 O	Ectopic pregnancy	CMUH	220964	502	220462	0.0007	0.002		0.9927	0.9907	0.9866 (0.0087)		0.2708	0.73	0.7107
		76	ICD10 M	Beh?et's disease	CMUH	221106	368	220738	0.0011	0.002		0.9927	0.989	0.9829 (0.008)		-0.0701	0.1931	0.7166
		77	ICD10 C	Cervical cancer	CMUH	221093	899	220194	0.0032	0.0019		1.0255	1.0244	1.0064 (0.0079)		-0.0383	0.1076	0.7216
		78	ICD10 K	Gastroesophageal reflux disease	CMUH	210579	26327	184252	0.0107	0.0025		1.0802	1.0832	1.0242 (0.0098)		-0.021	0.0596	0.7243
		79	ICD10 K	Colon polyp	CMUH	215015	5110	209905	0.0031	0.0023		1.0618	1.0551	1.0382 (0.01)		0.037	0.1085	0.7331
		80	ICD10 E	Graves' disease	CMUH	220797	1545	219252	0.0026	0.002		1.0255	1.0276	1.0126 (0.0088)		-0.042	0.1274	0.7417
		81	ICD10 J	Tonsillitis	CMUH	216667	3315	213352	0.003	0.0023		1.0255	1.0265	1.0096 (0.0092)		-0.0341	0.1042	0.7435
		82	ICD10 G	Myasthenia gravis	CMUH	221087	433	220654	0.0008	0.002		1.0195	0.9963	0.9917 (0.0096)		-0.0693	0.2153	0.7476
		83	ICD10 C	Malignant lymphoma	CMUH	221054	2009	219045	0.0005	0.0018		1.0285	1.0083	1.0058 (0.0086)		-0.1538	0.4863	0.7519
		84	ICD10 J	Chronic sinusitis	CMUH	218557	6004	212553	0.001	0.0022		1.0225	1.0307	1.0248 (0.0095)		0.0565	0.1809	0.755
		85	ICD10 J	Interstitial lung disease	CMUH	220832	990	219842	0.0046	0.0023		1.0255	1.0295	1.0031 (0.0097)		-0.0261	0.0885	0.7682
		86	ICD10 N	Acute renal failure	CMUH	220507	4029	216478	0.0021	0.0021		1.0315	1.0394	1.0277 (0.0087)		0.0296	0.114	0.7949
		87	ICD10 I	Ischemic stroke	CMUH	220487	7682	212805	0.0049	0.0027		1.0557	1.0752	1.0463 (0.0104)		-0.0215	0.0831	0.796
		88	ICD10 C	Thyroid cancer	CMUH	221105	1306	219799	0.0008	0.0023		1.0345	1.0383	1.0335 (0.0106)		0.0778	0.3056	0.7991
		89	ICD10 C	Esophageal cancer	CMUH	221116	594	220522	0.0045	0.0026		1.0165	1.026	0.9999 (0.0087)		-0.0217	0.0893	0.8078
		90	ICD10 N	Mastopathy	CMUH	219152	3031	216121	0.0012	0.0025		1.0285	1.0344	1.0276 (0.01)		0.0471	0.1978	0.8117
		91	ICD10 D	Idiopathic thrombocytopenic purpura	CMUH	221112	392	220720	0.005	0.0021		0.9986	1.0033	0.975 (0.0092)		0.0167	0.0825	0.8399
		92	ICD10 I	Subarachnoid hemorrhage	CMUH	220969	3465	217504	0.0021	0.0019		1.0496	1.0396	1.0279 (0.0078)		0.025	0.1272	0.8445
		93	ICD10 L	Keloid	CMUH	220561	906	219655	0.001	0.002		1.0075	1.0024	0.9966 (0.0091)		-0.0325	0.1666	0.8453
		94	ICD10 K	Constipation	CMUH	213646	14350	199296	0.0045	0.0024		1.0679	1.0607	1.0357 (0.0097)		0.0206	0.1078	0.8485
		95	ICD10 C	Endometrial cancer	CMUH	221116	888	220228	0.0005	0.0022		1.0135	1.0089	1.0061 (0.009)		-0.2176	1.1458	0.8494
		96	ICD10 M	Systemic lupus erythematosus	CMUH	220330	3346	216984	0.0031	0.0025		1.0315	1.047	1.0291 (0.0104)		-0.0203	0.109	0.8522
		97	ICD10 F	Substance dependence	CMUH	221018	207	220811	0.0011	0.0022		0.978	0.9831	0.9769 (0.0092)		0.0284	0.1745	0.8705
		98	ICD10 K	Cirrhosis	CMUH	220519	4753	215766	0.0027	0.0023		1.0436	1.0477	1.0324 (0.011)		0.0176	0.1077	0.8706
		99	ICD10 C	Breast cancer	CMUH	221038	5378	215660	0.0075	0.0026		1.0741	1.0886	1.0451 (0.0119)		-0.0107	0.0722	0.8823
		100	ICD10 E	Hashimoto's disease	CMUH	220512	2061	218451	0.0028	0.0022		1.0195	1.025	1.0093 (0.009)		0.0154	0.1085	0.8868
		101	ICD10 F	Insomnia	CMUH	220044	2971	217073	0.0007	0.0021		1.0285	1.0212	1.0174 (0.0102)		-0.0295	0.2167	0.8917
		102	ICD10 H	Retinal detachment	CMUH	220799	2121	218678	0.0004	0.0021		1.0105	1.0284	1.0255 (0.0089)		-0.1345	1.2419	0.9138
		103	ICD10 H	Retinitis pigmentosa	CMUH	221142	70	221072	0.0022	0.002		0.9927	0.9755	0.9633 (0.0083)		0.0117	0.1116	0.9166
		104	ICD10 L	Urticaria	CMUH	215714	7635	208079	0.0046	0.0023		1.0345	1.0384	1.0133 (0.0091)		-0.0087	0.0889	0.9217
		105	ICD10 F	Schizophrenia	CMUH	221030	938	220092	0.0022	0.0023		1.0405	1.0346	1.0218 (0.0101)		0.0121	0.1317	0.9269
		106	ICD10 N	Pyelonephritis	CMUH	220496	3132	217364	0.001	0.0022		1.0375	1.0326	1.0268 (0.0099)		-0.0145	0.1832	0.9367
		107	ICD10 I	Pericarditis	CMUH	221150	74	221076	0.001	0.0019		0.9898	0.962	0.9566 (0.0081)		0.0075	0.1697	0.9649
		108	ICD10 L	Rheumatoid arthritis	CMUH	219410	7067	212343	0.005	0.0026		1.0436	1.0546	1.0264 (0.0106)		-0.0037	0.0865	0.9661
		109	ICD10 I	Cerebral aneurysm	CMUH	221068	663	220405	0.0021	0.0023		1.0046	1.0115	0.9994 (0.0095)		0.002	0.1245	0.9874
		110	ICD10 I	Unruptured cerebral aneurysm	CMUH	221068	663	220405	0.0021	0.0023		1.0046	1.0115	0.9994 (0.0095)		0.002	0.1245	0.9874
		111	ICD10 M	Juvenile rheumatoid arthritis	CMUH	220613	2205	218408	0.017	0.017		0.9927	1.0744	0.9588 (0.0393)		-0.0002	0.1262	0.999
		Abbreviations: No., number; SNP, single nucleotide polymorphism; LDSC, linkage disequilibrium score regression; NA, not applicable; GWAS, genome-wide association study; SE, standard error; TWB, Taiwan Biobank; CMUH, China Medical University Hospital; Rg, genetic correlation.
		h2 SNP is the SNP heritability (the proportion of the phenotypic variance caused by additive genes); SE_h2 is the standard error of the SNP heritability; λGC is the genomic control inflation factor.
		Rg is the genetic correlation between two traits; SE_Rg is the standard error of the genetic correlation; P_Rg is the p value of the genetic correlation.
		Significant association (P < 0.05/111) was highlighted in bold.
