# Supplementary material for: Unraveling the genetic links between stature and disease in East Asians: A multi-biobank genetic correlation and risk prediction study
Source: PLoS Genet. 2026 Mar 13;22(3):e1012030. doi: 10.1371/journal.pgen.1012030 (PMC13001983; doi:10.1371/journal.pgen.1012030)
Supplement: S9 Table — (XLSX) [file pgen.1012030.s025.xlsx]

## Sheet: S9
		S9 Table. Genetic correlation of [TWB5]HEIGHT with 111 diseases and traits of CKB database
		No.	Phenotype	Cohort	Participants (number)	Cases (number)	Controls (number)	SNP heritability			GWAS result quality control				[TWB5]HEIGHT (N = 120,301)
								h2SNP	SE_h2		λGC	Mean χ2	Intercept (SE)		Rg	SE_Rg	P_Rg
		1	Calculus of kidney and ureter	CKB	76491	2264	74227	0.0101	0.0055		0.9986	1.0094	0.9902 (0.0079)		0.2077	0.1085	0.0555
		2	Essential (primary) hypertension	CKB	82697	15236	67461	0.0296	0.0067		1.0466	1.047	0.9865 (0.0089)		-0.0988	0.052	0.0572
		3	Malignant neoplasm of esophagus	CKB	75983	514	75469	0.0139	0.0064		0.9986	1.0085	0.9821 (0.0089)		0.1634	0.089	0.0662
		4	Fracture of femur	CKB	76123	804	75319	0.0177	0.0062		1.0466	1.023	0.989 (0.0081)		0.125	0.0716	0.081
		5	Bronchiectasis	CKB	76052	467	75585	0.0059	0.0062		0.9986	1.0014	0.9899 (0.0086)		0.317	0.1893	0.094
		6	Heart failure	CKB	76695	1615	75080	0.0063	0.0062		0.9986	1.003	0.991 (0.0091)		-0.2791	0.176	0.1127
		7	Female genital prolapse	CKB	45344	125	45219	0.0215	0.0111		0.9986	1.012	0.9861 (0.0097)		-0.1477	0.0975	0.1296
		8	Nontraumatic intracerebral hemorrhage	CKB	81286	6708	74578	0.0124	0.0068		1.0466	1.0366	1.0108 (0.0094)		-0.1256	0.0884	0.1554
		9	Infectious gastroenteritis and colitis, unspecified	CKB	76812	2978	73834	0.0069	0.0058		0.9986	1.0028	0.9896 (0.0086)		-0.1976	0.1421	0.1645
		10	Osteoporosis without current pathological fracture	CKB	76032	544	75488	0.0098	0.006		1.0466	1.0214	1.0026 (0.0088)		0.1313	0.0986	0.183
		11	Fibrosis and cirrhosis of liver	CKB	76006	537	75469	0.005	0.0065		0.9986	1.0051	0.9953 (0.0093)		0.2789	0.242	0.2492
		12	Other degenerative diseases of nervous system, not elsewhere classified	CKB	75974	284	75690	0.0149	0.0069		0.9986	1.0177	0.9871 (0.0099)		-0.0936	0.0831	0.2604
		13	Other rheumatic heart diseases	CKB	75967	268	75699	0.0085	0.0058		0.9986	1.0036	0.9872 (0.0091)		0.1117	0.1005	0.2662
		14	Malignant neoplasm of breast	CKB	45386	508	44878	0.0194	0.0095		0.9986	1.0221	0.9995 (0.0089)		0.0945	0.087	0.2773
		15	Acute upper respiratory infections of multiple and unspecified sites	CKB	77492	6478	71014	0.0093	0.0071		0.9986	1.0188	1. (0.0101)		-0.1235	0.1163	0.2886
		16	Unspecified diabetes mellitus	CKB	77373	5068	72305	0.03	0.0074		1.0466	1.0537	0.9964 (0.0096)		-0.0598	0.0565	0.2898
		17	Other diseases of gallbladder	CKB	75889	172	75717	0.0053	0.0059		1.0466	1.02	1.0093 (0.0097)		-0.1632	0.1544	0.2905
		18	Other functional intestinal disorders	CKB	75948	343	75605	0.011	0.0063		0.9986	1.0085	0.9866 (0.0099)		0.0911	0.087	0.2952
		19	Other inflammatory liver diseases	CKB	75921	275	75646	0.0076	0.006		0.9986	1.0086	0.9936 (0.0092)		-0.1037	0.0997	0.2981
		20	Nasal polyp	CKB	75871	127	75744	0.0043	0.006		0.9986	0.9998	0.991 (0.0087)		0.2655	0.2557	0.2992
		21	Type 2 diabetes mellitus	CKB	77181	4539	72642	0.0263	0.007		1.0466	1.0524	1.0011 (0.0092)		0.0672	0.0655	0.3053
		22	Malignant neoplasm of rectum	CKB	75936	450	75486	0.0049	0.0058		0.9986	1.0097	1. (0.0082)		0.2002	0.1956	0.306
		23	Bronchitis, not specified as acute or chronic	CKB	77099	3500	73599	0.014	0.0064		0.9986	1.0226	0.9949 (0.009)		0.0772	0.0757	0.3084
		24	Nontraumatic subarachnoid hemorrhage	CKB	76324	612	75712	0.0043	0.0063		1.0466	1.0193	1.0108 (0.0086)		0.2151	0.2131	0.3128
		25	Diseases of vocal cords and larynx, not elsewhere classified	CKB	75875	167	75708	0.0095	0.0059		0.9986	0.9959	0.9774 (0.0086)		-0.1007	0.1011	0.319
		26	Nephrotic syndrome	CKB	75883	117	75766	0.004	0.0061		0.9986	1.0012	0.9932 (0.0092)		-0.2478	0.2491	0.32
		27	Other disorders of conjunctiva	CKB	76003	562	75441	0.004	0.0064		0.9986	1.005	0.9973 (0.0086)		-0.2559	0.2589	0.323
		28	Inflammatory disease of cervix uteri	CKB	45391	366	45025	0.0068	0.0096		0.9986	1.0021	0.9941 (0.0087)		0.2171	0.2239	0.3323
		29	Other cerebrovascular diseases	CKB	78681	7817	70864	0.0037	0.006		0.9986	1.0103	1.0028 (0.0088)		-0.2291	0.2365	0.3326
		30	Pneumonia due to Streptococcus pneumoniae	CKB	75899	127	75772	0.0018	0.0013		0.2237	0.2306	0.2269 (0.0022)		-0.1112	0.1175	0.3442
		31	Osteoarthritis of knee	CKB	75954	368	75586	0.0038	0.006		0.9986	0.9893	0.9819 (0.0096)		0.2351	0.2537	0.3542
		32	Dorsalgia	CKB	76687	3030	73657	0.0055	0.0061		0.9986	1.0002	0.9891 (0.0093)		-0.1246	0.14	0.3737
		33	Other acute ischemic heart diseases	CKB	76027	398	75629	0.0116	0.0059		0.9986	1.0029	0.9803 (0.0081)		0.0767	0.0868	0.3764
		34	Other headache syndromes	CKB	76004	434	75570	0.0128	0.0063		0.9986	1.0114	0.9864 (0.009)		0.0712	0.0874	0.4152
		35	Chronic ischemic heart disease	CKB	81378	13664	67714	0.0132	0.0057		1.0466	1.0175	0.9908 (0.0093)		-0.066	0.0813	0.4167
		36	Emphysema	CKB	77131	1799	75332	0.0035	0.0061		0.9986	1.0121	1.0053 (0.0093)		0.1875	0.2343	0.4237
		37	Age-related cataract	CKB	76206	1314	74892	0.0062	0.0059		0.9986	1.01	0.9979 (0.0081)		-0.109	0.1411	0.4397
		38	Other joint disorder, not elsewhere classified	CKB	76115	1063	75052	0.0064	0.0066		1.0466	1.0116	0.9987 (0.0095)		-0.0915	0.1196	0.4441
		39	Respiratory tuberculosis	CKB	75948	187	75761	0.0112	0.0069		0.9986	1.0147	0.9919 (0.0092)		0.0661	0.0871	0.4477
		40	Chronic kidney disease (CKD)	CKB	76025	500	75525	0.0126	0.007		0.9986	1.0046	0.9805 (0.0087)		0.0631	0.0849	0.4575
		41	Cerebral infarction	CKB	82443	14588	67855	0.0051	0.0054		0.9986	1.0216	1.0109 (0.0089)		-0.1012	0.1365	0.4584
		42	Varicose veins of lower extremities	CKB	75928	390	75538	0.0068	0.0079		0.9986	0.9765	0.9618 (0.0098)		0.363	0.4909	0.4596
		43	Localized swelling, mass and lump of skin and subcutaneous tissue	CKB	75890	195	75695	0.0033	0.0062		0.9986	1.0055	0.9989 (0.0093)		0.1342	0.1832	0.4638
		44	Secondary malignant neoplasm of respiratory and digestive organs	CKB	75883	154	75729	0.0045	0.0061		0.9986	1.0064	0.9974 (0.0088)		-0.1409	0.193	0.4653
		45	Other diseases of biliary tract	CKB	75953	360	75593	0.0032	0.0059		0.9986	0.9989	0.9925 (0.0084)		-0.1554	0.2171	0.4742
		46	Other disorders of urinary system	CKB	76229	1314	74915	0.006	0.0056		0.9986	0.9987	0.9871 (0.0078)		0.0851	0.1249	0.4957
		47	Acute appendicitis	CKB	76013	717	75296	0.0073	0.0058		0.9986	1.0001	0.9863 (0.0084)		-0.0777	0.1144	0.497
		48	Acute pyelonephritis	CKB	75920	234	75686	0.0037	0.0063		0.9986	0.9893	0.9819 (0.0094)		-0.1833	0.2719	0.5001
		49	Other abnormal uterine and vaginal bleeding	CKB	45353	159	45194	0.0067	0.0117		0.9986	1.003	0.9949 (0.0099)		-0.1463	0.218	0.5022
		50	Gastric ulcer	CKB	76070	682	75388	0.0058	0.006		0.9986	1.004	0.9926 (0.0092)		-0.0829	0.1266	0.5125
		51	Noninflammatory disorders of ovary, fallopian tube and broad ligament	CKB	45365	212	45153	0.0239	0.0101		0.9986	1.0076	0.9793 (0.0096)		-0.0486	0.0745	0.5144
		52	Unspecified appendicitis	CKB	75914	347	75567	0.0031	0.0054		0.9986	0.9979	0.9918 (0.0088)		-0.1181	0.19	0.5341
		53	Other chronic obstructive pulmonary disease	CKB	79786	6126	73660	0.0094	0.0058		0.9986	1.0173	0.9983 (0.0087)		0.0582	0.0941	0.5363
		54	Asthma	CKB	76406	1073	75333	0.0144	0.0068		0.9986	1.0199	0.991 (0.0088)		0.047	0.0762	0.5373
		55	Somatoform disorders	CKB	75885	125	75760	0.0029	0.0061		0.9986	1.001	0.9951 (0.0097)		-0.1843	0.3008	0.54
		56	Other and unspecified injuries of head	CKB	75931	299	75632	0.003	0.0065		0.9986	1.0046	0.9983 (0.009)		0.2799	0.464	0.5463
		57	Other disorders of fluid, electrolyte and acid-base balance	CKB	76147	660	75487	0.0057	0.0068		0.9986	1.007	0.9956 (0.01)		0.0953	0.1587	0.5479
		58	Other respiratory disorders	CKB	76148	955	75193	0.0081	0.0061		0.9986	1.0081	0.9923 (0.0083)		0.0648	0.1088	0.5516
		59	Thoracic, thoracolumbar, and lumbosacral intervertebral disc disorders	CKB	76744	3287	73457	0.0033	0.0056		0.9986	1.0007	0.9942 (0.0081)		0.1246	0.2146	0.5615
		60	Malignant neoplasm of stomach	CKB	76026	761	75265	0.0113	0.0066		0.9986	1.0052	0.9815 (0.0091)		0.0556	0.0967	0.5651
		61	Inguinal hernia	CKB	75914	256	75658	0.0026	0.0066		0.9986	0.9995	0.9942 (0.0093)		0.3437	0.6124	0.5747
		62	Malignant neoplasm of thyroid gland	CKB	75862	128	75734	0.0047	0.0057		0.9089	0.9123	0.9026 (0.0085)		-0.0852	0.1571	0.5875
		63	Epilepsy and recurrent seizures	CKB	75961	235	75726	0.0075	0.0066		0.9986	1.0015	0.9866 (0.0093)		-0.0573	0.1065	0.5904
		64	Other benign neoplasms of uterus	CKB	45341	218	45123	0.0063	0.0111		0.9986	1.0103	1.003 (0.0084)		0.113	0.2178	0.6038
		65	Abnormal findings on diagnostic imaging of other body structures	CKB	75873	110	75763	0.0037	0.0064		0.9986	1.0018	0.9939 (0.0092)		0.0944	0.1829	0.6058
		66	Acute pancreatitis	CKB	75922	315	75607	0.0114	0.0065		0.9986	1.009	0.9868 (0.0091)		-0.049	0.0971	0.6139
		67	Abnormal results of function studies	CKB	75901	212	75689	0.0117	0.006		0.9986	1.0077	0.9847 (0.0083)		0.0389	0.0775	0.6154
		68	Gout	CKB	76016	419	75597	0.0104	0.0062		0.9986	1.0041	0.9836 (0.0086)		0.0489	0.0976	0.6165
		69	Unspecified chronic bronchitis	CKB	79035	4735	74300	0.0066	0.006		0.9986	1.0128	0.9991 (0.0089)		-0.0623	0.126	0.6209
		70	Atrial fibrillation and flutter	CKB	75932	249	75683	0.0043	0.0065		0.9986	0.995	0.9863 (0.0091)		0.0827	0.1684	0.6234
		71	Cystitis	CKB	75938	337	75601	0.0041	0.006		0.9986	0.9976	0.9896 (0.0084)		-0.0778	0.159	0.6247
		72	Injury of unspecified body region	CKB	76327	1532	74795	0.0093	0.0059		0.9986	0.9995	0.9816 (0.0083)		0.0457	0.0963	0.6352
		73	Orthopedic aftercare	CKB	75864	103	75761	0.0022	0.0056		0.9986	0.9796	0.9751 (0.0094)		-0.152	0.3214	0.6363
		74	Leukemia of unspecified cell type	CKB	75889	118	75771	0.0051	0.0067		0.9986	1.0085	0.9982 (0.0099)		-0.0675	0.1486	0.6497
		75	Abscess of anal and rectal regions	CKB	75893	162	75731	0.0019	0.0064		0.9986	0.9975	0.9938 (0.0087)		0.2818	0.6205	0.6497
		76	Other female pelvic inflammatory diseases	CKB	45512	986	44526	0.003	0.0094		0.9986	0.9962	0.9926 (0.0085)		0.1505	0.3706	0.6847
		77	Peptic ulcer, site unspecified	CKB	75943	242	75701	0.0055	0.0061		0.9986	0.993	0.9827 (0.0085)		0.0507	0.1273	0.6905
		78	Other anemias	CKB	76087	823	75264	0.0051	0.0066		0.9986	1.0071	0.9969 (0.0092)		0.0517	0.1324	0.6964
		79	Pleural effusion, not elsewhere classified	CKB	75949	266	75683	0.0047	0.0054		0.9986	0.978	0.969 (0.008)		0.0557	0.1464	0.7037
		80	Other and unspecified osteoarthritis	CKB	76844	3358	73486	0.012	0.0065		0.9986	1.0159	0.9922 (0.0084)		-0.0336	0.0934	0.7193
		81	Other and unspecified soft tissue disorders, not elsewhere classified	CKB	76195	1128	75067	0.0104	0.0064		0.9986	1.009	0.9883 (0.0101)		0.0324	0.0951	0.7329
		82	Headache	CKB	76235	1213	75022	0.0071	0.0056		0.9986	0.9922	0.9785 (0.0082)		-0.0361	0.1077	0.7374
		83	Other diseases of digestive system	CKB	76168	966	75202	0.0035	0.0056		0.9986	1.0168	1.0101 (0.0087)		-0.0581	0.1744	0.7389
		84	Atherosclerosis	CKB	76159	599	75560	0.0035	0.0062		0.9986	1.0009	0.9942 (0.0082)		-0.052	0.1579	0.7419
		85	Cardiac arrest	CKB	76054	405	75649	0.0059	0.0062		0.9986	1.0081	0.9963 (0.0081)		0.0374	0.1173	0.7498
		86	Malignant neoplasm of nasopharynx	CKB	75873	113	75760	0.0066	0.0057		0.9547	0.973	0.9599 (0.0093)		0.0383	0.1222	0.7541
		87	Retinal detachments and breaks	CKB	75880	153	75727	0.0051	0.0059		0.9986	1.0086	0.9983 (0.0097)		-0.0342	0.1257	0.7853
		88	Unspecified kidney failure	CKB	76099	659	75440	0.011	0.0061		0.9986	1.0098	0.9891 (0.009)		0.0218	0.0825	0.792
		89	Acute tonsillitis	CKB	75942	297	75645	0.0023	0.0059		0.9986	0.9976	0.9931 (0.0091)		-0.0563	0.2257	0.8031
		90	Ill-defined and unknown cause of mortality	CKB	75899	176	75723	0.0031	0.0065		0.9986	1.0016	0.9957 (0.0089)		-0.1087	0.4419	0.8057
		91	Chronic viral hepatitis	CKB	75909	265	75644	0.0105	0.006		0.9986	0.993	0.9726 (0.0083)		-0.022	0.0912	0.8096
		92	Benign prostatic hyperplasia	CKB	30915	995	29920	0.0166	0.0172		0.9986	1.0046	0.9911 (0.0096)		0.0251	0.1066	0.8137
		93	Other and unspecified disorders of nose and nasal sinuses	CKB	75887	156	75731	0.0012	0.0056		0.9986	0.993	0.9907 (0.0094)		-0.289	1.3796	0.8341
		94	Pneumonia, unspecified organism	CKB	78577	7305	71272	0.0054	0.0062		0.9986	1.011	1.0002 (0.0089)		0.0241	0.1155	0.8346
		95	Chronic nephritic syndrome	CKB	75924	244	75680	0.0087	0.006		0.9986	1.0038	0.9868 (0.0091)		0.0199	0.0986	0.8401
		96	Secondary malignant neoplasm of other and unspecified sites	CKB	75887	155	75732	0.0047	0.0058		0.9986	1.0031	0.9937 (0.0089)		0.0209	0.1427	0.8833
		97	Acute myocardial infarction	CKB	78102	3419	74683	0.0077	0.0059		0.9986	1.0144	0.999 (0.0085)		-0.0126	0.1014	0.9009
		98	Other cataract	CKB	76743	2781	73962	0.0012	0.0055		0.9986	1.0076	1.0052 (0.0088)		-0.3294	2.6733	0.9019
		99	Unspecified lump in breast	CKB	45338	199	45139	0.0024	0.0095		0.9986	0.9956	0.9928 (0.0093)		0.0281	0.2839	0.9212
		100	Fracture of shoulder and upper arm	CKB	75976	459	75517	0.0097	0.0071		0.9986	1.0103	0.9904 (0.01)		-0.0089	0.1025	0.9309
		101	Neoplasm of uncertain behavior of endocrine glands	CKB	75865	135	75730	0.0018	0.0063		0.9986	1.0048	1.0014 (0.0092)		-0.0226	0.3172	0.9431
		102	Hemorrhoids and perianal venous thrombosis	CKB	76155	1608	74547	0.006	0.0057		0.9986	1.0076	0.9962 (0.0085)		-0.0071	0.1206	0.9529
		103	Acute bronchitis	CKB	76546	2026	74520	0.0138	0.0063		0.9986	1.0189	0.9922 (0.0082)		-0.0041	0.08	0.9595
		104	Chronic rhinitis, nasopharyngitis and pharyngitis	CKB	75955	458	75497	0.0091	0.0065		1.0466	1.0284	1.0102 (0.0095)		0.0049	0.0983	0.9604
		105	Mental disorder, not otherwise specified	CKB	75921	257	75664	0.0172	0.0066		0.9986	1.005	0.971 (0.0094)		-0.0033	0.0779	0.9662
		106	Other and unspecified nontraumatic intracranial hemorrhage	CKB	75907	146	75761	0.0094	0.0061		0.9986	1.0033	0.9845 (0.0083)		0.0039	0.0997	0.9684
		107	Syncope and collapse	CKB	75897	121	75776	0.0115	0.0061		0.9986	1.0068	0.9841 (0.0094)		-0.0026	0.099	0.979
		108	Shock, not elsewhere classified	CKB	75940	230	75710	0.0068	0.0064		0.9986	0.9889	0.9753 (0.0093)		-0.0027	0.104	0.9793
		109	Leiomyoma of uterus	CKB	45432	931	44501	0.0157	0.0103		0.9986	1.003	0.9848 (0.0086)		-0.0021	0.0931	0.982
		110	Obstructive and reflux uropathy	CKB	75901	231	75670	0.0025	0.0055		1.0466	1.0055	1.0004 (0.0087)		-0.0026	0.1686	0.9879
		111	Respiratory failure, not elsewhere classified	CKB	76156	598	75558	0.0085	0.0059		0.9986	1.0106	0.9943 (0.0092)		0.0009	0.0917	0.9925
		Abbreviations: No., number; SNP, single nucleotide polymorphism; LDSC, linkage disequilibrium score regression; NA, not applicable; GWAS, genome-wide association study; SE, standard error; TWB, Taiwan Biobank; CKB, China Kadoorie Biobank; Rg, genetic correlation.
		h2 SNP is the SNP heritability (the proportion of the phenotypic variance caused by additive genes); SE_h2 is the standard error of the SNP heritability; λGC is the genomic control inflation factor.
		Rg is the genetic correlation between two traits; SE_Rg is the standard error of the genetic correlation; P_Rg is the p value of the genetic correlation.
		Significant association (P < 0.05/111) was highlighted in bold.
