# Supplementary material for: Unraveling the genetic links between stature and disease in East Asians: A multi-biobank genetic correlation and risk prediction study
Source: PLoS Genet. 2026 Mar 13;22(3):e1012030. doi: 10.1371/journal.pgen.1012030 (PMC13001983; doi:10.1371/journal.pgen.1012030)
Supplement: S10 Table — (XLSX) [file pgen.1012030.s026.xlsx]

## Sheet: S10
		S10 Table. Genetic correlation of [TWB5]HEIGHT with 181 diseases and traits of BBJ database
		No.	Category	Phenotype	Cohort	Participants (number)	Cases (number)	Controls (number)	SNP heritability			GWAS result quality control				[TWB5]HEIGHT (N = 120,301)
									h2SNP	SE_h2		λGC	Mean χ2	Intercept (SE)		Rg	SE_Rg	P_Rg
		1	Anthropometric	Height (Height)	BBJ	165056	-	-	0.3727	0.0257		1.7648	2.6504	1.1786 (0.04)		0.9064	0.0172	0
		2	Anthropometric	Body weight (BW)	BBJ	165419	-	-	0.1967	0.0112		1.6259	1.9083	1.1409 (0.0223)		0.5285	0.0251	3.6988e-98
		3	Blood cell	White blood cell count (WBC)	BBJ	154355	-	-	0.1068	0.0116		1.3101	1.4962	1.0974 (0.0177)		-0.143	0.0316	6.191e-06
		4	ICD10 I	Atrial flutter/fibrillation	BBJ	159690	4150	155540	0.0115	0.0035		1.0255	1.0611	1.0158 (0.0171)		0.2916	0.072	5.0645e-05
		5	ATC C	HMG CoA reductase inhibitors	BBJ	178726	33295	145431	0.0446	0.0087		1.0988	1.1967	0.9945 (0.0238)		-0.1592	0.042	0.0001
		6	Blood cell	Neutrophil count (Neutro)	BBJ	82810	-	-	0.1036	0.0146		1.1459	1.2625	1.0477 (0.0142)		-0.1373	0.0369	0.0002
		7	Blood cell	Lymphocyte count (Lym)	BBJ	95717	-	-	0.0709	0.0099		1.1459	1.2268	1.0553 (0.0128)		-0.1279	0.0388	0.001
		8	Blood cell	Platelet count (Plt)	BBJ	148623	-	-	0.1802	0.0371		1.3101	1.738	1.0948 (0.0362)		-0.0967	0.0309	0.0018
		9	ICD10 H	Cataract	BBJ	178726	38194	140532	0.0117	0.0031		1.0315	1.046	0.9933 (0.01)		-0.2029	0.0665	0.0023
		10	Electrolytes	Calcium (Ca)	BBJ	83980	-	-	0.0608	0.0102		1.0957	1.1347	1.0083 (0.0123)		-0.1337	0.0449	0.0029
		11	ICD10 A	Pulmonary tuberculosis	BBJ	178671	7800	170871	0.0117	0.0035		1.0285	1.0441	0.99 (0.0091)		0.1805	0.0629	0.0041
		12	ATC M	Anti-inflammatory and antirheumatic products, non-steroids	BBJ	178726	29694	149032	0.0107	0.0029		1.0679	1.0689	1.0206 (0.0095)		0.188	0.0674	0.0053
		13	Metabolic	LDL-cholesterol (LDL-C)	BBJ	72866	-	-	0.064	0.0197		1.0957	1.1882	1.0665 (0.0254)		-0.1251	0.0456	0.0061
		14	ICD10 C	Gastric cancer	BBJ	167122	7921	159201	0.019	0.0051		1.0375	1.0654	0.9864 (0.0091)		0.1373	0.0546	0.0119
		15	ICD10 N	Urolithiasis	BBJ	178726	11699	167027	0.0308	0.0045		1.0557	1.1276	0.9902 (0.0119)		-0.0911	0.0381	0.0169
		16	ICD10 C	Colorectal cancer	BBJ	167691	8305	159386	0.0187	0.0038		1.0496	1.0686	0.992 (0.0107)		0.1152	0.0547	0.0354
		17	ICD10 E	Type 1 diabetes	BBJ	133251	1219	132032	0.0071	0.004		1.0075	1.0108	0.9863 (0.0101)		-0.2179	0.1048	0.0375
		18	ICD10 I	Intracerebral hemorrhage	BBJ	153478	1456	152022	0.0123	0.0035		1.0315	1.0294	0.9812 (0.0097)		-0.1344	0.0658	0.041
		19	Blood cell	Monocyte count (Mono)	BBJ	95119	-	-	0.071	0.0142		1.1459	1.277	1.1098 (0.0187)		-0.0766	0.0382	0.0449
		20	ICD10 L	Type 2 diabetes	BBJ	177415	45383	132032	0.0885	0.0113		1.1779	1.3887	1.01 (0.034)		-0.0542	0.0273	0.0468
		21	Protein	Albumin (Alb)	BBJ	120539	-	-	0.0617	0.0096		1.1459	1.2035	1.0155 (0.0129)		-0.0801	0.0414	0.0531
		22	ICD10 K	Gastric ulcer	BBJ	173877	12650	161227	0.0115	0.0031		1.0255	1.0458	0.9957 (0.0101)		0.1232	0.0644	0.056
		23	Blood cell	Mean corpuscular hemoglobin concentration (MCHC)	BBJ	135482	-	-	0.059	0.0097		1.1459	1.2581	1.0689 (0.0157)		-0.091	0.0483	0.0594
		24	ICD10 B	Chronic hepatitis B	BBJ	171822	2234	169588	0.0107	0.0056		1.0225	1.0328	0.9851 (0.0096)		0.1239	0.0666	0.0629
		25	ATC N	Salicylic acid and derivatives	BBJ	178726	41461	137265	0.033	0.0048		1.1019	1.1667	1.0215 (0.012)		-0.0825	0.0448	0.0658
		26	Metabolic	Total cholesterol (TC)	BBJ	135808	-	-	0.0561	0.0127		1.1459	1.2814	1.0913 (0.0308)		-0.0747	0.0414	0.071
		27	Kidney-related	Uric acids (UA)	BBJ	129405	-	-	0.1761	0.0539		1.2531	1.6314	1.014 (0.0385)		0.0524	0.0291	0.072
		28	Blood pressure	Pulse pressure (PP)	BBJ	145445	-	-	0.051	0.0056		1.2005	1.2259	1.0411 (0.0123)		-0.0786	0.0438	0.0728
		29	ICD10 I	Angina pectoris	BBJ	159165	14007	145158	0.0276	0.0049		1.0741	1.104	0.9926 (0.0117)		-0.08	0.0449	0.0749
		30	ICD10 E	Grave's disease	BBJ	175465	2809	172656	0.032	0.0125		1.0255	1.1067	0.9578 (0.0188)		-0.0656	0.0375	0.0799
		31	ICD10 A	Nontuberculous Mycobacterial infection	BBJ	172384	64	172320	0.0043	0.0027		1.0046	0.9905	0.9722 (0.0085)		-0.1812	0.1043	0.0823
		32	ICD10 J	Allergic rhinitis	BBJ	161563	7897	153666	0.01	0.0035		1.0285	1.041	1.0006 (0.0103)		-0.1173	0.0686	0.0873
		33	Liver-related	Total Bilirubin (TBil)	BBJ	124341	-	-	0.0467	0.0191		1.1459	1.2165	1.072 (0.0402)		0.0883	0.0523	0.0917
		34	Protein	Total protein (TP)	BBJ	133321	-	-	0.0691	0.0089		1.2005	1.332	1.1024 (0.0206)		-0.0644	0.0382	0.0917
		35	Metabolic	Triglycerides (TG)	BBJ	111667	-	-	0.1342	0.0373		1.1459	1.3978	1.0357 (0.0219)		-0.0591	0.0357	0.0977
		36	Blood cell	Mean corpuscular volume (MCV)	BBJ	129832	-	-	0.1876	0.028		1.2531	1.6718	1.1036 (0.0325)		0.0557	0.034	0.1012
		37	Blood pressure	Diastolic blood pressure (DBP)	BBJ	145515	-	-	0.0523	0.0067		1.2005	1.2517	1.0597 (0.0139)		0.0607	0.0374	0.105
		38	ICD10 I	Varicose	BBJ	178726	474	178252	0.0051	0.003		1.0075	1.0124	0.9887 (0.0103)		0.1492	0.0922	0.1054
		39	Blood cell	Eosinophil count (Eosino)	BBJ	93063	-	-	0.0953	0.0189		1.1459	1.2713	1.0405 (0.0161)		-0.0619	0.0388	0.1108
		40	ATC A	Drugs for peptic ulcer and gastro-esophageal reflux disease	BBJ	178726	53363	125363	0.006	0.0031		1.0741	1.078	1.0512 (0.0097)		0.1457	0.0914	0.111
		41	ATC C	Calcium channel blockers	BBJ	178726	49327	129399	0.0444	0.0052		1.1333	1.1965	0.9981 (0.0119)		-0.0627	0.04	0.1173
		42	ICD10 K	Cholelithiasis	BBJ	177558	9305	168253	0.0159	0.0037		1.0527	1.0717	1.0016 (0.0108)		0.0768	0.0493	0.1192
		43	Kidney-related	Serum creatinine (sCr)	BBJ	150266	-	-	0.1085	0.0107		1.3101	1.5057	1.0955 (0.0185)		0.0564	0.0363	0.1205
		44	ICD10 I	Myocardial infarction	BBJ	161206	14992	146214	0.065	0.01		1.0741	1.1996	0.9382 (0.0157)		-0.0609	0.0397	0.1251
		45	ICD10 N	Neuropathic bladder	BBJ	178726	308	178418	0.0038	0.0028		0.9986	1.0095	0.9929 (0.0092)		0.1917	0.1262	0.1288
		46	Blood cell	Red blood cell count (RBC)	BBJ	153512	-	-	0.111	0.0133		1.3101	1.5363	1.1202 (0.0236)		-0.0567	0.038	0.136
		47	ICD10 A	Diphtheria infection	BBJ	170788	541	170247	0.0041	0.003		1.0046	1.0041	0.9862 (0.0093)		-0.1561	0.1073	0.1458
		48	ICD10 L	Contact dermatitis	BBJ	162024	247	161777	0.0035	0.0033		1.0225	1.026	1.011 (0.0104)		0.1929	0.1339	0.1497
		49	ICD10 J	Chronic obstructive pulmonary disease	BBJ	166670	4017	162653	0.0118	0.0043		1.0345	1.0455	0.9968 (0.0104)		0.1055	0.078	0.1763
		50	ICD10 K	Cholecystitis	BBJ	170113	1860	168253	0.0056	0.0026		1.0285	1.0143	0.9899 (0.0093)		0.1081	0.0841	0.1983
		51	ICD10 L	Keloid	BBJ	178726	1055	177671	0.0081	0.0027		1.0016	1.018	0.982 (0.0106)		0.0923	0.0722	0.2012
		52	ICD10 Z	Food allergy	BBJ	169716	3777	165939	0.0063	0.0034		1.0165	1.0229	0.9954 (0.0097)		-0.122	0.0983	0.2143
		53	ICD10 I	Unstable angina pectoris	BBJ	152105	5891	146214	0.0243	0.0047		1.0466	1.083	0.9901 (0.0106)		-0.0584	0.0474	0.218
		54	ICD10 C	Cervical cancer	BBJ	61581	967	60614	0.0274	0.0107		1.0195	1.0252	0.9813 (0.0102)		0.0814	0.0669	0.2234
		55	Blood cell	Hemoglobin (Hb)	BBJ	152447	-	-	0.0606	0.007		1.2005	1.3162	1.0845 (0.0167)		-0.0506	0.0416	0.2237
		56	Liver-related	Alanine aminotransferase (ALT)	BBJ	150545	-	-	0.0543	0.0092		1.2005	1.2574	1.0531 (0.0153)		-0.0591	0.049	0.2276
		57	Metabolic	Glucose (BS)	BBJ	133336	-	-	0.031	0.0056		1.0957	1.1402	1.0399 (0.0135)		-0.0537	0.0453	0.2358
		58	Metabolic	HbA1c (HbA1c)	BBJ	71221	-	-	0.0598	0.0103		1.0957	1.1586	1.0546 (0.012)		-0.0582	0.0493	0.2378
		59	ATC A	Drugs used in diabetes	BBJ	178726	30515	148211	0.0682	0.0086		1.1619	1.3049	1.0146 (0.025)		-0.0348	0.0295	0.2388
		60	Anthropometric	Body mass index (BMI)	BBJ	163835	-	-	0.1628	0.0105		1.5585	1.7664	1.1262 (0.0224)		-0.0306	0.0264	0.2459
		61	ICD10 E	Diabetic nephropathy	BBJ	132984	220	132764	0.0047	0.0035		1.0075	1.0029	0.9866 (0.0086)		0.1408	0.1215	0.2465
		62	ICD10 C	Endometrial cancer	BBJ	61814	1200	60614	0.0235	0.0078		1.0225	1.0151	0.9781 (0.0092)		0.0807	0.0703	0.2514
		63	ICD10 A	Typhoid fever	BBJ	178328	257	178071	0.0019	0.0025		0.9986	0.9983	0.9892 (0.0091)		0.2482	0.2183	0.2555
		64	ICD10 J	Pleurisy	BBJ	177515	541	176974	0.0022	0.0028		1.0105	1.0024	0.9923 (0.0102)		0.2274	0.2017	0.2597
		65	ICD10 I	Hypertrophic cardiomyopathy	BBJ	178128	383	177745	0.0019	0.0027		1.0075	1.0082	0.9997 (0.0084)		-0.3056	0.2716	0.2605
		66	ATC C	Agents acting on the renin-angiotensin system	BBJ	178726	45820	132906	0.0385	0.0045		1.1238	1.1769	1.0002 (0.0104)		-0.0456	0.042	0.2776
		67	ICD10 D	Sarcoidosis	BBJ	177887	220	177667	0.0031	0.0027		1.0195	1.0096	0.9955 (0.0085)		0.134	0.1241	0.2802
		68	ICD10 K	Chronic gastritis	BBJ	178726	744	177982	0.0029	0.0029		1.0315	1.0221	1.009 (0.0095)		0.1388	0.1288	0.2814
		69	ICD10 I	Myocarditis	BBJ	177847	102	177745	0.0022	0.0026		0.9927	0.9974	0.9875 (0.0091)		0.1842	0.1756	0.2942
		70	ATC R	Adrenergics, inhalants	BBJ	178726	5880	172846	0.0118	0.0033		1.0375	1.0548	1.001 (0.0103)		0.059	0.0568	0.2989
		71	ICD10 C	Malignant lymphoma	BBJ	177677	335	177342	0.0028	0.0028		1.0046	1.0108	0.9979 (0.0098)		0.1445	0.1395	0.3005
		72	ICD10 K	Cirrhosis	BBJ	178726	2551	176175	0.002	0.003		1.0075	1.0217	1.0125 (0.0104)		0.2829	0.2764	0.306
		73	ATC N	Antimigraine preparations	BBJ	178726	387	178339	0.0046	0.0025		1.0195	1.0065	0.985 (0.0094)		0.0921	0.0906	0.3089
		74	ATC C	Vasodilators used in cardiac diseases	BBJ	178726	17050	161676	0.0288	0.0042		1.0957	1.1142	0.9888 (0.0116)		-0.0435	0.0434	0.3161
		75	ICD10 I	Chronic heart failure	BBJ	178726	10540	168186	0.0095	0.0028		1.0345	1.0442	1.0017 (0.0096)		0.0752	0.075	0.3165
		76	ICD10 B	Zoster infection	BBJ	168812	2209	166603	0.0028	0.0027		1.0046	1.0077	0.9955 (0.0094)		0.1247	0.1253	0.3195
		77	ICD10 I	Aortic aneurysm	BBJ	174756	1155	173601	0.0081	0.0028		1.0255	1.0341	0.9971 (0.0092)		0.0677	0.0683	0.3217
		78	ICD10 C	Pancreatic cancer	BBJ	159700	499	159201	0.0025	0.0028		1.0016	1.0014	0.9913 (0.0084)		0.1857	0.1886	0.3248
		79	ICD10 C	Hepatic cancer	BBJ	161323	2122	159201	0.0042	0.0034		1.0135	1.0161	0.9992 (0.01)		0.1063	0.1098	0.3329
		80	ICD10 C	Esophageal cancer	BBJ	160589	1388	159201	0.0163	0.0065		1.0375	1.0513	0.9844 (0.01)		0.0809	0.084	0.3355
		81	ATC B	Antithrombotic agents	BBJ	178726	54220	124506	0.0208	0.0038		1.0926	1.1391	1.0464 (0.0117)		-0.0485	0.0504	0.3358
		82	ATC C	Antihypertensives	BBJ	178726	5688	173038	0.0142	0.003		1.071	1.0809	1.0166 (0.0097)		-0.0574	0.0598	0.3368
		83	ICD10 I	Cardiomegaly	BBJ	178726	743	177983	0.0049	0.0027		1.0046	1.0107	0.9883 (0.0096)		-0.0936	0.0977	0.3383
		84	ICD10 J	Asthma	BBJ	175948	13015	162933	0.024	0.0042		1.071	1.1244	1.0167 (0.0121)		-0.0406	0.0435	0.3498
		85	ICD10 I	Stable angina pectoris	BBJ	165047	18833	146214	0.0339	0.0058		1.0864	1.1411	1. (0.0125)		-0.0388	0.0426	0.363
		86	ICD10 H	Retinitis pigmentosa	BBJ	169058	155	168903	0.0018	0.0027		1.0105	1.0023	0.9946 (0.0082)		-0.1766	0.197	0.3701
		87	ICD10 D	Uterine fibroid	BBJ	80208	14475	65733	0.0427	0.0086		1.0345	1.0727	0.9892 (0.013)		-0.0439	0.0495	0.3752
		88	ICD10 H	Retinal detachment	BBJ	170292	1389	168903	0.002	0.0027		1.0016	1.0062	0.9979 (0.0094)		-0.1539	0.1774	0.3856
		89	ICD10 S	Compression_ fracture	BBJ	178726	2856	175870	0.0046	0.0027		1.0075	1.014	0.993 (0.0092)		0.082	0.0953	0.3898
		90	Liver-related	Alkaline phosphatase (ALP)	BBJ	118886	-	-	0.0859	0.0206		1.2005	1.3602	1.1177 (0.0315)		-0.0337	0.0394	0.3916
		91	ICD10 J	Interstitial lung disease	BBJ	178020	1046	176974	0.0016	0.0026		1.0165	1.0018	0.9948 (0.0093)		-0.1856	0.2191	0.397
		92	ICD10 R	Febrile seizure	BBJ	175846	574	175272	0.0026	0.0028		1.0255	1.0233	1.0117 (0.0096)		0.1081	0.1299	0.4055
		93	ICD10 I	Subarachnoid hemorrhage	BBJ	153225	1203	152022	0.003	0.0031		1.0075	1.011	0.9994 (0.0086)		-0.1062	0.1329	0.4243
		94	ATC S	Antiglaucoma preparations and miotics	BBJ	178726	5911	172815	0.0068	0.0029		1.0496	1.0474	1.0169 (0.0098)		0.0579	0.0727	0.4256
		95	ICD10 K	Gastroesophageal reflux disease	BBJ	178464	948	177516	0.0017	0.0031		1.0046	1.0124	1.0044 (0.0105)		-0.1745	0.2211	0.4299
		96	Kidney-related	Blood urea nitrogen (BUN)	BBJ	148767	-	-	0.0698	0.0071		1.2531	1.3445	1.0933 (0.0159)		-0.0288	0.037	0.4361
		97	Blood cell	Hematocrit (Ht)	BBJ	153015	-	-	0.0649	0.0076		1.2005	1.3373	1.0868 (0.0181)		-0.0301	0.0387	0.4367
		98	ICD10 C	Lung cancer	BBJ	178726	4444	174282	0.0046	0.003		1.0195	1.0278	1.0058 (0.0095)		0.076	0.0988	0.4418
		99	ICD10 J	Pneumonia	BBJ	178726	7423	171303	0.005	0.0028		1.0165	1.0251	1.0022 (0.0085)		0.0683	0.0899	0.4474
		100	ICD10 N	Nephrotic syndrome	BBJ	178726	1314	177412	0.0029	0.0027		1.0165	1.0159	1.0021 (0.009)		0.0954	0.1272	0.453
		101	ICD10 K	Acute pancreatitis	BBJ	178298	827	177471	0.0015	0.0028		1.0046	1.0051	0.9983 (0.01)		0.1844	0.248	0.457
		102	Blood cell	Basophil count (Baso)	BBJ	91908	-	-	0.0492	0.0134		1.0957	1.1899	1.0784 (0.0184)		-0.0352	0.0478	0.4622
		103	ICD10 E	Hashimoto's disease	BBJ	173193	537	172656	0.0023	0.0033		1.0046	1.0121	1.0017 (0.01)		0.2117	0.2894	0.4646
		104	ICD10 M	Spinal canal stenosis	BBJ	178726	661	178065	0.0011	0.0025		1.0046	1.0056	1.0005 (0.0086)		0.2165	0.2967	0.4655
		105	Blood pressure	Mean arterial pressure (MAP)	BBJ	145502	-	-	0.0656	0.0079		1.2005	1.3044	1.0646 (0.0154)		0.0271	0.0376	0.4708
		106	ATC L	Immunosuppressants	BBJ	178726	3483	175243	0.0143	0.0063		1.0345	1.0547	0.9872 (0.0133)		0.0422	0.0588	0.4727
		107	ICD10 E	Hyperthyroidism	BBJ	173650	994	172656	0.0086	0.0057		1.0225	1.0321	0.9919 (0.0122)		0.0537	0.0755	0.4772
		108	Metabolic	HDL-cholesterol (HDL-C)	BBJ	74970	-	-	0.0958	0.0387		1.1459	1.3555	1.1749 (0.0643)		0.0397	0.0561	0.4783
		109	ICD10 M	Sjogren's syndrome	BBJ	175902	303	175599	0.0088	0.0031		1.0285	1.0302	0.9907 (0.0086)		-0.0468	0.0671	0.4858
		110	ICD10 F	Schizophrenia	BBJ	177893	99	177794	0.001	0.0024		1.0075	0.9969	0.9925 (0.0091)		0.3031	0.4386	0.4895
		111	ICD10 S	Achilles tendon rupture	BBJ	176291	312	175979	0.0011	0.0027		1.0075	1.0066	1.0017 (0.0093)		-0.2758	0.4021	0.4928
		112	ICD10 O	Ectopic pregnancy	BBJ	82761	605	82156	0.0033	0.0059		0.9898	0.9993	0.9925 (0.0091)		-0.134	0.1957	0.4936
		113	ICD10 I	Ischemic stroke	BBJ	174686	22664	152022	0.0181	0.0035		1.0618	1.0783	0.9981 (0.0096)		-0.0351	0.0517	0.4968
		114	ATC R	Antihistamines for systemic use	BBJ	178726	10163	168563	0.0095	0.0031		1.0527	1.0446	1.0004 (0.0097)		0.0459	0.0688	0.5047
		115	ICD10 B	Chronic hepatitis C	BBJ	176698	7110	169588	0.0091	0.003		1.0225	1.0357	0.9944 (0.0088)		0.047	0.0706	0.5055
		116	ICD10 K	Gall bladder polyp	BBJ	168302	843	167459	0.0013	0.003		1.0075	1.0004	0.9948 (0.0093)		0.5694	0.8626	0.5092
		117	ICD10 H	Chronic suppurative otitis media	BBJ	178726	2206	176520	0.0019	0.0025		1.0135	1.0063	0.9977 (0.0088)		-0.1151	0.1783	0.5188
		118	ICD10 O	Pre-eclampsia	BBJ	82085	123	81962	0.0047	0.0053		1.0195	0.9998	0.9898 (0.0082)		0.086	0.1347	0.5233
		119	ICD10 L	Urticaria	BBJ	172083	9893	162190	0.0066	0.0032		1.0225	1.0338	1.0037 (0.0102)		-0.0475	0.0758	0.5312
		120	ICD10 M	Osteoporosis	BBJ	178726	9794	168932	0.0118	0.0034		1.0496	1.0508	0.9961 (0.0103)		0.0354	0.0575	0.5379
		121	ICD10 J	Pulmonary Fibrosis	BBJ	177100	126	176974	0.0015	0.0027		1.0105	0.9997	0.9928 (0.0086)		0.1258	0.2051	0.5398
		122	ICD10 H	Meniere's disease	BBJ	178726	1290	177436	0.0052	0.0028		1.0165	1.0143	0.9895 (0.0094)		-0.0527	0.0898	0.5571
		123	ICD10 S	Head injury	BBJ	178726	2440	176286	0.0019	0.0026		0.9957	1.0112	1.0026 (0.0085)		-0.1059	0.1861	0.5693
		124	ICD10 F	Substance dependence	BBJ	178726	118	178608	0.0012	0.0028		1.0105	0.9966	0.9909 (0.0087)		0.1533	0.2699	0.5701
		125	ICD10 J	Pneumoconiosis	BBJ	177059	85	176974	0.001	0.0027		1.0105	1.0006	0.9959 (0.0105)		0.223	0.4071	0.5838
		126	ICD10 G	Epilepsy	BBJ	178254	2466	175788	0.003	0.0027		1.0195	1.0156	1.0019 (0.0086)		0.0647	0.1189	0.5862
		127	Inflammatory	C-reactive protein (CRP)	BBJ	83025	-	-	0.005	0.0078		1.0466	1.0969	1.0863 (0.016)		-0.2287	0.4376	0.6013
		128	ICD10 H	Allergic conjunctivitis	BBJ	178619	3900	174719	0.0064	0.0031		1.0046	1.02	0.9913 (0.0096)		-0.0387	0.0761	0.6108
		129	ICD10 G	Carpal tunnel syndrome	BBJ	178726	192	178534	0.0038	0.0025		1.0105	1.0062	0.989 (0.0082)		-0.0597	0.1196	0.6175
		130	ICD10 C	Breast cancer	BBJ	79550	6325	73225	0.0254	0.007		1.0195	1.0379	0.9871 (0.0115)		0.0293	0.0588	0.6179
		131	ICD10 J	Bronchitis	BBJ	171465	1465	170000	0.0026	0.0027		1.0195	1.0103	0.9989 (0.0092)		-0.0586	0.1191	0.623
		132	ICD10 N	Chronic glomerulonephritis	BBJ	174555	210	174345	0.0011	0.0025		1.0075	0.9977	0.9928 (0.0089)		0.118	0.2401	0.6232
		133	ICD10 C	Skin cancer	BBJ	178726	154	178572	0.001	0.0026		1.0046	1.0052	1.0008 (0.0084)		-0.5686	1.1646	0.6254
		134	Liver-related	Aspartate transaminase (AST)	BBJ	150068	-	-	0.0689	0.0134		1.1459	1.3153	1.0553 (0.0174)		-0.0237	0.0497	0.6331
		135	ICD10 M	Systemic lupus erythematoss	BBJ	176254	317	175937	0.0014	0.0026		1.0285	1.026	1.0198 (0.0091)		0.0959	0.2009	0.6331
		136	ICD10 K	Inguinal hernia	BBJ	178726	1664	177062	0.0043	0.0027		1.0225	1.0235	1.0044 (0.0098)		-0.046	0.1021	0.6521
		137	Blood cell	Mean corpuscular hemoglobin (MCH)	BBJ	128028	-	-	0.1681	0.0286		1.2531	1.6161	1.107 (0.037)		0.0166	0.0373	0.657
		138	ICD10 C	Prostate cancer	BBJ	90332	5672	84660	0.0403	0.0105		1.0496	1.1062	1.0158 (0.0277)		0.0183	0.0465	0.6943
		139	ATC H	Thyroid preparations	BBJ	178726	3103	175623	0.0103	0.0047		1.0496	1.053	1.0054 (0.0115)		0.0252	0.0666	0.705
		140	ICD10 H	Glaucoma	BBJ	177351	8448	168903	0.0163	0.0033		1.0375	1.0692	0.9977 (0.0103)		-0.0189	0.0516	0.7134
		141	ATC C	Diuretics	BBJ	178726	22356	156370	0.0163	0.0031		1.071	1.0849	1.0125 (0.0094)		0.0206	0.059	0.7274
		142	ATC R	Glucocorticoids	BBJ	178726	13102	165624	0.0075	0.0032		1.0741	1.0717	1.0375 (0.0108)		-0.0292	0.0846	0.7301
		143	ICD10 J	Pediatric asthma	BBJ	162350	547	161803	0.0009	0.0029		1.0046	1.0011	0.9971 (0.0098)		-0.1656	0.4848	0.7328
		144	ICD10 I	Cerebral aneurysm	BBJ	155154	3132	152022	0.0126	0.0036		1.0375	1.0346	0.984 (0.0112)		-0.0225	0.0662	0.7334
		145	Blood pressure	Sytolic blood pressure (SBP)	BBJ	145505	-	-	0.0723	0.0077		1.2531	1.3239	1.0611 (0.0144)		-0.0128	0.039	0.7432
		146	ATC N	Antidepressants	BBJ	178726	3288	175438	0.0025	0.0028		1.0195	1.0281	1.0163 (0.01)		-0.0423	0.1305	0.746
		147	ICD10 J	Pneumothorax	BBJ	176990	692	176298	0.0007	0.0026		1.0105	1.0038	1.0007 (0.0082)		0.5678	1.8069	0.7533
		148	ICD10 Q	Polycystic kidney disease	BBJ	178726	510	178216	0.0011	0.0026		0.9957	1.0026	0.9975 (0.0093)		0.0573	0.2016	0.7764
		149	ICD10 N	Endometriosis	BBJ	82761	1786	80975	0.0032	0.0063		1.0195	1.0102	1.0035 (0.011)		-0.0448	0.1611	0.7811
		150	ICD10 J	Chronic sinusitis	BBJ	156843	4617	152226	0.0161	0.0101		1.0165	1.0443	0.9734 (0.0162)		0.0167	0.0647	0.797
		151	ICD10 K	Ulcerative colitis	BBJ	178689	314	178375	0.011	0.004		1.0165	1.019	0.9698 (0.01)		0.0149	0.0586	0.7995
		152	ICD10 K	Colon polyp	BBJ	170820	4768	166052	0.0044	0.0035		1.0315	1.0369	1.0177 (0.0097)		-0.0315	0.1319	0.8112
		153	ICD10 I	Peripheral arterial disease	BBJ	177713	4112	173601	0.0128	0.0035		1.0195	1.0499	0.9931 (0.0108)		0.013	0.0604	0.8299
		154	ICD10 G	Sleep apnea syndrome	BBJ	178337	473	177864	0.0025	0.0025		1.0165	1.0062	0.9948 (0.0092)		0.0288	0.1449	0.8425
		155	ATC M	Drugs affecting bone structure and mineralization	BBJ	178726	6143	172583	0.0066	0.0033		1.0436	1.0512	1.0206 (0.0106)		0.0144	0.0742	0.846
		156	ICD10 C	Ovarian cancer	BBJ	61457	843	60614	0.0028	0.0072		1.0165	1.0093	1.0048 (0.0095)		0.0422	0.2187	0.8469
		157	ICD10 L	Atopic dermatitis	BBJ	168103	4296	163807	0.0135	0.0048		1.0255	1.0456	0.9875 (0.0118)		-0.0118	0.0617	0.8485
		158	ICD10 K	Periodontal disease	BBJ	178726	9560	169166	0.0014	0.0027		1.0016	1.0031	0.9966 (0.0097)		-0.0276	0.1602	0.8633
		159	ICD10 M	Rheumatoid arthritis	BBJ	178616	5348	173268	0.0258	0.0134		1.0557	1.1147	0.9868 (0.0218)		0.006	0.046	0.8961
		160	ICD10 D	Iron deficiency anemia	BBJ	178675	4618	174057	0.0028	0.0028		1.0135	1.013	1.0003 (0.0094)		0.0131	0.109	0.9041
		161	ICD10 K	Chronic pancreatitis	BBJ	177928	457	177471	0.0027	0.0027		1.0165	1.012	0.9996 (0.0086)		-0.015	0.1265	0.9055
		162	ICD10 N	Chronic renal failure	BBJ	176462	2117	174345	0.0019	0.0028		1.0046	1.0085	0.9998 (0.0098)		-0.018	0.1793	0.9202
		163	ICD10 J	Pollinosis	BBJ	172259	18593	153666	0.019	0.0034		1.0772	1.0826	1.0022 (0.01)		-0.0041	0.0535	0.9392
		164	ICD10 K	Gastric polyp	BBJ	159586	1337	158249	0.0018	0.0029		1.0046	1.0067	0.9991 (0.0096)		0.0109	0.1569	0.9447
		165	ICD10 M	Back pain	BBJ	178726	1732	176994	0.0015	0.0025		1.0225	1.0173	1.0105 (0.0084)		-0.0106	0.1706	0.9505
		166	ICD10 L	Psoriasis vulgaris	BBJ	172495	206	172289	0.0054	0.0029		1.0225	1.0232	0.9996 (0.0095)		-0.0037	0.0746	0.9609
		167	ATC C	Beta blocking agents	BBJ	178726	20367	158359	0.0253	0.0048		1.0741	1.112	0.9939 (0.0118)		0.0012	0.0456	0.9791
		168	ICD10 N	Mastopathy	BBJ	82761	575	82186	0.0044	0.0058		1.0225	1.0102	1.001 (0.0091)		0.0031	0.1503	0.9836
		169	ICD10 K	Autoimmune hepatitis	BBJ	166614	85	166529	0.0085	0.003		1.0195	1.0052	0.9685 (0.0085)		0.0005	0.0755	0.9944
		170	ICD10 H	Uveitis	BBJ	174725	125	174600	0.0028	0.0031		1.0046	1.0021	0.99 (0.0099)		-0.0008	0.125	0.9951
		171	Liver-related	G-glutamyl transpeptidase (GGT)	BBJ	133471	-	-	0.1525	0.0524		1.2005	1.5203	1.0408 (0.0562)		2.735e-05	0.0627	0.9997
		172	Reproductive	Age at menopause	BBJ	53063	-	-	0.1085	0.02		1.0957	1.1599	1.0123 (0.0131)		0.1269	0.045	0.0048
		173	ICD10 C	Malignant tumor	BBJ	162045	39564	122481	0.0297	0.0054		1.1113	1.1408	1.0193 (0.0114)		0.0939	0.0397	0.018
		174	Reproductive	Age at menarche	BBJ	70394	-	-	0.1098	0.0115		1.2005	1.2366	1.0417 (0.011)		0.0905	0.0387	0.0192
		175	Behavioral	Smoking (ever vs never)	BBJ	177204	88277	87889	0.0448	0.0038		1.1619	1.1779	0.9831 (0.0106)		0.0643	0.0346	0.0627
		176	Electrolytes	Phosphate	BBJ	46848	-	-	0.0432	0.0114		1.0466	1.0673	1.0168 (0.0109)		-0.0859	0.0679	0.2061
		177	Kidney-related	Estimated glomerular filtration rate (serum creatinine)	BBJ	154633	-	-	0.0788	0.0082		1.2531	1.3739	1.0651 (0.0156)		-0.0315	0.0371	0.3957
		178	Behavioral	Smoking (cigarettes per day)	BBJ	74893	-	-	0.0525	0.0098		1.0957	1.1301	1.0297 (0.015)		0.0394	0.0514	0.4429
		179	ICD10 M	Autoimmune disease	BBJ	178726	6326	172400	0.0336	0.0161		1.0436	1.1484	0.9801 (0.0247)		-0.0269	0.0378	0.4766
		180	Protein	Albumin/Globulin ratio	BBJ	117733	-	-	0.0919	0.0161		1.2005	1.3689	1.1002 (0.0259)		-0.0247	0.0368	0.5017
		181	Protein	Non-albumin protein	BBJ	117608	-	-	0.0971	0.0154		1.2005	1.4061	1.1247 (0.0292)		-0.0166	0.0356	0.6407
		Abbreviations: No., number; SNP, single nucleotide polymorphism; LDSC, linkage disequilibrium score regression; NA, not applicable; GWAS, genome-wide association study; SE, standard error; TWB, Taiwan Biobank; BBJ, Biobank Japan; Rg, genetic correlation.
		h2 SNP is the SNP heritability (the proportion of the phenotypic variance caused by additive genes); SE_h2 is the standard error of the SNP heritability; λGC is the genomic control inflation factor.
		Rg is the genetic correlation between two traits; SE_Rg is the standard error of the genetic correlation; P_Rg is the p value of the genetic correlation.
		Significant association (P < 0.05/181) was highlighted in bold.
