# Supplementary material for: Unraveling the genetic links between stature and disease in East Asians: A multi-biobank genetic correlation and risk prediction study
Source: PLoS Genet. 2026 Mar 13;22(3):e1012030. doi: 10.1371/journal.pgen.1012030 (PMC13001983; doi:10.1371/journal.pgen.1012030)
Supplement: S11 Table — (XLSX) [file pgen.1012030.s027.xlsx]

## Sheet: S11
		S11 Table. Genetic correlation of [TWB5]HEIGHT with 71 diseases and traits of KoGES database
		No.	Category	Phenotype	Cohort	Participants (number)	Cases (number)	Controls (number)	SNP heritability			GWAS result quality control				[TWB5]HEIGHT (N = 120,301)
									h2SNP	SE_h2		λGC	Mean χ2	Intercept (SE)		Rg	SE_Rg	P_Rg
		1	Anthropometric	Height (Height)	KoGES	72288	-	-	0.4093	0.0312		1.4281	1.7941	1.0798 (0.0248)		0.9538	0.0189	0
		2	Anthropometric	Body weight (BW)	KoGES	72284	-	-	0.2553	0.0173		1.3685	1.4984	1.0557 (0.0158)		0.5258	0.0291	9.5138e-73
		3	Anthropometric	Hip Circumference	KoGES	72157	-	-	0.1775	0.0144		1.2531	1.3586	1.0466 (0.0132)		0.4424	0.0365	9.8893e-34
		4	Anthropometric	Waist Circumference	KoGES	72222	-	-	0.1544	0.0133		1.2531	1.3166	1.042 (0.0129)		0.2432	0.0351	4.5323e-12
		5	Blood cell	Platelet count (Plt)	KoGES	53929	-	-	0.2441	0.0436		1.2005	1.3713	1.0477 (0.0226)		-0.1353	0.0316	1.8248e-05
		6	Kidney-related	Serum creatinine (sCr)	KoGES	72297	-	-	0.1578	0.0164		1.2005	1.3203	1.0362 (0.0141)		0.1594	0.0374	2.0389e-05
		7	Blood cell	White blood cell count (WBC)	KoGES	54365	-	-	0.1468	0.0204		1.1459	1.2259	1.0271 (0.0134)		-0.1436	0.039	0.0002
		8	Metabolic	Total cholesterol (TC)	KoGES	72297	-	-	0.1092	0.0253		1.1459	1.2765	1.0796 (0.0285)		-0.1176	0.0415	0.0045
		9	Metabolic	LDL-cholesterol (LDL-C)	KoGES	72132	-	-	0.0899	0.0244		1.0957	1.2207	1.0579 (0.0245)		-0.1123	0.046	0.0147
		10	Behavioral	Drinking Duration	KoGES	33398	-	-	0.0751	0.0303		0.9986	1.0041	0.9372 (0.0151)		-0.1702	0.0768	0.0267
		11	Liver-related	Alanine aminotransferase (ALT)	KoGES	70550	-	-	0.1149	0.0125		1.1459	1.2147	1.0151 (0.0123)		-0.0896	0.0406	0.0275
		12	Behavioral	Sugar Intake	KoGES	66238	-	-	0.017	0.0081		1.0466	1.0524	1.0241 (0.0098)		0.1929	0.1003	0.0543
		13	Metabolic	Glucose (BS)	KoGES	70698	-	-	0.1022	0.0202		1.2005	1.2836	1.1067 (0.0255)		0.0846	0.044	0.0547
		14	Blood cell	Red blood cell count (RBC)	KoGES	54364	-	-	0.1856	0.0227		1.2005	1.3295	1.0788 (0.0177)		-0.0668	0.0354	0.0591
		15	ICD10 C	Pancreatic cancer	KoGES	72298	4	72294	0.0214	0.0058		1.0466	0.9595	0.922 (0.0081)		0.1132	0.0608	0.0625
		16	Behavioral	Soju Drinking Frequency	KoGES	72151	-	-	0.1695	0.1344		1.0466	1.28	0.9579 (0.0507)		-0.1031	0.0557	0.0642
		17	Behavioral	Beer Drinking Frequency	KoGES	72165	-	-	0.0496	0.0476		0.9986	1.0517	0.9554 (0.0214)		-0.1135	0.063	0.0718
		18	ICD10 C	Prostate cancer	KoGES	25968	44	25924	0.0293	0.0193		0.9986	0.9957	0.9763 (0.0092)		0.1973	0.1144	0.0847
		19	Anthropometric	Body mass index (BMI)	KoGES	72282	-	-	0.2112	0.0169		1.3101	1.4337	1.0604 (0.0167)		-0.0618	0.0359	0.085
		20	Behavioral	Energy Intake	KoGES	66238	-	-	0.016	0.0078		1.0466	1.0577	1.0309 (0.0099)		0.1613	0.1012	0.111
		21	Reproductive	Age at menarche	KoGES	45615	-	-	0.0657	0.0145		1.0957	1.1188	1.0431 (0.011)		0.0955	0.06	0.1113
		22	Metabolic	Triglycerides (TG)	KoGES	72195	-	-	0.1939	0.0519		1.1459	1.3648	1.0326 (0.0233)		-0.0608	0.0387	0.1156
		23	Kidney-related	Blood urea nitrogen (BUN)	KoGES	72286	-	-	0.0958	0.0125		1.1459	1.239	1.0727 (0.0213)		0.0601	0.0397	0.1301
		24	Behavioral	Total Alcohol Consumption	KoGES	31129	-	-	0.1274	0.0742		1.0466	1.099	0.9979 (0.0151)		0.0857	0.0576	0.1369
		25	ICD10 I	Hyperlipidemia	KoGES	72210	7099	65111	0.0296	0.0081		0.9986	1.0445	0.9909 (0.0105)		-0.0882	0.064	0.1679
		26	ICD10 C	Breast cancer	KoGES	46330	424	45906	0.0164	0.0108		0.9986	1.0121	0.9928 (0.0091)		0.1443	0.1074	0.1789
		27	Metabolic	Glucose in Urine	KoGES	69545	-	-	0.0112	0.0106		1.0466	1.0399	1.0191 (0.0157)		-0.2357	0.1781	0.1857
		28	Reproductive	Age at menopause	KoGES	28212	-	-	0.1107	0.0228		1.0466	1.0784	0.9986 (0.0107)		0.0733	0.0563	0.1928
		29	ICD10 L	Type 2 diabetes	KoGES	72210	5083	67127	0.0427	0.0103		0.9986	1.0569	0.9812 (0.0115)		0.0594	0.0465	0.202
		30	Liver-related	Aspartate transaminase (AST)	KoGES	70672	-	-	0.0914	0.0132		1.1459	1.1917	1.0315 (0.0126)		-0.0637	0.05	0.2027
		31	Behavioral	Zinc Intake	KoGES	66238	-	-	0.0172	0.0079		1.0466	1.0601	1.0306 (0.01)		0.1162	0.0942	0.2174
		32	ICD10 C	Thyroid cancer	KoGES	72298	476	71822	0.0101	0.0064		0.9986	1.0131	0.9945 (0.0085)		-0.1341	0.1098	0.2221
		33	Blood cell	Hemoglobin (Hb)	KoGES	70643	-	-	0.1008	0.0124		1.2005	1.2401	1.064 (0.0147)		-0.0496	0.0425	0.2431
		34	ICD10 E	Thyroid disease	KoGES	67117	3113	64004	0.0115	0.0073		0.9986	1.0113	0.9916 (0.0093)		0.1163	0.1095	0.2881
		35	Behavioral	Carotene Intake	KoGES	66238	-	-	0.0138	0.008		1.0466	1.0645	1.0407 (0.0094)		-0.0888	0.0839	0.29
		36	Behavioral	Niacin Intake	KoGES	66238	-	-	0.0153	0.0077		1.0466	1.0538	1.0279 (0.0096)		0.0936	0.0958	0.3283
		37	Behavioral	Protein Intake	KoGES	66238	-	-	0.0176	0.0076		1.0466	1.0597	1.0298 (0.0097)		0.0866	0.0905	0.3385
		38	Blood pressure	Pulse pressure (PP)	KoGES	65812	-	-	0.0672	0.0174		1.0957	1.1227	1.0135 (0.0133)		-0.0413	0.0434	0.3415
		39	ICD10 C	Gallbladder Cancer	KoGES	72298	12	72286	0.0181	0.0064		1.0957	0.9879	0.9552 (0.0093)		0.0649	0.0695	0.3504
		40	Blood cell	Hematocrit (Ht)	KoGES	54365	-	-	0.0913	0.0159		1.1459	1.1865	1.0597 (0.0132)		-0.0422	0.0477	0.3764
		41	Behavioral	Phosphorus Intake	KoGES	66238	-	-	0.016	0.0075		1.0466	1.0606	1.0335 (0.0099)		0.0825	0.0946	0.3834
		42	Behavioral	Vitamin A Intake	KoGES	66238	-	-	0.0078	0.0075		1.0466	1.0595	1.0461 (0.0092)		-0.1	0.1185	0.3988
		43	Behavioral	Ash Intake	KoGES	66238	-	-	0.0166	0.0076		1.0466	1.0594	1.0314 (0.0093)		0.07	0.0867	0.419
		44	Metabolic	HbA1c (HbA1c)	KoGES	38288	-	-	0.1819	0.0309		1.1459	1.2423	1.0725 (0.0161)		0.0301	0.0386	0.4358
		45	Behavioral	Vitamin B1 Intake	KoGES	66238	-	-	0.0102	0.008		1.0466	1.0529	1.0355 (0.0097)		0.0934	0.1202	0.4372
		46	Metabolic	HDL-cholesterol (HDL-C)	KoGES	72297	-	-	0.1361	0.0415		1.2005	1.4127	1.1677 (0.0667)		0.034	0.045	0.4502
		47	Liver-related	G-glutamyl transpeptidase (GGT)	KoGES	67467	-	-	0.1692	0.0393		1.1459	1.3145	1.0405 (0.0258)		-0.0339	0.0504	0.5021
		48	ICD10 C	Colorectal cancer	KoGES	72298	240	72058	0.0045	0.0071		0.9986	1.0071	0.9985 (0.0098)		-0.1463	0.2483	0.5556
		49	Behavioral	Vitamin B2 Intake	KoGES	66238	-	-	0.0104	0.0075		1.0466	1.0561	1.0383 (0.0097)		0.0694	0.1205	0.5645
		50	Behavioral	Vitamin B6 Intake	KoGES	66238	-	-	0.0089	0.0079		1.0466	1.0534	1.0383 (0.0094)		0.0739	0.129	0.5665
		51	Liver-related	Total Bilirubin (TBil)	KoGES	49874	-	-	0.1095	0.0721		1.0466	1.1915	1.0508 (0.0687)		0.0305	0.0552	0.5801
		52	Behavioral	Fat Intake	KoGES	66238	-	-	0.0172	0.0075		1.0466	1.0586	1.0293 (0.0096)		0.0434	0.0894	0.6273
		53	Behavioral	Vitamin E Intake	KoGES	66238	-	-	0.0111	0.0072		1.0466	1.0539	1.0353 (0.009)		0.0544	0.1134	0.6313
		54	ICD10 C	Hepatic cancer	KoGES	72298	46	72252	0.0079	0.0067		0.9986	0.9845	0.9698 (0.0089)		0.052	0.1097	0.6357
		55	Behavioral	Potassium Intake	KoGES	66238	-	-	0.0119	0.0074		1.0466	1.0598	1.0398 (0.0095)		0.0401	0.1075	0.7091
		56	Behavioral	Sodium Intake	KoGES	66238	-	-	0.0169	0.0075		1.0466	1.0593	1.0307 (0.01)		0.0292	0.0834	0.726
		57	Protein	Albumin (Alb)	KoGES	72296	-	-	0.1168	0.0151		1.2005	1.2501	1.0413 (0.0134)		0.012	0.0384	0.7557
		58	Behavioral	Retinol Intake	KoGES	66238	-	-	0.014	0.0069		1.0466	1.0489	1.0252 (0.0095)		0.0326	0.1075	0.7614
		59	Blood pressure	Diastolic blood pressure (DBP)	KoGES	72265	-	-	0.0736	0.0094		1.1459	1.1732	1.0395 (0.0089)		0.0146	0.0485	0.7627
		60	ICD10 I	Hypertension	KoGES	72229	14834	57395	0.0776	0.0096		1.0466	1.1092	0.9706 (0.0124)		-0.0121	0.0425	0.7751
		61	Kidney-related	Blood in Urine	KoGES	65534	-	-	0.0472	0.013		1.0466	1.0779	0.9968 (0.0153)		-0.0173	0.0746	0.8168
		62	Behavioral	Calcium Intake	KoGES	66238	-	-	0.0113	0.0071		1.0466	1.0572	1.038 (0.0092)		0.021	0.1039	0.8395
		63	Kidney-related	Protein in Urine	KoGES	69561	-	-	0.0155	0.0105		0.9986	1.0257	0.9968 (0.0147)		0.0257	0.13	0.8435
		64	Behavioral	Fiber Intake	KoGES	66238	-	-	0.0174	0.0074		1.0957	1.0647	1.035 (0.0095)		0.013	0.0841	0.8769
		65	Behavioral	Cholesterol Intake	KoGES	66238	-	-	0.0128	0.006		1.0466	1.0393	1.0177 (0.0089)		-0.0149	0.1092	0.8914
		66	Behavioral	Folate Intake	KoGES	66238	-	-	0.0119	0.0077		1.0466	1.0625	1.042 (0.0093)		-0.0084	0.1021	0.9347
		67	Blood pressure	Sytolic blood pressure (SBP)	KoGES	72265	-	-	0.086	0.0118		1.1459	1.2055	1.0511 (0.0119)		0.0031	0.0475	0.9483
		68	ICD10 C	Gastric cancer	KoGES	72298	378	71920	0.0083	0.0067		0.9986	1.0111	0.9955 (0.0092)		0.0025	0.0994	0.9799
		69	Behavioral	Iron Intake	KoGES	66238	-	-	0.0224	0.0076		1.0957	1.0664	1.0283 (0.0093)		0.0017	0.0751	0.9825
		70	Behavioral	Wine Drinking Frequency	KoGES	72181	-	-	0.0111	0.0095		0.9986	1.0191	0.9969 (0.0139)		-0.0028	0.1481	0.9852
		71	Behavioral	Vitamin C Intake	KoGES	66238	-	-	0.0135	0.0088		1.0466	1.0582	1.035 (0.0099)		-0.0007	0.0985	0.9942
		Abbreviations: No., number; SNP, single nucleotide polymorphism; LDSC, linkage disequilibrium score regression; NA, not applicable; GWAS, genome-wide association study; SE, standard error; TWB, Taiwan Biobank; KoGES, Korean Genome and Epidemiology Study; Rg, genetic correlation.
		h2 SNP is the SNP heritability (the proportion of the phenotypic variance caused by additive genes); SE_h2 is the standard error of the SNP heritability; λGC is the genomic control inflation factor.
		Rg is the genetic correlation between two traits; SE_Rg is the standard error of the genetic correlation; P_Rg is the p value of the genetic correlation.
		Significant association (P < 0.05/71) was highlighted in bold.
