# Supplementary material for: Unraveling the genetic links between stature and disease in East Asians: A multi-biobank genetic correlation and risk prediction study
Source: PLoS Genet. 2026 Mar 13;22(3):e1012030. doi: 10.1371/journal.pgen.1012030 (PMC13001983; doi:10.1371/journal.pgen.1012030)
Supplement: S12 Table — (XLSX) [file pgen.1012030.s028.xlsx]

## Sheet: S12
	S12 Table. Basic characteristics of the FSS cases and controls in the [CMUH] FSS GWAS study
	Characteristics	CMUH		p-value		Matched groups		P-value
		FSS cases (N = 2,050)	Controls (N = 27,966)			FSS cases (N = 2,028)	Controls (N = 2,028)
		N (%)	N (%)			N (%)	N (%)
	Age (years old; Mean±SD)	11.13 ± 5.42	44.38 ± 15.13	<0.001		11.02 ± 5.28	8.20 ± 5.24	<0.001
	Sex			<0.001				1
	Male	1,024 (50.0%)	12,707 (45.4%)			1,009 (49.8%)	1,009 (49.8%)
	Female	1,026 (50.0%)	15,259 (54.6%)			1,019 (50.2%)	1,019 (50.2%)
	P-value (p < 0.05) was highlighted in bold italic.
	FSS, familial short stature; CMUH, China Medical University Hospital; GWAS, genome-wide association study; N, number; SD, standard deviation; ICD9-CM, the International Classification of Diseases, Ninth Revision, Clinical Modification.
	Patients with FSS (ICD9-CM code: 783.43).
