# Supplementary material for: Unraveling the genetic links between stature and disease in East Asians: A multi-biobank genetic correlation and risk prediction study
Source: PLoS Genet. 2026 Mar 13;22(3):e1012030. doi: 10.1371/journal.pgen.1012030 (PMC13001983; doi:10.1371/journal.pgen.1012030)
Supplement: S13 Table — (XLSX) [file pgen.1012030.s029.xlsx]

## Sheet: S13
	S13 Table. Genome-wide association study identified five height-reducing variants across distinct genetic loci associated with familial short stature in 2,050 cases and 27,966 controls of Han Taiwanese ancestry
	N	Lead SNP (rs ID)	Nearest gene	Chr	Position	Ref	Alt	[CMUH]FSS
								Freq	N_case	N_control	OR	95% CI	P-value
	1	rs76803230	DIS3L2	2	232928700	T	G	0.448469	2028	27692	1.26393	(1.19, 1.35)	6.74284e-13
	2	rs1395371	NCAPG	4	17813711	T	C	0.466737	2044	27869	0.781342	(0.73, 0.83)	8.4875e-14
	3	rs79464068	ATF7	12	53981352	G	A	0.200297	2047	27936	0.762566	(0.70, 0.83)	5.44214e-10
	4	rs3809128	CS	12	56709919	C	T	0.15092	2050	27966	1.35712	(1.25, 1.47)	4.30101e-13
	5	rs4764886	IGF1	12	102823712	T	C	0.27239	2047	27899	1.21153	(1.13, 1.30)	4.79837e-08
	Abbreviations: FSS, familial short stature; SNP, single nucleotide polymorphism; N, number; Chr., chromosome; Ref, reference allele; Alt, alternative allele; Freq, allele frequency of alternative allele; OR, odds ratio; CI, confidence interval; NA, not applicable.
	All genomic coordinates were based on the GRCh37 reference genome.
	FSS lead SNPs were shown in 5 distinct loci with significant associations (P < 5E-08) using LocusZoom (http://locuszoom.org/).
