# Supplementary material for: Unraveling the genetic links between stature and disease in East Asians: A multi-biobank genetic correlation and risk prediction study
Source: PLoS Genet. 2026 Mar 13;22(3):e1012030. doi: 10.1371/journal.pgen.1012030 (PMC13001983; doi:10.1371/journal.pgen.1012030)
Supplement: S14 Table — (XLSX) [file pgen.1012030.s030.xlsx]

## Sheet: S14
	S14 Table. GCTA-COJO joint/conditional results and pairwise LD (r²) between 5 familial short stature lead SNPs and reported height index SNPs from the GWAS Catalog and ancestry panels (KoGES, BBJ, Yengo_EAS, EUR, Yengo_EUR), listing the nearest index SNP and its LD r² for each lead SNP
	N	Lead SNP (rs ID)	Nearest gene	Chr	Position	Ref	Alt	[CMUH]FSS										[CMUH]FSS versus the GWAS Catalog and ancestry panels (KoGES, BBJ, Yengo_EAS, EUR, Yengo_EUR)
								Freq	N_case	N_control	OR	95% CI	P-value	bJ	bJ_se	Joint p-value		Rank2_SNP	Cond. P-value	LD_r2	Classification
	1	rs76803230	DIS3L2	2	232928700	T	G	0.448469	2028	27692	1.26393	(1.19, 1.35)	6.74284e-13	0.234226	0.0326291	7.05e-13		rs76803230	NA	1	Known / Explained
	2	rs1395371	NCAPG	4	17813711	T	C	0.466737	2044	27869	0.781342	(0.73, 0.83)	8.4875e-14	-0.246742	0.0330956	8.96e-14		rs1395371	NA	1	Known / Explained
	3	rs79464068	ATF7	12	53981352	G	A	0.200297	2047	27936	0.762566	(0.70, 0.83)	5.44214e-10	-0.279279	0.0437257	1.69e-10		rs79464068	NA	1	Known / Explained
	4	rs3809128	CS	12	56709919	C	T	0.15092	2050	27966	1.35712	(1.25, 1.47)	4.30101e-13	0.312203	0.0421891	1.36e-13		rs3809128	NA	1	Known / Explained
	5	rs4764886	IGF1	12	102823712	T	C	0.27239	2047	27899	1.21153	(1.13, 1.30)	4.79837e-08	0.191883	0.035168	4.87e-08		rs4764886	NA	1	Known / Explained
	Abbreviations: SNP, single nucleotide polymorphism; N, number; Chr., chromosome; Ref, reference allele; Alt, alternative allele; Freq, allele frequency of alternative allele; SE, standard error; LD, linkage disequilibrium; FSS, familial short stature; CMUH, China Medical University Hospital; BBJ, Biobank Japan; KoGES, Korean Genome and Epidemiology Study; EUR, European; NA, not applicable.
	All genomic coordinates were based on the GRCh37 reference genome.
	FSS lead SNPs were shown in 5 distinct loci with significant associations (P < 5E-08) using LocusZoom (http://locuszoom.org/).
	[EUR]HEIGHT GWAS summary statistics was from GWAS catalog (GCST90029008) (https://ftp.ebi.ac.uk/pub/databases/gwas/summary_statistics/GCST90029001-GCST90030000/GCST90029008/). [BBJ]HEIGHT and [KoGES]HEIGHT GWAS summary statistics were obtained from the BBJ database (https://pheweb.jp/pheno/Height) and the KoGES database (https://koges.leelabsg.org/pheno/KoGES_HEIGHT). The [Yengo_EUR]HEIGHT GWAS s…
