# Supplementary material for: Unraveling the genetic links between stature and disease in East Asians: A multi-biobank genetic correlation and risk prediction study
Source: PLoS Genet. 2026 Mar 13;22(3):e1012030. doi: 10.1371/journal.pgen.1012030 (PMC13001983; doi:10.1371/journal.pgen.1012030)
Supplement: S15 Table — (XLSX) [file pgen.1012030.s031.xlsx]

## Sheet: S15
	S15 Table. Colocalization analyses of 1-Mb genomic regions centered on five lead SNPs associated with [CMUH]FSS, comparing CMUH with other ancestry reference panels for body height
	N	Lead SNP (rs ID)	Nearest gene	Chr	Start	End	Ref	Alt	[CMUH]FSS versus [KoGES]HEIGHT			[CMUH]FSS versus [BBJ]HEIGHT			[CMUH]FSS versus [Yengo_EAS]HEIGHT			[CMUH]FSS versus [EUR]HEIGHT			[CMUH]FSS versus [Yengo_EUR]HEIGHT
									PP.H3.abf	PP.H4.abf		PP.H3.abf	PP.H4.abf		PP.H3.abf	PP.H4.abf		PP.H3.abf	PP.H4.abf		PP.H3.abf	PP.H4.abf
	1	rs76803230	DIS3L2	2	232428700	233428700	T	G	0.0131036	0.986896		0.0440578	0.955942		0.000967468	0.999033		0.999997	2.98169e-06		0.999998	1.18995e-07
	2	rs1395371	NCAPG	4	17313711	18313711	T	C	0.341096	0.658904		0.33167	0.66833		0.917454	0.0825456		1	1.90485e-08		1	3.3683e-08
	3	rs79464068	ATF7	12	53481352	54481352	G	A	0.435538	0.564417		0.999892	6.35545e-06		0.0376512	0.962324		0.982619	0.0172825		0.99934	1.82737e-05
	4	rs3809128	CS	12	56209919	57209919	C	T	0.00135752	0.998642		0.00279881	0.997201		0.00291133	0.997089		1	4.52102e-09		1	7.91224e-09
	5	rs4764886	IGF1	12	102323712	103323712	T	C	0.110807	0.889009		0.119301	0.880495		0.0512462	0.948326		0.998116	6.2455e-05		0.991756	0.000124824
	Abbreviations: SNP, single nucleotide polymorphism; N, number; Chr., chromosome; Ref, reference allele; Alt, alternative allele; Freq, allele frequency of alternative allele; SE, standard error; LD, linkage disequilibrium; CMUH, China Medical University Hospital; FSS, familial short stature; BBJ, Biobank Japan; KoGES, Korean Genome and Epidemiology Study; EUR, European; NA, not applicable.
	All genomic coordinates were based on the GRCh37 reference genome.
	FSS lead SNPs were shown in 5 distinct loci with significant associations (P < 5E-08) using LocusZoom (http://locuszoom.org/).
	We conducted a genome-wide association study (GWAS) and generated the [CMUH]FSS summary statistics.
	[EUR]HEIGHT GWAS summary statistics was from GWAS catalog (GCST90029008) (https://ftp.ebi.ac.uk/pub/databases/gwas/summary_statistics/GCST90029001-GCST90030000/GCST90029008/). [BBJ]HEIGHT and [KoGES]HEIGHT GWAS summary statistics were obtained from the BBJ database (https://pheweb.jp/pheno/Height) and the KoGES database (https://koges.leelabsg.org/pheno/KoGES_HEIGHT). The [Yengo_EUR]HEIGHT GWAS s…
	PP.H3.abf: Posterior probability that both traits are associated but with different causal variants, estimated using approximate Bayes factors.
	PP.H4.abf: Posterior probability that both traits are associated and share the same causal variant, estimated using approximate Bayes factors.
	A PP.H4.abf value greater than 0.7 was considered strong evidence of colocalization and was highlighted in bold.
