# Supplementary material for: Unraveling the genetic links between stature and disease in East Asians: A multi-biobank genetic correlation and risk prediction study
Source: PLoS Genet. 2026 Mar 13;22(3):e1012030. doi: 10.1371/journal.pgen.1012030 (PMC13001983; doi:10.1371/journal.pgen.1012030)
Supplement: S16 Table — (XLSX) [file pgen.1012030.s032.xlsx]

## Sheet: S16
		S16 Table. SNP-based annotation of 26 susceptibility genes across five distinct loci associated with [CMUH]FSS in 2,050 cases and 27,966 controls of Han Taiwanese ancestry
		No.	ENSG	Symbol	EntrezID	Chr	Start	End	[CMUH]FSS			[KoGES]HEIGHT			[BBJ]HEIGHT			[Yengo_EAS]HEIGHT			[EUR]HEIGHT			[Yengo_EUR]HEIGHT
									posMapSNPs	minGwasP		posMapSNPs	minGwasP		posMapSNPs	minGwasP		posMapSNPs	minGwasP		posMapSNPs	minGwasP		posMapSNPs	minGwasP
		1	ENSG00000163273	NPPC	4880	2	232786530	232791113	2	NA		8	4.9e-37		8	1e-44		9	1.20243e-49		48	3.1e-92		24	2.11621e-237
		2	ENSG00000144535	DIS3L2	129563	2	232825955	233209060	76	6.74284e-13		391	8.2e-41		396	9.9e-58		384	8.8541e-85		994	2.5e-112		596	4.46236e-251
		3	ENSG00000047662	FAM184B	27146	4	17630929	17783135	7	8.30762e-12		28	1.2e-46		31	1.2e-79		37	1.35949e-25		412	1.1e-207		352	0
		4	ENSG00000163257	DCAF16	54876	4	17802278	17812381	26	8.4875e-14		55	1e-46		57	2.9e-80		56	5.93293e-135		63	7.8e-212		64	0
		5	ENSG00000109805	NCAPG	64151	4	17812525	17846485	22	8.4875e-14		89	1.4e-50		90	9.8e-86		86	4.11684e-105		107	5.8e-213		106	0
		6	ENSG00000178177	LCORL	254251	4	17842822	18023499	65	3.31078e-13		341	3.1e-57		342	3.9e-97		332	5.18759e-130		520	5.5e-279		447	0
		7	ENSG00000139625	MAP3K12	7786	12	53874274	53893847	1	NA		1	1.1e-08		13	3.2e-23		8	1.9807e-14		15	8.1e-13		20	3.39865e-22
		8	ENSG00000139546	TARBP2	6895	12	53894705	53900215	2	1.68333e-08		2	3.8e-09		3	4.2e-15		2	NA		7	5.6e-09		11	1.00662e-09
		9	ENSG00000267281	RP11-793H13.10	NA	12	53900472	54019763	88	5.44214e-10		80	1.8e-11		133	9.6e-22		128	3.62421e-30		167	2.7e-16		195	2.52901e-31
		10	ENSG00000139574	NPFF	8620	12	53900474	53901422	2	1.68333e-08		2	3.8e-09		3	4.2e-15		2	NA		6	5.6e-09		9	1.00662e-09
		11	ENSG00000170653	ATF7	11016	12	53901640	54020199	88	5.44214e-10		80	1.8e-11		133	9.6e-22		128	3.62421e-30		167	2.7e-16		195	2.52901e-31
		12	ENSG00000135390	ATP5G2	517	12	54026510	54071192	26	1.15025e-09		81	2.3e-11		88	4.5e-20		85	3.62421e-30		82	2.7e-16		108	1.90132e-30
		13	ENSG00000139579	NABP2	79035	12	56615799	56623638	1	NA		15	9e-59		10	3.6e-97		8	1.09132e-13		10	6.2e-30		9	2.46959e-70
		14	ENSG00000139540	SLC39A5	283375	12	56623833	56631630	2	4.08109e-10		21	2.7e-87		11	2.2e-121		14	1.09132e-13		17	6.2e-30		15	2.46959e-70
		15	ENSG00000139645	ANKRD52	283373	12	56631591	56652175	2	4.08109e-10		38	2.7e-87		11	2.2e-121		32	1.09132e-13		36	1.1e-30		35	3.64765e-71
		16	ENSG00000062485	CS	1431	12	56665483	56694176	2	5.75534e-13		75	1.2e-101		16	2.3e-132		71	1.00922e-187		62	1.1e-30		62	2.25606e-71
		17	ENSG00000144785	RP11-977G19.10	NA	12	56679700	56709843	3	4.30101e-13		73	4e-103		16	2.3e-132		70	1.00922e-187		60	1.6e-30		61	3.48439e-71
		18	ENSG00000257727	CNPY2	10330	12	56703626	56710120	2	4.30101e-13		34	4e-103		6	2.5e-132		32	1.49218e-181		28	1.6e-30		30	4.38509e-71
		19	ENSG00000135473	PAN2	9924	12	56710007	56727837	2	4.30101e-13		40	4e-103		9	4e-130		37	1.49218e-181		32	1.6e-30		35	4.38509e-71
		20	ENSG00000110944	IL23A	51561	12	56732663	56734193	1	1.84003e-12		32	1.7e-100		5	1.7e-129		31	1.84376e-13		28	4e-30		29	1.81409e-70
		21	ENSG00000136048	DRAM1	55332	12	102271129	102405908	6	4.1397e-07		28	1.7e-32		43	5.6e-74		29	1.0646e-88		337	9.4e-60		337	4.32839e-123
		22	ENSG00000120860	CCDC53	51019	12	102406705	102455927	33	2.34798e-07		86	5.5e-34		97	5.6e-74		89	1.0646e-88		135	3.1e-39		127	1.13725e-72
		23	ENSG00000075188	NUP37	79023	12	102467967	102513902	26	2.01929e-07		86	3.9e-34		90	3.9e-75		88	2.73338e-89		136	1.2e-44		127	1.17341e-67
		24	ENSG00000185480	PARPBP	55010	12	102513956	102591298	45	1.05837e-07		156	1e-34		164	1.5e-75		159	2.73338e-89		184	3.2e-39		177	1.17341e-67
		25	ENSG00000183395	PMCH	5367	12	102590237	102591623	11	1.81058e-07		33	1.1e-34		35	1.7e-75		34	1.22265e-30		43	1.3e-38		41	1.93566e-43
		26	ENSG00000017427	IGF1	3479	12	102789645	102874423	35	4.79837e-08		70	1.1e-29		128	7.5e-57		117	8.80574e-69		150	1.9e-37		135	4.40147e-69
		Abbreviations: FSS, familial short stature; No., number; ENSG, Ensembl gene ID; Symbol, gene symbol; EntrezID, entrez ID (if available); Chr, chromosome; Start, starting position of the gene; End, ending position of the gene; posMapSNPs, number of SNPs mapped to gene based on positional mapping; minGwasP, the minimum P-value of mapped SNPs; LD, linkage disequilibrium; SNP, single nucleotide polym…
		All genomic coordinates were based on the GRCh37 reference genome.
		SNP-based annotation of FSS susceptibility genes was performed using the SNP2GENE function in the FUMA web application (https://fuma.ctglab.nl/) (PMID: 25885710; 29184056), which mapped genes from FSS GWAS summary statistics.
		Independent significant SNPs were identified using a genome-wide significance threshold of P < 5E-08, while candidate SNPs in linkage disequilibrium (LD) were selected with a P-value < 0.05. To define independence and lead SNPs, r² thresholds of ≥ 0.6 and ≥ 0.1 were applied, respectively. Genomic loci were merged if the distance between LD blocks was less than 250 kb. The analysis was based on th…
		We conducted a genome-wide association study (GWAS) and generated the [CMUH]FSS summary statistics.
		[EUR]HEIGHT GWAS summary statistics was from GWAS catalog (GCST90029008) (https://ftp.ebi.ac.uk/pub/databases/gwas/summary_statistics/GCST90029001-GCST90030000/GCST90029008/). [BBJ]HEIGHT and [KoGES]HEIGHT GWAS summary statistics were obtained from the BBJ database (https://pheweb.jp/pheno/Height) and the KoGES database (https://koges.leelabsg.org/pheno/KoGES_HEIGHT). The [Yengo_EUR]HEIGHT GWAS s…
		minGwasP < 0.05 was highlighed in bold.
