# Supplementary material for: Unraveling the genetic links between stature and disease in East Asians: A multi-biobank genetic correlation and risk prediction study
Source: PLoS Genet. 2026 Mar 13;22(3):e1012030. doi: 10.1371/journal.pgen.1012030 (PMC13001983; doi:10.1371/journal.pgen.1012030)
Supplement: S17 Table — (XLSX) [file pgen.1012030.s033.xlsx]

## Sheet: S17
		S17 Table. Gene-based GWAS analysis identified 8 susceptibility genes associated with [CMUH]FSS in 2,050 cases and 27,966 controls of Han Taiwanese ancestry
		No.	ENSG	Symbol	Chr	Start	End	[CMUH]FSS						[KoGES]HEIGHT						[BBJ]HEIGHT						[Yengo_EAS]HEIGHT						[EUR]HEIGHT						[Yengo_EUR]HEIGHT
								NSNPS	NPARAM	N	ZSTAT	P		NSNPS	NPARAM	N	ZSTAT	P		NSNPS	NPARAM	N	ZSTAT	P		NSNPS	NPARAM	N	ZSTAT	P		NSNPS	NPARAM	N	ZSTAT	P		NSNPS	NPARAM	N	ZSTAT	P
		1	ENSG00000144535	DIS3L2	2	232825955	233209060	1029	36	29820	4.9351	4.0055e-07		606	22	72288	7.6531	9.8083e-15		1060	34	165056	8.0373	4.5925e-16		148	16	251998	7.5756	1.7875e-14		1553	44	673878	7.7067	6.4547e-15		149	17	1550704	7.964	8.3267e-16
		2	ENSG00000178177	LCORL	4	17842822	18023499	472	30	29866	4.6478	1.6774e-06		330	11	72288	6.7179	9.2172e-12		496	30	165056	7.5575	2.0543e-14		39	4	242884	6.1094	5e-10		598	31	673878	7.5965	1.5216e-14		41	5	1591173	6.1094	5e-10
		3	ENSG00000267281	RP11-793H13.10	12	53900472	54019763	295	29	29681	4.9172	4.3893e-07		255	16	72288	5.9892	1.0544e-09		349	31	165056	7.1945	3.135e-13		49	9	238374	6.1094	5e-10		324	33	673878	6.8248	4.4015e-12		52	9	1490423	6.1094	5e-10
		4	ENSG00000170653	ATF7	12	53901640	54020199	295	32	29681	5.1356	1.4062e-07		254	16	72288	5.9933	1.028e-09		345	31	165056	6.3071	1.4218e-10		48	9	242999	6.1094	5e-10		323	33	673878	8.0599	3.8189e-16		51	9	1488327	7.0112	1.1818e-12
		5	ENSG00000197728	RPS26	12	56435637	56438116	3	2	29990	4.6641	1.5499e-06		1	1	72288	7.7555	4.4e-15		3	2	165056	6.3237	1.2766e-10		NA	NA	NA	NA	NA		11	7	673878	-0.69426	0.75624		1	1	1262764	3.502	0.00023092
		6	ENSG00000120860	CCDC53	12	102406705	102455927	91	17	29810	4.9884	3.0436e-07		69	8	72288	6.1094	5e-10		103	19	165056	8.1259	2.2204e-16		17	3	252446	6.6314	1.6627e-11		138	27	673878	6.1094	5e-10		18	4	1550541	6.1094	5e-10
		7	ENSG00000075188	NUP37	12	102467967	102513902	96	21	29887	4.9571	3.577e-07		67	9	72288	7.2486	2.1061e-13		103	23	165056	6.1094	5e-10		14	3	264518	6.1094	5e-10		153	37	673878	6.1094	5e-10		14	3	1582336	6.1094	5e-10
		8	ENSG00000017427	IGF1	12	102789645	102874423	124	18	29644	5.1487	1.3115e-07		106	9	72288	7.0947	6.4809e-13		192	33	165056	6.9626	1.6703e-12		37	4	249503	6.1094	5e-10		225	47	673878	6.1094	5e-10		45	8	1569541	6.1094	5e-10
		Abbreviations: ENSG, Ensembl gene ID; Symbol, gene symbol; Chr, chromosome; Start, starting position of the gene; End, ending position of the gene; NSNPS, number of SNPs mapped to the gene; NPARAM, number of parameters in the regression model (e.g., intercept, covariates); N, sample size used in the association test; ZSTAT, Z-score indicating the strength of gene–trait association; P, P-value sho…
		All genomic coordinates were based on the GRCh37 reference genome.
		8 FSS susceptibility genes were identified using gene-based GWAS analysis (P < 0.05/ 18,651 genes), performed with MAGMA, as implemented in FUMA (https://fuma.ctglab.nl/) (PMID: 25885710; 29184056), based on FSS GWAS summary statistics from CMUH.
		We conducted a genome-wide association study (GWAS) and generated the [CMUH]FSS summary statistics.
		[EUR]HEIGHT GWAS summary statistics was from GWAS catalog (GCST90029008) (https://ftp.ebi.ac.uk/pub/databases/gwas/summary_statistics/GCST90029001-GCST90030000/GCST90029008/). [BBJ]HEIGHT and [KoGES]HEIGHT GWAS summary statistics were obtained from the BBJ database (https://pheweb.jp/pheno/Height) and the KoGES database (https://koges.leelabsg.org/pheno/KoGES_HEIGHT). The [Yengo_EUR]HEIGHT GWAS s…
		For the gene-based GWAS analysis in CMUH, genes with P < 0.05 / 18,651 were highlighted in bold, while in other ancestries, genes with P < 0.05 were highlighted in bold.
