# Supplementary material for: Unraveling the genetic links between stature and disease in East Asians: A multi-biobank genetic correlation and risk prediction study
Source: PLoS Genet. 2026 Mar 13;22(3):e1012030. doi: 10.1371/journal.pgen.1012030 (PMC13001983; doi:10.1371/journal.pgen.1012030)
Supplement: S18 Table — (XLSX) [file pgen.1012030.s034.xlsx]

## Sheet: S18
			S18 Table. Three stature gene lists used for Ingenuity Pathway Analysis (IPA)
			No.	Gene	Observation 1		Observation 2		Observation 3
					[TWB5]HEIGHT genes (S5 and S6 Tables)		[TWB5+KoGES]HEIGHT genes (S40 and S41 Tables)		[CMUH]FSS genes (S16 and S17 Tables)
			1	AC010343.3	1		1		0
			2	LINC02160	1		1		0
			3	AC011462.1	1		1		0
			4	BCKDHA	1		1		0
			5	AC016831.7	1		1		0
			6	LINC-PINT	1		1		0
			7	AC072022.1	1		1		0
			8	BCL6	1		1		0
			9	AC084855.1	1		1		0
			10	ADAMTS17	1		1		0
			11	AC098588.3	1		1		0
			12	AC098588.2	1		1		0
			13	AC127029.3	1		1		0
			14	CD79B	1		1		0
			15	AC132217.2	1		1		0
			16	INS-IGF2	1		1		0
			17	IGF2-AS	1		1		0
			18	AL353586.1	1		1		0
			19	CCDC3	1		1		0
			20	ALOX12-AS1	1		1		0
			21	AC040977.2	1		1		0
			22	ALOX12	1		1		0
			23	AMZ1	1		1		0
			24	GNA12	1		1		0
			25	BX322234.1	1		0		0
			26	THBS2	1		0		0
			27	CPEB2	1		0		0
			28	AC098829.1	1		0		0
			29	DLEU1	1		1		0
			30	DLEU7	1		1		0
			31	IQCH	1		1		0
			32	IQCH-AS1	1		0		0
			33	KIZ	1		1		0
			34	KIZ-AS1	1		1		0
			35	LINC02793	1		1		0
			36	AL050344.1	1		1		0
			37	MECOM	1		1		0
			38	AC007849.1	1		0		0
			39	MFAP2	1		1		0
			40	AL049569.1	1		0		0
			41	MRPL43	1		1		0
			42	SEMA4G	1		1		0
			43	AL133215.1	1		1		0
			44	MYRF	1		1		0
			45	TMEM258	1		1		0
			46	NHEJ1	1		1		0
			47	AC068946.1	1		1		0
			48	OAS1	1		1		0
			49	AC004551.1	1		1		0
			50	PDXDC1	1		1		0
			51	NTAN1	1		1		0
			52	PPM1B	1		1		0
			53	AC013717.1	1		1		0
			54	PRRT3	1		1		0
			55	PRRT3-AS1	1		0		0
			56	PTHLH	1		1		0
			57	AC008011.2	1		1		0
			58	PTPN9	1		1		0
			59	AC105036.3	1		1		0
			60	TET2	1		1		0
			61	TET2-AS1	1		1		0
			62	TGFB2	1		1		0
			63	TGFB2-OT1	1		1		0
			64	ZBTB20	1		1		0
			65	ZBTB20-AS5	1		0		0
			66	2025-03-09	1		1		0
			67	ABCB6	1		1		0
			68	ABCE1	1		1		0
			69	ABHD14A-ACY1	1		0		0
			70	ABHD16A	1		1		0
			71	ABT1	1		0		0
			72	AC004805.1	1		0		0
			73	AC006499.8	1		0		0
			74	AC007091.1	1		1		0
			75	AC007370.2	1		1		0
			76	AC007401.2	1		1		0
			77	AC008072.1	1		0		0
			78	AC008549.2	1		1		0
			79	AC008937.1	1		0		0
			80	AC011475.1	1		1		0
			81	AC018645.2	1		0		0
			82	AC018706.1	1		1		0
			83	AC019131.1	1		1		0
			84	AC019330.1	1		0		0
			85	AC023202.1	1		1		0
			86	AC026391.1	1		1		0
			87	AC027763.2	1		1		0
			88	AC040977.1	1		1		0
			89	AC041040.1	1		1		0
			90	AC062004.1	1		1		0
			91	AC073115.1	1		1		0
			92	AC073896.2	1		1		0
			93	AC078785.1	1		0		0
			94	AC087482.1	1		0		0
			95	AC090673.2	1		1		0
			96	AC091180.5	1		0		0
			97	AC092944.1	1		1		0
			98	AC096887.1	1		1		0
			99	AC097637.3	1		0		0
			100	AC099567.1	1		1		0
			101	AC103718.1	1		1		0
			102	AC104123.1	1		1		0
			103	AC104794.4	1		1		0
			104	AC105177.1	1		0		0
			105	AC107029.1	1		1		0
			106	AC107294.2	1		0		0
			107	AC107952.2	1		0		0
			108	AC109583.1	1		1		0
			109	AC109829.1	1		1		0
			110	AC118549.1	1		1		0
			111	AC133634.1	1		0		0
			112	AC139768.1	1		1		0
			113	ACAD10	1		1		0
			114	ACAN	1		1		0
			115	ACOT8	1		1		0
			116	ACTL10	1		1		0
			117	ACTR1B	1		1		0
			118	ACY1	1		0		0
			119	ACY3	1		0		0
			120	ACYP1	1		1		0
			121	ADAM12	1		1		0
			122	ADAMTS3	1		1		0
			123	ADAMTS6	1		1		0
			124	ADAMTSL3	1		1		0
			125	ADAP2	1		1		0
			126	ADCY3	1		1		0
			127	ADGRG6	1		1		0
			128	AGAP2	1		1		0
			129	AGBL2	1		1		0
			130	AK4P2	1		0		0
			131	AK5	1		1		0
			132	AKR1A1	1		1		0
			133	AL049612.1	1		0		0
			134	AL078602.1	1		1		0
			135	AL139824.1	1		0		0
			136	AL357084.1	1		0		0
			137	AL451142.2	1		1		0
			138	AL590824.1	1		1		0
			139	AL603840.1	1		0		0
			140	AL662873.1	1		0		0
			141	AL691420.1	1		1		0
			142	AL929472.1	1		1		0
			143	ALAS1	1		0		0
			144	ALDH2	1		1		0
			145	ALDH3B1	1		0		0
			146	ALDH3B2	1		0		0
			147	ALPPL2	1		0		0
			148	AMHR2	1		1		0
			149	AMOTL2	1		1		0
			150	ANAPC10	1		1		0
			151	ANAPC13	1		1		0
			152	ANAPC16	1		1		0
			153	ANKRD13A	1		0		0
			154	ANKRD23	1		1		0
			155	ANKRD29	1		1		0
			156	ANKRD36	1		1		0
			157	ANKRD39	1		1		0
			158	ANKRD52	1		1		1
			159	ANKS1A	1		1		0
			160	ANKUB1	1		1		0
			161	ANKZF1	1		1		0
			162	ANTXR1	1		1		0
			163	AOPEP	1		0		0
			164	AP000439.3	1		1		0
			165	AP000721.4	1		0		0
			166	AP000758.1	1		1		0
			167	AP000845.1	1		1		0
			168	AP001350.1	1		1		0
			169	AP003400.4	1		0		0
			170	AP1M2	1		1		0
			171	AP4E1	1		1		0
			172	APOF	1		1		0
			173	APOLD1	1		1		0
			174	APOM	1		1		0
			175	ARHGAP19-SLIT1	1		1		0
			176	ARHGAP26	1		1		0
			177	ARHGEF12	1		1		0
			178	ARHGEF3	1		1		0
			179	ARID3B	1		1		0
			180	ARL14EP	1		0		0
			181	ARL17A	1		1		0
			182	ARL17B	1		1		0
			183	ARMC9	1		0		0
			184	ASCC1	1		1		0
			185	ASCL2	1		1		0
			186	ASPRV1	1		1		0
			187	ASTN1	1		1		0
			188	ASTN2	1		1		0
			189	ATAD5	1		1		0
			190	ATF7	1		1		1
			191	ATG2A	1		0		0
			192	ATG9A	1		1		0
			193	ATP13A2	1		1		0
			194	ATP2A2	1		0		0
			195	ATP5B	1		1		0
			196	ATP5G1	1		1		0
			197	ATP5G2	1		1		1
			198	ATP5MC2	1		0		0
			199	ATP5SL	1		1		0
			200	ATXN2	1		1		0
			201	ATXN3	1		1		0
			202	AVIL	1		1		0
			203	AVL9	1		1		0
			204	AXIN2	1		1		0
			205	B3GNT8	1		1		0
			206	B4GALNT3	1		1		0
			207	B9D2	1		1		0
			208	BAG5	1		1		0
			209	BAG6	1		1		0
			210	BANF1	1		1		0
			211	BAP1	1		0		0
			212	BARX1	1		0		0
			213	BAZ2A	1		1		0
			214	BBS9	1		0		0
			215	BCAS3	1		1		0
			216	BCKDHB	1		1		0
			217	BCS1L	1		1		0
			218	BLMH	1		1		0
			219	BMP6	1		1		0
			220	BNC2	1		1		0
			221	BNIP1	1		1		0
			222	BOC	1		1		0
			223	BOLA1	1		1		0
			224	BRAP	1		1		0
			225	BRIP1	1		1		0
			226	BSN	1		0		0
			227	BTN1A1	1		0		0
			228	BTN2A1	1		0		0
			229	BTN3A2	1		0		0
			230	BTN3A3	1		0		0
			231	BX284613.2	1		1		0
			232	C10orf12	1		1		0
			233	C10orf2	1		1		0
			234	C11orf72	1		0		0
			235	C12orf76	1		0		0
			236	C14orf39	1		1		0
			237	C15orf52	1		1		0
			238	C15orf61	1		1		0
			239	C17orf67	1		1		0
			240	C17orf74	1		1		0
			241	C17orf82	1		1		0
			242	C17orf98	1		1		0
			243	C18orf32	1		1		0
			244	C18orf8	1		1		0
			245	C19orf38	1		1		0
			246	C19orf52	1		1		0
			247	C19orf69	1		1		0
			248	C1orf122	1		1		0
			249	C1orf143	1		1		0
			250	C1orf185	1		1		0
			251	C1QTNF4	1		1		0
			252	C20orf144	1		1		0
			253	C20orf173	1		1		0
			254	C2CD4A	1		1		0
			255	C2orf16	1		1		0
			256	C2orf42	1		1		0
			257	C2orf74	1		1		0
			258	C2orf82	1		0		0
			259	C3orf18	1		0		0
			260	C3orf70	1		0		0
			261	C4orf22	1		1		0
			262	C4orf48	1		0		0
			263	C5orf42	1		1		0
			264	C6orf1	1		1		0
			265	C6orf100	1		1		0
			266	C6orf106	1		1		0
			267	C6orf120	1		0		0
			268	C6orf47	1		1		0
			269	C9orf117	1		0		0
			270	C9orf3	1		0		0
			271	CABLES1	1		1		0
			272	CABP2	1		0		0
			273	CACNA2D2	1		0		0
			274	CALCOCO2	1		1		0
			275	CALHM2	1		1		0
			276	CARM1	1		1		0
			277	CARNS1	1		0		0
			278	CASC20	1		1		0
			279	CATSPER1	1		1		0
			280	CATSPERB	1		1		0
			281	CBFA2T2	1		1		0
			282	CCAR1	1		1		0
			283	CCBL2	1		1		0
			284	CCDC104	1		1		0
			285	CCDC108	1		1		0
			286	CCDC12	1		1		0
			287	CCDC121	1		1		0
			288	CCDC152	1		1		0
			289	CCDC163P	1		1		0
			290	CCDC169	1		1		0
			291	CCDC169-SOHLH2	1		1		0
			292	CCDC17	1		1		0
			293	CCDC25	1		0		0
			294	CCDC47	1		1		0
			295	CCDC53	1		1		1
			296	CCDC57	1		1		0
			297	CCDC63	1		1		0
			298	CCDC87	1		0		0
			299	CCDC88A	1		1		0
			300	CCDC91	1		1		0
			301	CCDC96	1		0		0
			302	CCNL1	1		1		0
			303	CCNO	1		1		0
			304	CCS	1		0		0
			305	CD163	1		1		0
			306	CD163L1	1		1		0
			307	CD164	1		1		0
			308	CD2AP	1		1		0
			309	CD63	1		1		0
			310	CDC20B	1		1		0
			311	CDC42BPG	1		0		0
			312	CDCA2	1		1		0
			313	CDK10	1		1		0
			314	CDK14	1		1		0
			315	CDK2	1		1		0
			316	CDK4	1		1		0
			317	CDK5RAP1	1		1		0
			318	CDK6	1		1		0
			319	CDK9	1		0		0
			320	CDKN1B	1		1		0
			321	CDKN2C	1		1		0
			322	CDKN2D	1		1		0
			323	CELF1	1		1		0
			324	CELF6	1		1		0
			325	CENPO	1		1		0
			326	CEP120	1		1		0
			327	CEP152	1		1		0
			328	CEP250	1		1		0
			329	CEP63	1		1		0
			330	CFAP299	1		1		0
			331	CFL1	1		1		0
			332	CGNL1	1		1		0
			333	CHCHD7	1		1		0
			334	CHD3	1		1		0
			335	CHMP1A	1		1		0
			336	CHORDC1	1		0		0
			337	CHRNB1	1		1		0
			338	CHRND	1		0		0
			339	CHRNG	1		0		0
			340	CISH	1		0		0
			341	CKB	1		1		0
			342	CLDN22	1		1		0
			343	CLDN24	1		1		0
			344	CLHC1	1		1		0
			345	CLK3	1		1		0
			346	CLNK	1		1		0
			347	CLPB	1		1		0
			348	CLTC	1		0		0
			349	CMIP	1		0		0
			350	CMYA5	1		1		0
			351	CNBD2	1		1		0
			352	CNBP	1		1		0
			353	CNNM3	1		1		0
			354	CNNM4	1		1		0
			355	CNPPD1	1		1		0
			356	CNPY2	1		1		1
			357	CNTF	1		1		0
			358	COG6	1		1		0
			359	COL11A1	1		1		0
			360	COL8A1	1		1		0
			361	COLEC12	1		1		0
			362	COLGALT2	1		1		0
			363	COMMD2	1		1		0
			364	COMMD4	1		1		0
			365	COPB1	1		1		0
			366	COPG1	1		1		0
			367	COQ10A	1		1		0
			368	COX5B	1		1		0
			369	COX8A	1		0		0
			370	CPD	1		1		0
			371	CPNE1	1		1		0
			372	CPSF2	1		1		0
			373	CRADD	1		1		0
			374	CRAMP1L	1		0		0
			375	CREB3	1		1		0
			376	CREBRF	1		1		0
			377	CRELD1	1		1		0
			378	CRIM1	1		1		0
			379	CRIP3	1		1		0
			380	CRLF3	1		1		0
			381	CROCC	1		1		0
			382	CS	1		1		1
			383	CSGALNACT1	1		1		0
			384	CSH1	1		1		0
			385	CSH2	1		1		0
			386	CSHL1	1		1		0
			387	CSNK2B	1		1		0
			388	CSNK2B-LY6G5B-1181	1		1		0
			389	CSPG5	1		1		0
			390	CST6	1		1		0
			391	CTB-58E17.5	1		1		0
			392	CTB-78H18.1	1		1		0
			393	CTBP2	1		1		0
			394	CTC-435M10.3	1		1		0
			395	CTD-2535L24.2	1		1		0
			396	CTDSP1	1		1		0
			397	CTDSP2	1		1		0
			398	CTNNAL1	1		1		0
			399	CTPS1	1		0		0
			400	CUL1	1		1		0
			401	CUX2	1		1		0
			402	CWC25	1		1		0
			403	CXXC5	1		1		0
			404	CYB561D2	1		0		0
			405	CYB5D1	1		1		0
			406	CYP19A1	1		1		0
			407	CYP1A1	1		1		0
			408	CYP27A1	1		1		0
			409	CYP27B1	1		1		0
			410	CYP2R1	1		1		0
			411	CYS1	1		1		0
			412	DACT2	1		0		0
			413	DAGLA	1		0		0
			414	DAZAP2	1		1		0
			415	DCAF16	1		1		1
			416	DCPS	1		1		0
			417	DDX27	1		1		0
			418	DDX42	1		1		0
			419	DEF6	1		1		0
			420	DGKE	1		1		0
			421	DHDDS	1		1		0
			422	DHX29	1		1		0
			423	DHX40	1		0		0
			424	DIRC3	1		1		0
			425	DIS3L2	1		1		1
			426	DKFZP434H0512	1		1		0
			427	DLC1	1		1		0
			428	DLGAP4	1		0		0
			429	DLK1	1		1		0
			430	DMRTA2	1		1		0
			431	DNA2	1		1		0
			432	DNAH1	1		0		0
			433	DNAH2	1		1		0
			434	DNAJB2	1		1		0
			435	DNAJC18	1		0		0
			436	DNAJC27	1		1		0
			437	DNM2	1		1		0
			438	DNM3	1		1		0
			439	DNMT1	1		1		0
			440	DNMT3A	1		1		0
			441	DNTTIP1	1		1		0
			442	DOC2A	1		0		0
			443	DOCK3	1		0		0
			444	DOCK5	1		1		0
			445	DPEP1	1		1		0
			446	DPF2	1		0		0
			447	DPY30	1		1		0
			448	DRAM1	1		1		1
			449	DUSP7	1		0		0
			450	DYM	1		1		0
			451	DYSF	1		1		0
			452	E2F1	1		1		0
			453	E2F7	1		1		0
			454	EDC3	1		1		0
			455	EDEM2	1		1		0
			456	EFEMP1	1		1		0
			457	EFEMP2	1		1		0
			458	EFHD1	1		0		0
			459	EFR3B	1		1		0
			460	EHD1	1		0		0
			461	EHHADH	1		0		0
			462	EIF1AD	1		1		0
			463	EIF2AK3	1		1		0
			464	EIF2B2	1		1		0
			465	EIF2B4	1		1		0
			466	EIF3G	1		1		0
			467	EIF4B	1		1		0
			468	EIF4E	1		1		0
			469	EIF4E2	1		0		0
			470	EIF6	1		1		0
			471	ELF1	1		1		0
			472	ELL	1		0		0
			473	ELP6	1		1		0
			474	EMC3	1		1		0
			475	EMC4	1		1		0
			476	EME2	1		0		0
			477	EML6	1		0		0
			478	ENTPD4	1		1		0
			479	EPB41L1	1		0		0
			480	EPB41L2	1		1		0
			481	EPB41L4B	1		1		0
			482	EPDR1	1		1		0
			483	EPS15	1		1		0
			484	ERBB3	1		1		0
			485	ERCC6L2	1		0		0
			486	ERGIC3	1		1		0
			487	ERMARD	1		0		0
			488	ERP29	1		1		0
			489	ESCO2	1		1		0
			490	ESR1	1		1		0
			491	ESYT1	1		1		0
			492	ESYT2	1		1		0
			493	ETV6	1		1		0
			494	EXOSC5	1		1		0
			495	EXOSC9	1		1		0
			496	EXTL3	1		1		0
			497	EZH2	1		1		0
			498	FADS1	1		1		0
			499	FADS2	1		1		0
			500	FADS3	1		1		0
			501	FAF1	1		1		0
			502	FAHD1	1		0		0
			503	FAHD2B	1		1		0
			504	FAM117B	1		1		0
			505	FAM118B	1		1		0
			506	FAM133B	1		1		0
			507	FAM134A	1		1		0
			508	FAM178A	1		1		0
			509	FAM178B	1		1		0
			510	FAM180B	1		1		0
			511	FAM184B	1		1		1
			512	FAM206A	1		1		0
			513	FAM221B	1		1		0
			514	FAM53B	1		1		0
			515	FAM73A	1		1		0
			516	FAM83C	1		1		0
			517	FANCC	1		0		0
			518	FANCE	1		0		0
			519	FANK1	1		1		0
			520	FASN	1		1		0
			521	FBLN5	1		1		0
			522	FBN1	1		1		0
			523	FBP1	1		1		0
			524	FBP2	1		1		0
			525	FBXW11	1		1		0
			526	FEN1	1		1		0
			527	FERMT3	1		0		0
			528	FEZ2	1		1		0
			529	FGF11	1		1		0
			530	FGF18	1		1		0
			531	FGFR3	1		0		0
			532	FHL3	1		1		0
			533	FHOD3	1		1		0
			534	FIBIN	1		1		0
			535	FILIP1	1		1		0
			536	FNBP4	1		1		0
			537	FNDC3B	1		1		0
			538	FOLH1	1		1		0
			539	FOXA2	1		1		0
			540	FOXD2	1		1		0
			541	FOXD2-AS1	1		0		0
			542	FOXE3	1		1		0
			543	FOXO1	1		1		0
			544	FOXRED1	1		1		0
			545	FRMD4B	1		0		0
			546	FRMD8	1		0		0
			547	FRRS1L	1		1		0
			548	FTSJ3	1		1		0
			549	FUBP3	1		1		0
			550	GABBR1	1		0		0
			551	GADD45G	1		1		0
			552	GAL3ST3	1		1		0
			553	GALNS	1		0		0
			554	GALR1	1		1		0
			555	GBA2	1		1		0
			556	GCKR	1		1		0
			557	GDF11	1		1		0
			558	GDF5	1		1		0
			559	GDF5OS	1		1		0
			560	GGT7	1		0		0
			561	GH1	1		1		0
			562	GH2	1		1		0
			563	GHR	1		1		0
			564	GHRH	1		1		0
			565	GHSR	1		1		0
			566	GIGYF2	1		0		0
			567	GIP	1		1		0
			568	GLB1L	1		1		0
			569	GLDN	1		1		0
			570	GLI2	1		1		0
			571	GLS	1		1		0
			572	GLT8D1	1		1		0
			573	GLTSCR1	1		1		0
			574	GLYAT	1		1		0
			575	GLYCTK	1		0		0
			576	GMDS	1		1		0
			577	GNAS	1		1		0
			578	GNAT1	1		0		0
			579	GNL3	1		1		0
			580	GNRH1	1		1		0
			581	GP9	1		1		0
			582	GPANK1	1		1		0
			583	GPBP1L1	1		1		0
			584	GPC5	1		1		0
			585	GPR111	1		1		0
			586	GPR115	1		1		0
			587	GPR126	1		1		0
			588	GPR21	1		1		0
			589	GPX8	1		1		0
			590	GRAMD2	1		1		0
			591	GRK5	1		1		0
			592	GRM2	1		0		0
			593	GRM4	1		1		0
			594	GSDMC	1		1		0
			595	GSS	1		0		0
			596	GTF2B	1		1		0
			597	GZMA	1		1		0
			598	H1FX	1		1		0
			599	H1FX-AS1	1		1		0
			600	HAGH	1		0		0
			601	HAPLN3	1		0		0
			602	HDLBP	1		1		0
			603	HECTD3	1		1		0
			604	HECTD4	1		1		0
			605	HELLPAR	1		1		0
			606	HEMK1	1		0		0
			607	HEXA	1		0		0
			608	HEXIM1	1		1		0
			609	HFE	1		1		0
			610	HHIP	1		1		0
			611	HIATL1	1		1		0
			612	HINT2	1		1		0
			613	HIST1H1A	1		1		0
			614	HIST1H1B	1		0		0
			615	HIST1H1C	1		1		0
			616	HIST1H1D	1		1		0
			617	HIST1H1E	1		1		0
			618	HIST1H1T	1		1		0
			619	HIST1H2AB	1		1		0
			620	HIST1H2AC	1		1		0
			621	HIST1H2AD	1		1		0
			622	HIST1H2AE	1		1		0
			623	HIST1H2AJ	1		0		0
			624	HIST1H2AL	1		0		0
			625	HIST1H2APS3	1		0		0
			626	HIST1H2BB	1		1		0
			627	HIST1H2BC	1		1		0
			628	HIST1H2BD	1		1		0
			629	HIST1H2BE	1		1		0
			630	HIST1H2BF	1		1		0
			631	HIST1H2BG	1		1		0
			632	HIST1H2BH	1		1		0
			633	HIST1H2BI	1		1		0
			634	HIST1H2BM	1		0		0
			635	HIST1H2BN	1		0		0
			636	HIST1H3A	1		1		0
			637	HIST1H3B	1		1		0
			638	HIST1H3C	1		1		0
			639	HIST1H3D	1		1		0
			640	HIST1H3E	1		1		0
			641	HIST1H3F	1		1		0
			642	HIST1H3G	1		1		0
			643	HIST1H3I	1		0		0
			644	HIST1H4A	1		1		0
			645	HIST1H4B	1		1		0
			646	HIST1H4C	1		1		0
			647	HIST1H4D	1		1		0
			648	HIST1H4E	1		1		0
			649	HIST1H4F	1		1		0
			650	HIST1H4G	1		1		0
			651	HIST1H4H	1		1		0
			652	HIST1H4J	1		0		0
			653	HIST1H4K	1		0		0
			654	HIST1H4L	1		0		0
			655	HIST2H2AB	1		1		0
			656	HIST2H2AC	1		1		0
			657	HIST2H2BE	1		1		0
			658	HIST2H2BF	1		1		0
			659	HIST2H3D	1		1		0
			660	HIST3H3	1		1		0
			661	HLA-DRB9	1		0		0
			662	HMCES	1		1		0
			663	HMGA1	1		1		0
			664	HMGA2	1		1		0
			665	HMGN2	1		1		0
			666	HMGN4	1		0		0
			667	HN1L	1		0		0
			668	HNRNPH3	1		1		0
			669	HPDL	1		1		0
			670	HSD17B6	1		1		0
			671	HVCN1	1		0		0
			672	HYAL1	1		0		0
			673	HYAL2	1		0		0
			674	HYAL3	1		0		0
			675	IFRD2	1		0		0
			676	IFT140	1		0		0
			677	IGF1	1		1		1
			678	IGF1R	1		1		0
			679	IGF2	1		1		0
			680	IGF2BP2	1		0		0
			681	IGFALS	1		0		0
			682	IGFBP3	1		1		0
			683	IGFBP4	1		1		0
			684	IGFBP7	1		1		0
			685	IHH	1		1		0
			686	IKBKAP	1		1		0
			687	IKZF4	1		1		0
			688	IL17RC	1		1		0
			689	IL17RD	1		1		0
			690	IL23A	1		1		1
			691	ILF3	1		1		0
			692	IMP3	1		1		0
			693	IMPG1	1		1		0
			694	INA	1		1		0
			695	INAFM2	1		1		0
			696	INO80E	1		1		0
			697	INPP5B	1		1		0
			698	INPP5D	1		0		0
			699	INS	1		1		0
			700	INSR	1		1		0
			701	INTS2	1		1		0
			702	IPP	1		1		0
			703	IQCF3	1		0		0
			704	IQCF6	1		0		0
			705	ISCA2	1		1		0
			706	ISM1	1		1		0
			707	ISY1	1		1		0
			708	ISY1-RAB43	1		1		0
			709	ITIH1	1		1		0
			710	ITIH3	1		1		0
			711	ITIH4	1		1		0
			712	JMJD4	1		1		0
			713	KAT5	1		0		0
			714	KAT6B	1		1		0
			715	KBTBD2	1		1		0
			716	KBTBD4	1		1		0
			717	KCNAB3	1		1		0
			718	KCNH6	1		0		0
			719	KCNJ16	1		1		0
			720	KCNJ2	1		1		0
			721	KCTD9	1		1		0
			722	KDM2A	1		1		0
			723	KDM6B	1		1		0
			724	KIAA0368	1		1		0
			725	KIAA1211L	1		1		0
			726	KIAA1841	1		1		0
			727	KIF9	1		1		0
			728	KLF11	1		1		0
			729	KLHL18	1		1		0
			730	KLHL5	1		0		0
			731	KRI1	1		1		0
			732	L3MBTL3	1		1		0
			733	LA16c-431H6.6	1		0		0
			734	LAMC1	1		1		0
			735	LAP3	1		1		0
			736	LARP4B	1		0		0
			737	LCOR	1		1		0
			738	LCORL	1		1		1
			739	LETM1	1		0		0
			740	LHFPL2	1		1		0
			741	LHFPL5	1		0		0
			742	LHPP	1		1		0
			743	LHX3	1		1		0
			744	LIMD2	1		1		0
			745	LIN28A	1		1		0
			746	LIN28B	1		1		0
			747	LINC00351	1		1		0
			748	LINC00393	1		1		0
			749	LINC00696	1		0		0
			750	LINC01505	1		1		0
			751	LMAN2L	1		1		0
			752	LNCNEF	1		0		0
			753	LOXL1	1		1		0
			754	LOXL2	1		1		0
			755	LPAR1	1		1		0
			756	LPAR6	1		1		0
			757	LPXN	1		1		0
			758	LRRC37A	1		1		0
			759	LRRC37A2	1		1		0
			760	LRRK2	1		1		0
			761	LSMD1	1		1		0
			762	LSMEM2	1		0		0
			763	LTBP1	1		1		0
			764	LTBP2	1		1		0
			765	LTBP3	1		0		0
			766	LY6G5B	1		1		0
			767	LY6G6D	1		1		0
			768	LY6G6E	1		1		0
			769	LY6G6F	1		1		0
			770	LYN	1		1		0
			771	LZTS2	1		1		0
			772	M1AP	1		1		0
			773	MACROD1	1		0		0
			774	MAN2C1	1		1		0
			775	MANEAL	1		1		0
			776	MANF	1		0		0
			777	MAP2K5	1		1		0
			778	MAP3K1	1		1		0
			779	MAP3K11	1		1		0
			780	MAP3K12	1		1		1
			781	MAP3K13	1		0		0
			782	MAP3K3	1		1		0
			783	MAP4	1		1		0
			784	MAP4K2	1		0		0
			785	MAPK8IP3	1		0		0
			786	MAPKAPK3	1		0		0
			787	MAPKAPK5	1		1		0
			788	MARK2	1		0		0
			789	MARK3	1		1		0
			790	MAS1L	1		0		0
			791	MAST2	1		1		0
			792	MATR3	1		0		0
			793	MCEE	1		1		0
			794	MCIDAS	1		1		0
			795	MED13	1		1		0
			796	MEF2C-AS1	1		1		0
			797	MEGT1	1		1		0
			798	MEMO1	1		1		0
			799	METAP1	1		1		0
			800	METTL1	1		1		0
			801	METTL21B	1		1		0
			802	MFGE8	1		0		0
			803	MGAT1	1		1		0
			804	MICAL1	1		1		0
			805	MIER3	1		1		0
			806	MIP	1		1		0
			807	MIR17HG	1		1		0
			808	MMACHC	1		1		0
			809	MMP24	1		1		0
			810	MNAT1	1		1		0
			811	MPHOSPH10	1		1		0
			812	MPPED2	1		0		0
			813	MROH2A	1		0		0
			814	MROH8	1		1		0
			815	MRPL49	1		0		0
			816	MRPS34	1		0		0
			817	MSMP	1		1		0
			818	MSRB3	1		1		0
			819	MTCH2	1		1		0
			820	MTF1	1		1		0
			821	MTIF2	1		1		0
			822	MTMR11	1		1		0
			823	MTOR	1		0		0
			824	MUSTN1	1		1		0
			825	MUTYH	1		1		0
			826	MYBPC3	1		1		0
			827	MYH7B	1		1		0
			828	MYL2	1		1		0
			829	MYL3	1		1		0
			830	MYL6	1		1		0
			831	MYL6B	1		0		0
			832	MYO6	1		1		0
			833	MYO9A	1		1		0
			834	NAA25	1		1		0
			835	NAALAD2	1		1		0
			836	NAALADL1	1		0		0
			837	NAB1	1		1		0
			838	NABP2	1		1		1
			839	NACA	1		1		0
			840	NASP	1		1		0
			841	NAT6	1		0		0
			842	NBEAL2	1		1		0
			843	NCAPG	1		1		1
			844	NCAPG2	1		1		0
			845	NCOA1	1		1		0
			846	NCOA6	1		0		0
			847	NDUFB1	1		1		0
			848	NDUFS3	1		1		0
			849	NDUFS8	1		0		0
			850	NDUFV1	1		0		0
			851	NECAB3	1		1		0
			852	NEIL1	1		1		0
			853	NEK4	1		1		0
			854	NEK9	1		0		0
			855	NELFA	1		0		0
			856	NET1	1		1		0
			857	NFAT5	1		1		0
			858	NFS1	1		1		0
			859	NGEF	1		0		0
			860	NIPBL	1		1		0
			861	NISCH	1		1		0
			862	NME3	1		0		0
			863	NOA1	1		1		0
			864	NOB1	1		1		0
			865	NOP10	1		0		0
			866	NOX4	1		1		0
			867	NPAS4	1		0		0
			868	NPC1	1		1		0
			869	NPC2	1		1		0
			870	NPFF	1		1		1
			871	NPFFR1	1		0		0
			872	NPM1	1		1		0
			873	NPPC	1		1		1
			874	NPR2	1		1		0
			875	NPR3	1		0		0
			876	NPRL2	1		0		0
			877	NQO1	1		1		0
			878	NSD2	1		0		0
			879	NSF	1		1		0
			880	NT5C2	1		1		0
			881	NT5DC2	1		1		0
			882	NUBP2	1		0		0
			883	NUCB2	1		1		0
			884	NUCKS1	1		0		0
			885	NUDT3	1		1		0
			886	NUP155	1		1		0
			887	NUP160	1		1		0
			888	NUP37	1		1		1
			889	NUTM1	1		0		0
			890	NUTM2F	1		1		0
			891	OAS2	1		1		0
			892	OAS3	1		1		0
			893	OBSCN	1		1		0
			894	OR10C1	1		0		0
			895	OR10P1	1		1		0
			896	OR10Q1	1		1		0
			897	OR10Q2P	1		0		0
			898	OR10W1	1		1		0
			899	OR11A1	1		0		0
			900	OR12D3	1		1		0
			901	OR13J1	1		1		0
			902	OR14J1	1		1		0
			903	OR1S1	1		1		0
			904	OR2B2	1		0		0
			905	OR2J1	1		1		0
			906	OR2J2	1		1		0
			907	OR4B1	1		1		0
			908	OR5B12	1		1		0
			909	OR5B17	1		1		0
			910	OR5B2	1		1		0
			911	OR5B21	1		1		0
			912	OR5B3	1		1		0
			913	OR5V1	1		1		0
			914	OSTN	1		1		0
			915	OTUB1	1		0		0
			916	OTUD4	1		1		0
			917	OTUD7B	1		1		0
			918	PA2G4	1		1		0
			919	PACS1	1		1		0
			920	PADI2	1		1		0
			921	PAH	1		1		0
			922	PAIP2B	1		1		0
			923	PAN2	1		1		1
			924	PAPD4	1		1		0
			925	PAPPA	1		1		0
			926	PAPPA2	1		1		0
			927	PARP3	1		0		0
			928	PARP6	1		1		0
			929	PARPBP	1		1		1
			930	PBK	1		0		0
			931	PBLD	1		1		0
			932	PBRM1	1		1		0
			933	PCBP1	1		1		0
			934	PCBP1-AS1	1		1		0
			935	PCBP2	1		1		0
			936	PCGF2	1		1		0
			937	PCGF5	1		1		0
			938	PCGF6	1		1		0
			939	PCNXL3	1		1		0
			940	PCSK1	1		0		0
			941	PDCD11	1		1		0
			942	PDE3A	1		1		0
			943	PDE3B	1		1		0
			944	PDE4D	1		1		0
			945	PDPN	1		1		0
			946	PDS5B	1		1		0
			947	PDZD7	1		1		0
			948	PENK	1		1		0
			949	PHF10	1		0		0
			950	PHF2	1		0		0
			951	PHF20	1		1		0
			952	PHF21A	1		0		0
			953	PHF7	1		0		0
			954	PHGR1	1		1		0
			955	PIEZO1	1		0		0
			956	PIK3C2A	1		1		0
			957	PIK3R1	1		1		0
			958	PIK3R3	1		1		0
			959	PIP4K2B	1		1		0
			960	PKM	1		1		0
			961	PKN2	1		1		0
			962	PKN2-AS1	1		1		0
			963	PLAG1	1		1		0
			964	PLCB2	1		1		0
			965	PLCD4	1		1		0
			966	PMCH	1		1		1
			967	PMEL	1		1		0
			968	PNPT1	1		1		0
			969	POC1A	1		0		0
			970	PODN	1		1		0
			971	POLN	1		0		0
			972	POLR2A	1		1		0
			973	POLR2B	1		1		0
			974	POU2F3	1		1		0
			975	POU6F1	1		1		0
			976	PPA1	1		0		0
			977	PPAP2A	1		1		0
			978	PPARD	1		1		0
			979	PPIF	1		1		0
			980	PPIL6	1		1		0
			981	PPM1G	1		1		0
			982	PPM1M	1		0		0
			983	PPP1CA	1		0		0
			984	PPP1CC	1		0		0
			985	PPP2R5B	1		0		0
			986	PPTC7	1		0		0
			987	PRDX1	1		1		0
			988	PRIM1	1		1		0
			989	PRKCD	1		0		0
			990	PRKG2	1		1		0
			991	PRR13	1		1		0
			992	PRRC2A	1		1		0
			993	PRRX1	1		1		0
			994	PRSS38	1		1		0
			995	PSMA1	1		1		0
			996	PSMB3	1		1		0
			997	PSMC3	1		1		0
			998	PSMC5	1		1		0
			999	PTCH1	1		1		0
			1000	PTGES3	1		1		0
			1001	PTGR1	1		1		0
			1002	PTH1R	1		1		0
			1003	PTK7	1		1		0
			1004	PTP4A2	1		1		0
			1005	PTPDC1	1		0		0
			1006	PTPMT1	1		1		0
			1007	PTPN11	1		1		0
			1008	PTPN14	1		1		0
			1009	PTPN23	1		1		0
			1010	PTPRJ	1		1		0
			1011	PTPRN	1		1		0
			1012	PTRH1	1		0		0
			1013	PTRH2	1		0		0
			1014	PTRHD1	1		1		0
			1015	PUM1	1		0		0
			1016	PYGM	1		0		0
			1017	QPCT	1		1		0
			1018	QSOX2	1		1		0
			1019	QTRT1	1		1		0
			1020	RAB3IL1	1		1		0
			1021	RAB43	1		1		0
			1022	RAB5B	1		1		0
			1023	RABGAP1	1		1		0
			1024	RAD51B	1		1		0
			1025	RAD54L2	1		0		0
			1026	RAPSN	1		1		0
			1027	RASA2	1		1		0
			1028	RASGRP2	1		0		0
			1029	RASSF1	1		0		0
			1030	RBBP8	1		0		0
			1031	RBL1	1		1		0
			1032	RBM12	1		1		0
			1033	RBM15B	1		0		0
			1034	RBM39	1		1		0
			1035	RBM4	1		0		0
			1036	RBM5	1		0		0
			1037	RBM6	1		0		0
			1038	RBMXL1	1		1		0
			1039	RC3H2	1		1		0
			1040	RCOR2	1		0		0
			1041	RELA	1		0		0
			1042	RESP18	1		1		0
			1043	REST	1		1		0
			1044	RFT1	1		1		0
			1045	RFX4	1		1		0
			1046	RGP1	1		1		0
			1047	RIOK3	1		1		0
			1048	RNA5SP56	1		1		0
			1049	RNASEH2C	1		1		0
			1050	RNASEK	1		1		0
			1051	RNASEK-C17orf49	1		1		0
			1052	RNF11	1		1		0
			1053	RNF169	1		1		0
			1054	RNF25	1		1		0
			1055	RNF41	1		1		0
			1056	RNFT1	1		0		0
			1057	RNU2-62P	1		0		0
			1058	RNU4-17P	1		1		0
			1059	ROMO1	1		1		0
			1060	RP11-1099M24.7	1		1		0
			1061	RP11-1167A19.2	1		1		0
			1062	RP11-12J10.3	1		1		0
			1063	RP11-144F15.1	1		1		0
			1064	RP11-162P23.2	1		1		0
			1065	RP11-178C3.1	1		0		0
			1066	RP11-211G3.3	1		1		0
			1067	RP11-366L20.2	1		1		0
			1068	RP11-368I7.4	1		1		0
			1069	RP11-399J13.3	1		0		0
			1070	RP11-51F16.8	1		1		0
			1071	RP11-571M6.15	1		1		0
			1072	RP11-603J24.9	1		1		0
			1073	RP11-712L6.5	1		1		0
			1074	RP11-762I7.5	1		1		0
			1075	RP11-793H13.10	1		1		1
			1076	RP11-81K2.1	1		1		0
			1077	RP11-894J14.5	1		1		0
			1078	RP11-977G19.10	1		1		1
			1079	RP1-309K20.6	1		1		0
			1080	RP5-966M1.6	1		1		0
			1081	RPEL1	1		1		0
			1082	RPH3A	1		1		0
			1083	RPIA	1		1		0
			1084	RPL17	1		1		0
			1085	RPL17-C18orf32	1		1		0
			1086	RPL23	1		1		0
			1087	RPL23AP75	1		1		0
			1088	RPL29	1		0		0
			1089	RPL41	1		1		0
			1090	RPL6	1		1		0
			1091	RPN2	1		1		0
			1092	RPS10	1		1		0
			1093	RPS10-NUDT3	1		1		0
			1094	RPS26	1		1		1
			1095	RPS26P45	1		1		0
			1096	RPS27A	1		1		0
			1097	RPS6KB1	1		0		0
			1098	RPUSD4	1		1		0
			1099	RQCD1	1		1		0
			1100	RRAS2	1		1		0
			1101	RREB1	1		1		0
			1102	RRN3	1		1		0
			1103	RRP15	1		1		0
			1104	RRP9	1		0		0
			1105	RSRC1	1		1		0
			1106	RTN4	1		0		0
			1107	RTP2	1		1		0
			1108	RUFY2	1		1		0
			1109	RYBP	1		1		0
			1110	RYK	1		1		0
			1111	SAC3D1	1		0		0
			1112	SAMD3	1		1		0
			1113	SAMHD1	1		1		0
			1114	SARNP	1		1		0
			1115	SCAMP1	1		1		0
			1116	SCAND1	1		1		0
			1117	SCAP	1		1		0
			1118	SCARA3	1		1		0
			1119	SCGN	1		0		0
			1120	SCMH1	1		0		0
			1121	SCN4A	1		1		0
			1122	SCP2	1		1		0
			1123	SCUBE3	1		1		0
			1124	SCYL1	1		0		0
			1125	SDC3	1		0		0
			1126	SDHB	1		1		0
			1127	SDR16C5	1		1		0
			1128	SELENOWP1	1		0		0
			1129	SEMA3F	1		0		0
			1130	SEMA3F-AS1	1		0		0
			1131	SEMA4C	1		1		0
			1132	SEMA7A	1		1		0
			1133	SENP2	1		0		0
			1134	SENP6	1		1		0
			1135	SENP8	1		1		0
			1136	SEPP1	1		1		0
			1137	SERPINH1	1		1		0
			1138	SETD2	1		1		0
			1139	SETD9	1		1		0
			1140	SF1	1		0		0
			1141	SF3A3	1		1		0
			1142	SF3B2	1		1		0
			1143	SF3B4	1		1		0
			1144	SFMBT1	1		1		0
			1145	SFRP4	1		1		0
			1146	SH2B3	1		1		0
			1147	SH2D3C	1		0		0
			1148	SHOX2	1		1		0
			1149	SIL1	1		0		0
			1150	SIN3A	1		1		0
			1151	SIPA1	1		1		0
			1152	SIX1	1		1		0
			1153	SIX4	1		1		0
			1154	SIX6	1		1		0
			1155	SKIV2L2	1		1		0
			1156	SLC12A6	1		1		0
			1157	SLC17A1	1		1		0
			1158	SLC17A2	1		1		0
			1159	SLC17A3	1		1		0
			1160	SLC17A4	1		1		0
			1161	SLC1A7	1		1		0
			1162	SLC22A7	1		1		0
			1163	SLC23A3	1		1		0
			1164	SLC25A16	1		1		0
			1165	SLC25A45	1		0		0
			1166	SLC2A9	1		1		0
			1167	SLC30A6	1		1		0
			1168	SLC35G6	1		1		0
			1169	SLC38A9	1		1		0
			1170	SLC39A13	1		1		0
			1171	SLC39A5	1		1		1
			1172	SLC44A2	1		1		0
			1173	SLFNL1	1		0		0
			1174	SLIT1	1		1		0
			1175	SLIT3	1		1		0
			1176	SMAD3	1		0		0
			1177	SMAGP	1		1		0
			1178	SMARCA4	1		1		0
			1179	SMARCA5	1		1		0
			1180	SMARCC1	1		1		0
			1181	SMARCC2	1		1		0
			1182	SMARCD2	1		1		0
			1183	SMEK2	1		1		0
			1184	SMIM23	1		1		0
			1185	SMIM4	1		1		0
			1186	SMLR1	1		1		0
			1187	SMOC2	1		0		0
			1188	SMOX	1		1		0
			1189	SMPD2	1		1		0
			1190	SNAP47	1		1		0
			1191	SNF8	1		1		0
			1192	SNTA1	1		1		0
			1193	SNUPN	1		1		0
			1194	SNX15	1		0		0
			1195	SNX17	1		1		0
			1196	SNX21	1		1		0
			1197	SNX32	1		1		0
			1198	SNX33	1		1		0
			1199	SOCS2	1		1		0
			1200	SOHLH2	1		1		0
			1201	SPAG4	1		1		0
			1202	SPAG8	1		1		0
			1203	SPART	1		1		0
			1204	SPATA12	1		1		0
			1205	SPATA2L	1		1		0
			1206	SPATA33	1		1		0
			1207	SPCS1	1		1		0
			1208	SPG20	1		1		0
			1209	SPG20OS	1		1		0
			1210	SPI1	1		1		0
			1211	SPICE1	1		1		0
			1212	SPPL2A	1		1		0
			1213	SPRY2	1		1		0
			1214	SPRYD3	1		1		0
			1215	SPSB3	1		0		0
			1216	SPTBN2	1		0		0
			1217	SPTY2D1	1		1		0
			1218	SRPK1	1		0		0
			1219	SRPR	1		1		0
			1220	SSSCA1	1		0		0
			1221	ST3GAL1	1		0		0
			1222	ST3GAL4	1		1		0
			1223	STAB1	1		1		0
			1224	STAT1	1		1		0
			1225	STAT2	1		1		0
			1226	STAU1	1		1		0
			1227	STK16	1		1		0
			1228	STK36	1		1		0
			1229	STOX1	1		1		0
			1230	STRADA	1		1		0
			1231	STRBP	1		1		0
			1232	STXBP1	1		0		0
			1233	SUOX	1		1		0
			1234	SV2A	1		1		0
			1235	SYN3	1		1		0
			1236	SYNE1	1		1		0
			1237	SYVN1	1		0		0
			1238	TADA2B	1		0		0
			1239	TAF11	1		1		0
			1240	TAF5	1		1		0
			1241	TAOK2	1		1		0
			1242	TARBP2	1		1		1
			1243	TASP1	1		1		0
			1244	TBC1D10C	1		1		0
			1245	TBC1D14	1		0		0
			1246	TBC1D29	1		1		0
			1247	TBX10	1		0		0
			1248	TBX2	1		1		0
			1249	TC2N	1		1		0
			1250	TCIRG1	1		0		0
			1251	TCP11	1		1		0
			1252	TCTE3	1		0		0
			1253	TEAD1	1		1		0
			1254	TEAD3	1		0		0
			1255	TEFM	1		1		0
			1256	TENC1	1		1		0
			1257	TENT2	1		1		0
			1258	TESK2	1		1		0
			1259	TET1	1		1		0
			1260	TEX264	1		0		0
			1261	TEX37	1		1		0
			1262	TGFB1	1		1		0
			1263	TH	1		1		0
			1264	THOC1	1		1		0
			1265	TIGD1	1		0		0
			1266	TIMELESS	1		1		0
			1267	TIRAP	1		1		0
			1268	TKT	1		0		0
			1269	TLDC2	1		1		0
			1270	TLN1	1		1		0
			1271	TLR9	1		0		0
			1272	TMED1	1		1		0
			1273	TMED10	1		0		0
			1274	TMED7	1		1		0
			1275	TMEM102	1		1		0
			1276	TMEM110	1		1		0
			1277	TMEM110-MUSTN1	1		1		0
			1278	TMEM115	1		0		0
			1279	TMEM116	1		1		0
			1280	TMEM136	1		1		0
			1281	TMEM173	1		1		0
			1282	TMEM204	1		0		0
			1283	TMEM241	1		1		0
			1284	TMEM245	1		1		0
			1285	TMEM270	1		1		0
			1286	TMEM30A	1		1		0
			1287	TMEM68	1		0		0
			1288	TMEM69	1		1		0
			1289	TMEM88	1		1		0
			1290	TMEM8B	1		1		0
			1291	TMEM91	1		1		0
			1292	TNFAIP8L3	1		1		0
			1293	TNNC2	1		1		0
			1294	TNS2	1		1		0
			1295	TOE1	1		1		0
			1296	TOP1MT	1		1		0
			1297	TOR2A	1		0		0
			1298	TRAFD1	1		1		0
			1299	TRAPPC2L	1		0		0
			1300	TREH	1		1		0
			1301	TRIM11	1		1		0
			1302	TRIM17	1		1		0
			1303	TRIM27	1		1		0
			1304	TRIM38	1		1		0
			1305	TRIM40	1		0		0
			1306	TRIM49	1		1		0
			1307	TRIM49B	1		1		0
			1308	TRIM49C	1		1		0
			1309	TRIM77	1		1		0
			1310	TRIP11	1		1		0
			1311	TRMT61A	1		1		0
			1312	TRPC4AP	1		1		0
			1313	TRPT1	1		0		0
			1314	TRPV4	1		0		0
			1315	TSEN15	1		1		0
			1316	TSFM	1		1		0
			1317	TSPAN31	1		1		0
			1318	TTBK1	1		1		0
			1319	TTC16	1		0		0
			1320	TTC39A	1		1		0
			1321	TTLL4	1		1		0
			1322	TTLL6	1		1		0
			1323	TUBA4A	1		1		0
			1324	TUBD1	1		0		0
			1325	TULP1	1		0		0
			1326	TUSC2	1		0		0
			1327	TWF2	1		0		0
			1328	TYR	1		0		0
			1329	UBAP2	1		0		0
			1330	UBD	1		0		0
			1331	UBE2C	1		1		0
			1332	UBE2D2	1		1		0
			1333	UBE2Q2P1	1		1		0
			1334	UBE2R2	1		0		0
			1335	UBE2Z	1		1		0
			1336	UBL7	1		1		0
			1337	UGT1A1	1		0		0
			1338	UGT1A10	1		0		0
			1339	UGT1A3	1		0		0
			1340	UGT1A4	1		0		0
			1341	UGT1A5	1		0		0
			1342	UGT1A6	1		0		0
			1343	UGT1A7	1		0		0
			1344	UGT1A8	1		0		0
			1345	UGT1A9	1		0		0
			1346	UHRF1BP1	1		1		0
			1347	UHRF2	1		1		0
			1348	UQCC1	1		1		0
			1349	UROD	1		1		0
			1350	USMG5	1		1		0
			1351	USP14	1		1		0
			1352	USP33	1		1		0
			1353	USP37	1		1		0
			1354	USP4	1		0		0
			1355	VEPH1	1		1		0
			1356	VIL1	1		1		0
			1357	VMP1	1		0		0
			1358	VPRBP	1		0		0
			1359	VPS13C	1		1		0
			1360	VPS8	1		0		0
			1361	VPS9D1	1		1		0
			1362	WBSCR28	1		1		0
			1363	WDR1	1		1		0
			1364	WDR27	1		0		0
			1365	WDR52	1		1		0
			1366	WDR82	1		0		0
			1367	WDR92	1		1		0
			1368	WFDC3	1		1		0
			1369	WHSC1	1		0		0
			1370	WNT3	1		1		0
			1371	WNT3A	1		1		0
			1372	WNT9A	1		1		0
			1373	WWC2	1		1		0
			1374	WWP2	1		1		0
			1375	WWTR1	1		1		0
			1376	XRRA1	1		1		0
			1377	XXbac-BPG32J3.20	1		1		0
			1378	XXcos-LUCA11.5	1		0		0
			1379	YIPF2	1		1		0
			1380	YRDC	1		1		0
			1381	ZBTB12	1		0		0
			1382	ZBTB24	1		1		0
			1383	ZBTB26	1		1		0
			1384	ZBTB38	1		1		0
			1385	ZBTB4	1		1		0
			1386	ZBTB6	1		1		0
			1387	ZC2HC1C	1		1		0
			1388	ZC3H10	1		1		0
			1389	ZC3H11B	1		1		0
			1390	ZCCHC24	1		1		0
			1391	ZFAND2B	1		1		0
			1392	ZFAT	1		1		0
			1393	ZFP91	1		1		0
			1394	ZFP91-CNTF	1		1		0
			1395	ZFYVE28	1		0		0
			1396	ZMIZ1	1		1		0
			1397	ZMYND10	1		0		0
			1398	ZNF142	1		1		0
			1399	ZNF165	1		1		0
			1400	ZNF169	1		1		0
			1401	ZNF311	1		1		0
			1402	ZNF322	1		0		0
			1403	ZNF341	1		1		0
			1404	ZNF391	1		0		0
			1405	ZNF438	1		1		0
			1406	ZNF462	1		1		0
			1407	ZNF483	1		1		0
			1408	ZNF512	1		1		0
			1409	ZNF513	1		1		0
			1410	ZNF518B	1		1		0
			1411	ZNF638	1		1		0
			1412	ZNF652	1		1		0
			1413	ZNF678	1		1		0
			1414	ZNF696	1		1		0
			1415	ZNF76	1		1		0
			1416	ZNF778	1		1		0
			1417	ZNFX1	1		1		0
			1418	ZRANB1	1		1		0
			1419	ZSCAN12	1		1		0
			1420	ZSCAN16	1		1		0
			1421	ZSCAN2	1		1		0
			1422	ZSWIM3	1		1		0
			1423	ZSWIM5	1		1		0
			1424	ZZZ3	1		1		0
			1425	AC005208.1	0		1		0
			1426	LINC01028	0		1		0
			1427	AC010519.1	0		1		0
			1428	BICRA	0		1		0
			1429	AC016747.4	0		1		0
			1430	AC068896.1	0		1		0
			1431	AC093152.1	0		1		0
			1432	DISP1	0		1		0
			1433	CAST	0		1		0
			1434	AC119674.1	0		1		0
			1435	AC119674.2	0		1		0
			1436	AC244517.2	0		1		0
			1437	AC244517.11	0		1		0
			1438	PCDHB6	0		1		0
			1439	AL132671.2	0		1		0
			1440	GOPC	0		1		0
			1441	AL132857.1	0		1		0
			1442	SFTA3	0		1		0
			1443	ATF7-NPFF	0		1		0
			1444	AC023509.6	0		1		0
			1445	CENPP	0		1		0
			1446	AL157827.2	0		1		0
			1447	FAR2	0		1		0
			1448	ERGIC2	0		1		0
			1449	GOLGA3	0		1		0
			1450	CHFR	0		1		0
			1451	NUP210P3	0		1		0
			1452	LOXL1-AS1	0		1		0
			1453	NFATC1	0		1		0
			1454	AC018445.4	0		1		0
			1455	PCBD2	0		1		0
			1456	CATSPER3	0		1		0
			1457	PLEKHA1	0		1		0
			1458	BX842242.1	0		1		0
			1459	RB1	0		1		0
			1460	PPP1R26P1	0		1		0
			1461	RNF130	0		1		0
			1462	AC010285.3	0		1		0
			1463	2025-09-02	0		1		0
			1464	2025-09-12	0		1		0
			1465	2025-09-14	0		1		0
			1466	A2ML1	0		1		0
			1467	AAMDC	0		1		0
			1468	AARS	0		1		0
			1469	ABCC10	0		1		0
			1470	ABCC2	0		1		0
			1471	ABI3	0		1		0
			1472	ABL2	0		1		0
			1473	AC005003.1	0		1		0
			1474	AC005599.1	0		1		0
			1475	AC006581.2	0		1		0
			1476	AC007389.1	0		1		0
			1477	AC007432.1	0		1		0
			1478	AC008014.1	0		1		0
			1479	AC008696.2	0		1		0
			1480	AC016396.2	0		1		0
			1481	AC017104.2	0		1		0
			1482	AC018445.1	0		1		0
			1483	AC019109.1	0		1		0
			1484	AC027369.2	0		1		0
			1485	AC051642.1	0		1		0
			1486	AC069547.2	0		1		0
			1487	AC079341.1	0		1		0
			1488	AC083760.1	0		1		0
			1489	AC091705.1	0		1		0
			1490	AC092142.1	0		1		0
			1491	AC096564.1	0		1		0
			1492	AC108467.1	0		1		0
			1493	AC118653.1	0		1		0
			1494	ACBD4	0		1		0
			1495	ACRV1	0		1		0
			1496	ACTL7A	0		1		0
			1497	ACTL7B	0		1		0
			1498	ADAMTS2	0		1		0
			1499	ADGRD1	0		1		0
			1500	ADRBK1	0		1		0
			1501	AGBL4	0		1		0
			1502	AHSA2	0		1		0
			1503	AK9	0		1		0
			1504	AKR1C1	0		1		0
			1505	AL079342.1	0		1		0
			1506	AL117190.2	0		1		0
			1507	AL160286.1	0		1		0
			1508	AL353764.1	0		1		0
			1509	AL355353.1	0		1		0
			1510	AL357080.1	0		1		0
			1511	AL357146.1	0		1		0
			1512	AL365295.1	0		1		0
			1513	AL445253.1	0		1		0
			1514	ALDH1L2	0		1		0
			1515	ALPP	0		1		0
			1516	ANKFN1	0		1		0
			1517	ANKLE2	0		1		0
			1518	ANKRD13D	0		1		0
			1519	ANKRD9	0		1		0
			1520	ANP32B	0		1		0
			1521	AP000317.2	0		1		0
			1522	AP000648.9	0		1		0
			1523	AP001324.1	0		1		0
			1524	AP001652.1	0		1		0
			1525	AP1G1	0		1		0
			1526	AP3D1	0		1		0
			1527	APC	0		1		0
			1528	APITD1	0		1		0
			1529	APITD1-CORT	0		1		0
			1530	APOPT1	0		1		0
			1531	AQP11	0		1		0
			1532	ARF1	0		1		0
			1533	ARFGEF2	0		1		0
			1534	ARFRP1	0		1		0
			1535	ARID2	0		1		0
			1536	ARID5B	0		1		0
			1537	ARMC4	0		1		0
			1538	ARMS2	0		1		0
			1539	ARSG	0		1		0
			1540	AS3MT	0		1		0
			1541	ASPHD1	0		1		0
			1542	ATP6V0E1	0		1		0
			1543	ATRIP	0		1		0
			1544	ATXN1L	0		1		0
			1545	ATXN7	0		1		0
			1546	AUP1	0		1		0
			1547	AXDND1	0		1		0
			1548	B4GALT1	0		1		0
			1549	B4GALT1-AS1	0		1		0
			1550	BBS7	0		1		0
			1551	BCL6B	0		1		0
			1552	BEND5	0		1		0
			1553	BFAR	0		1		0
			1554	BIN2	0		1		0
			1555	C10orf11	0		1		0
			1556	C10orf32	0		1		0
			1557	C10orf32-ASMT	0		1		0
			1558	C12orf45	0		1		0
			1559	C17orf49	0		1		0
			1560	C1orf145	0		1		0
			1561	C1orf35	0		1		0
			1562	C2orf61	0		1		0
			1563	C2orf81	0		1		0
			1564	C9orf147	0		1		0
			1565	C9orf170	0		1		0
			1566	C9orf38	0		1		0
			1567	CALCOCO1	0		1		0
			1568	CALHM1	0		1		0
			1569	CALHM3	0		1		0
			1570	CAMP	0		1		0
			1571	CAPZA1	0		1		0
			1572	CCDC142	0		1		0
			1573	CCDC42B	0		1		0
			1574	CCNA2	0		1		0
			1575	CCND2	0		1		0
			1576	CCRN4L	0		1		0
			1577	CCT6A	0		1		0
			1578	CDC25A	0		1		0
			1579	CDK5RAP2	0		1		0
			1580	CDR2	0		1		0
			1581	CEBPZ	0		1		0
			1582	CEBPZ-AS1	0		1		0
			1583	CHCHD2	0		1		0
			1584	CHD1L	0		1		0
			1585	CHEK1	0		1		0
			1586	CHGA	0		1		0
			1587	CHMP7	0		1		0
			1588	CHRDL2	0		1		0
			1589	CHST11	0		1		0
			1590	CHURC1-FNTB	0		1		0
			1591	CISD1	0		1		0
			1592	CLNS1A	0		1		0
			1593	CLOCK	0		1		0
			1594	CLPTM1	0		1		0
			1595	CMPK1	0		1		0
			1596	CNNM2	0		1		0
			1597	CNPY3	0		1		0
			1598	CNTROB	0		1		0
			1599	COG4	0		1		0
			1600	COL15A1	0		1		0
			1601	COL19A1	0		1		0
			1602	COMMD7	0		1		0
			1603	COX15	0		1		0
			1604	CPN1	0		1		0
			1605	CPPED1	0		1		0
			1606	CRISPLD1	0		1		0
			1607	CSAD	0		1		0
			1608	CSE1L	0		1		0
			1609	CSK	0		1		0
			1610	CSNK1D	0		1		0
			1611	CTC-479C5.12	0		1		0
			1612	CTC-487M23.8	0		1		0
			1613	CTC-554D6.1	0		1		0
			1614	CTDSPL	0		1		0
			1615	CTRL	0		1		0
			1616	CTSA	0		1		0
			1617	CTSW	0		1		0
			1618	CUL7	0		1		0
			1619	CUL9	0		1		0
			1620	CUTC	0		1		0
			1621	CYB5R3	0		1		0
			1622	CYP17A1	0		1		0
			1623	CYP26B1	0		1		0
			1624	CYP2U1	0		1		0
			1625	CYP4A22	0		1		0
			1626	DAAM2	0		1		0
			1627	DCBLD1	0		1		0
			1628	DCP2	0		1		0
			1629	DCTN1	0		1		0
			1630	DDIT4	0		1		0
			1631	DDX19B	0		1		0
			1632	DDX25	0		1		0
			1633	DDX28	0		1		0
			1634	DDX4	0		1		0
			1635	DDX54	0		1		0
			1636	DENND4A	0		1		0
			1637	DGKA	0		1		0
			1638	DNMBP	0		1		0
			1639	DOK1	0		1		0
			1640	DOT1L	0		1		0
			1641	DPEP2	0		1		0
			1642	DPEP3	0		1		0
			1643	DQX1	0		1		0
			1644	DTX4	0		1		0
			1645	DUPD1	0		1		0
			1646	DUS2	0		1		0
			1647	DUSP13	0		1		0
			1648	DUSP16	0		1		0
			1649	EEF2K	0		1		0
			1650	EFCAB13	0		1		0
			1651	EFCAB3	0		1		0
			1652	EHD2	0		1		0
			1653	EIF3H	0		1		0
			1654	ELF2	0		1		0
			1655	ELP1	0		1		0
			1656	ENTPD7	0		1		0
			1657	EPHA10	0		1		0
			1658	EPHB1	0		1		0
			1659	ERVW-1	0		1		0
			1660	ESRP2	0		1		0
			1661	EXOC6B	0		1		0
			1662	EXOSC6	0		1		0
			1663	FAM111A	0		1		0
			1664	FAM111B	0		1		0
			1665	FAM118A	0		1		0
			1666	FAM175B	0		1		0
			1667	FAM46A	0		1		0
			1668	FAM53A	0		1		0
			1669	FAM71E2	0		1		0
			1670	FAP	0		1		0
			1671	FARP2	0		1		0
			1672	FBXW2	0		1		0
			1673	FGD5	0		1		0
			1674	FGF2	0		1		0
			1675	FKBP15	0		1		0
			1676	FKBP9	0		1		0
			1677	FMO5	0		1		0
			1678	FNTB	0		1		0
			1679	FOLR1	0		1		0
			1680	FOLR2	0		1		0
			1681	FOLR3	0		1		0
			1682	FREM3	0		1		0
			1683	FTMT	0		1		0
			1684	FUK	0		1		0
			1685	FYN	0		1		0
			1686	G6PC2	0		1		0
			1687	GABRR1	0		1		0
			1688	GAPDHP31	0		1		0
			1689	GATAD1	0		1		0
			1690	GBAS	0		1		0
			1691	GCA	0		1		0
			1692	GCH1	0		1		0
			1693	GGNBP1	0		1		0
			1694	GJC2	0		1		0
			1695	GLDC	0		1		0
			1696	GLI4	0		1		0
			1697	GLIS1	0		1		0
			1698	GLYATL1	0		1		0
			1699	GLYATL2	0		1		0
			1700	GLYR1	0		1		0
			1701	GNGT2	0		1		0
			1702	GNMT	0		1		0
			1703	GPR133	0		1		0
			1704	GRB10	0		1		0
			1705	GUCY1B2	0		1		0
			1706	GUCY2D	0		1		0
			1707	GUK1	0		1		0
			1708	GZMK	0		1		0
			1709	HADH	0		1		0
			1710	HCG27	0		1		0
			1711	HDAC9	0		1		0
			1712	HLA-B	0		1		0
			1713	HLA-DQA1	0		1		0
			1714	HMGXB4	0		1		0
			1715	HNF4G	0		1		0
			1716	HRCT1	0		1		0
			1717	HSDL2	0		1		0
			1718	HSPA2	0		1		0
			1719	HTRA2	0		1		0
			1720	HYLS1	0		1		0
			1721	IARS	0		1		0
			1722	IBA57	0		1		0
			1723	IBA57-AS1	0		1		0
			1724	IER3IP1	0		1		0
			1725	IFIH1	0		1		0
			1726	IFT172	0		1		0
			1727	IGF2BP1	0		1		0
			1728	IGFBP6	0		1		0
			1729	IL11	0		1		0
			1730	IL16	0		1		0
			1731	IL31RA	0		1		0
			1732	IL34	0		1		0
			1733	INO80B	0		1		0
			1734	INPP5J	0		1		0
			1735	INPPL1	0		1		0
			1736	INTS4	0		1		0
			1737	IPMK	0		1		0
			1738	IPO7	0		1		0
			1739	IQCD	0		1		0
			1740	IST1	0		1		0
			1741	ITGA7	0		1		0
			1742	ITGB3	0		1		0
			1743	ITGB7	0		1		0
			1744	ITM2B	0		1		0
			1745	JAZF1	0		1		0
			1746	KALRN	0		1		0
			1747	KCNQ1	0		1		0
			1748	KCTD13	0		1		0
			1749	KDM4C	0		1		0
			1750	KIAA1958	0		1		0
			1751	KIF1B	0		1		0
			1752	KIF7	0		1		0
			1753	KLC4	0		1		0
			1754	KLHDC3	0		1		0
			1755	KLRG1	0		1		0
			1756	KMT2B	0		1		0
			1757	KPNB1	0		1		0
			1758	KRTCAP3	0		1		0
			1759	KTN1	0		1		0
			1760	KY	0		1		0
			1761	LAMA3	0		1		0
			1762	LASP1	0		1		0
			1763	LBX2	0		1		0
			1764	LCAT	0		1		0
			1765	LDHAL6A	0		1		0
			1766	LEF1	0		1		0
			1767	LEMD3	0		1		0
			1768	LIME1	0		1		0
			1769	LIMK2	0		1		0
			1770	LINC00261	0		1		0
			1771	LINC00624	0		1		0
			1772	LINC00917	0		1		0
			1773	LINC01521	0		1		0
			1774	LINC02056	0		1		0
			1775	LINC02725	0		1		0
			1776	LOH12CR1	0		1		0
			1777	LOX	0		1		0
			1778	LOXL3	0		1		0
			1779	LOXL4	0		1		0
			1780	LRMDA	0		1		0
			1781	LSM5	0		1		0
			1782	M6PR	0		1		0
			1783	MAP2K6	0		1		0
			1784	MASTL	0		1		0
			1785	MAX	0		1		0
			1786	MCC	0		1		0
			1787	MEA1	0		1		0
			1788	MED13L	0		1		0
			1789	MED28	0		1		0
			1790	MEGF9	0		1		0
			1791	METTL10	0		1		0
			1792	METTL2A	0		1		0
			1793	METTL7B	0		1		0
			1794	MIER1	0		1		0
			1795	MIR193BHG	0		1		0
			1796	MKX	0		1		0
			1797	MLH3	0		1		0
			1798	MOGS	0		1		0
			1799	MOS	0		1		0
			1800	MOV10	0		1		0
			1801	MOXD1	0		1		0
			1802	MPHOSPH6	0		1		0
			1803	MRC2	0		1		0
			1804	MRPL2	0		1		0
			1805	MRPL45P2	0		1		0
			1806	MRPL53	0		1		0
			1807	MRPL55	0		1		0
			1808	MRPS17	0		1		0
			1809	MRPS25	0		1		0
			1810	MRPS31	0		1		0
			1811	MTL5	0		1		0
			1812	MUC19	0		1		0
			1813	MUS81	0		1		0
			1814	MYO9B	0		1		0
			1815	N4BP2L1	0		1		0
			1816	N4BP2L2	0		1		0
			1817	NAGK	0		1		0
			1818	NCF2	0		1		0
			1819	NCL	0		1		0
			1820	NDUFAF7	0		1		0
			1821	NEU3	0		1		0
			1822	NEURL2	0		1		0
			1823	NFATC2	0		1		0
			1824	NFATC3	0		1		0
			1825	NKAPL	0		1		0
			1826	NKX2-1	0		1		0
			1827	NLRC4	0		1		0
			1828	NME6	0		1		0
			1829	NMU	0		1		0
			1830	NOG	0		1		0
			1831	NOL8	0		1		0
			1832	NOSTRIN	0		1		0
			1833	NPAS3	0		1		0
			1834	NPEPPS	0		1		0
			1835	NPHS2	0		1		0
			1836	NPM1P47	0		1		0
			1837	NR2C2	0		1		0
			1838	NRBP1	0		1		0
			1839	NRG4	0		1		0
			1840	NRN1L	0		1		0
			1841	NSD1	0		1		0
			1842	NSRP1	0		1		0
			1843	NUDT6	0		1		0
			1844	NUPR1L	0		1		0
			1845	NUS1	0		1		0
			1846	OMD	0		1		0
			1847	OR10AD1	0		1		0
			1848	OR1S2	0		1		0
			1849	OR2B3	0		1		0
			1850	OR2J3	0		1		0
			1851	OR2K2	0		1		0
			1852	OR2S2	0		1		0
			1853	OR2W1	0		1		0
			1854	OR4A17P	0		1		0
			1855	OR4A18P	0		1		0
			1856	OR4C15	0		1		0
			1857	OR5D16	0		1		0
			1858	OR5G1P	0		1		0
			1859	OR5L1	0		1		0
			1860	OR5L2	0		1		0
			1861	OR5T2	0		1		0
			1862	OR5T3	0		1		0
			1863	OR5W2	0		1		0
			1864	OR8H3	0		1		0
			1865	OR8J3	0		1		0
			1866	OR8K5	0		1		0
			1867	OR9Q1	0		1		0
			1868	OR9Q2	0		1		0
			1869	OVCH1-AS1	0		1		0
			1870	OVOL1	0		1		0
			1871	PAPPA-AS1	0		1		0
			1872	PARP12	0		1		0
			1873	PATE1	0		1		0
			1874	PATE2	0		1		0
			1875	PATE3	0		1		0
			1876	PATZ1	0		1		0
			1877	PCAT7	0		1		0
			1878	PCDHB10	0		1		0
			1879	PCDHB11	0		1		0
			1880	PCDHB12	0		1		0
			1881	PCDHB13	0		1		0
			1882	PCDHB14	0		1		0
			1883	PCDHB15	0		1		0
			1884	PCDHB16	0		1		0
			1885	PCDHB17	0		1		0
			1886	PCDHB5	0		1		0
			1887	PCDHB7	0		1		0
			1888	PCDHB8	0		1		0
			1889	PCGF1	0		1		0
			1890	PCMTD1	0		1		0
			1891	PCSK5	0		1		0
			1892	PDCL2	0		1		0
			1893	PDE10A	0		1		0
			1894	PDGFC	0		1		0
			1895	PEX1	0		1		0
			1896	PEX6	0		1		0
			1897	PFKM	0		1		0
			1898	PGBD1	0		1		0
			1899	PGD	0		1		0
			1900	PGS1	0		1		0
			1901	PHB	0		1		0
			1902	PHC1	0		1		0
			1903	PHKG1	0		1		0
			1904	PHOSPHO1	0		1		0
			1905	PHOX2A	0		1		0
			1906	PIK3IP1	0		1		0
			1907	PITX1	0		1		0
			1908	PKD1L3	0		1		0
			1909	PLA2G15	0		1		0
			1910	PLA2G3	0		1		0
			1911	PLAGL2	0		1		0
			1912	PLCB1	0		1		0
			1913	PLCD1	0		1		0
			1914	PLCG1	0		1		0
			1915	PLEKHJ1	0		1		0
			1916	PLEKHO1	0		1		0
			1917	PLIN1	0		1		0
			1918	PLTP	0		1		0
			1919	PLXNB1	0		1		0
			1920	PM20D2	0		1		0
			1921	PNRC1	0		1		0
			1922	POFUT1	0		1		0
			1923	POGZ	0		1		0
			1924	POLR3E	0		1		0
			1925	PPA2	0		1		0
			1926	PPL	0		1		0
			1927	PPM1J	0		1		0
			1928	PPP2R5D	0		1		0
			1929	PPP2R5E	0		1		0
			1930	PRKAB2	0		1		0
			1931	PRKCA	0		1		0
			1932	PRKD3	0		1		0
			1933	PRKDC	0		1		0
			1934	PRKG1	0		1		0
			1935	PRMT7	0		1		0
			1936	PRRG2	0		1		0
			1937	PSKH1	0		1		0
			1938	PSMB10	0		1		0
			1939	PSMB4	0		1		0
			1940	PSPH	0		1		0
			1941	PTCRA	0		1		0
			1942	PTPRG	0		1		0
			1943	PTX3	0		1		0
			1944	PUS3	0		1		0
			1945	PVT1	0		1		0
			1946	PXMP4	0		1		0
			1947	R3HCC1	0		1		0
			1948	R3HCC1L	0		1		0
			1949	R3HDM1	0		1		0
			1950	RAB11A	0		1		0
			1951	RAD18	0		1		0
			1952	RAD9A	0		1		0
			1953	RASAL1	0		1		0
			1954	RASGEF1C	0		1		0
			1955	RBM48	0		1		0
			1956	RCBTB2	0		1		0
			1957	REEP5	0		1		0
			1958	RHOC	0		1		0
			1959	RIBC2	0		1		0
			1960	RIC8B	0		1		0
			1961	RITA1	0		1		0
			1962	RN7SL547P	0		1		0
			1963	RNA5SP214	0		1		0
			1964	RNF185	0		1		0
			1965	RNGTT	0		1		0
			1966	RNU2-61P	0		1		0
			1967	RNU6-598P	0		1		0
			1968	ROGDI	0		1		0
			1969	RP11-287D1.3	0		1		0
			1970	RP11-426L16.10	0		1		0
			1971	RP11-474G23.1	0		1		0
			1972	RP11-529K1.3	0		1		0
			1973	RP11-761B3.1	0		1		0
			1974	RP1-228P16.5	0		1		0
			1975	RP4-583P15.14	0		1		0
			1976	RP4-583P15.15	0		1		0
			1977	RPL39P33	0		1		0
			1978	RRP36	0		1		0
			1979	RSF1	0		1		0
			1980	RTEL1	0		1		0
			1981	RTEL1-TNFRSF6B	0		1		0
			1982	RTKN	0		1		0
			1983	RUNX2	0		1		0
			1984	S100A7A	0		1		0
			1985	SAE1	0		1		0
			1986	SAMD4A	0		1		0
			1987	SAMD8	0		1		0
			1988	SART1	0		1		0
			1989	SBNO2	0		1		0
			1990	SDIM1	0		1		0
			1991	SEMA4F	0		1		0
			1992	SEMA6D	0		1		0
			1993	SENP1	0		1		0
			1994	SERHL2	0		1		0
			1995	SF3A2	0		1		0
			1996	SF3B3	0		1		0
			1997	SFXN5	0		1		0
[truncated: 167 more rows]
