# Supplementary material for: Unraveling the genetic links between stature and disease in East Asians: A multi-biobank genetic correlation and risk prediction study
Source: PLoS Genet. 2026 Mar 13;22(3):e1012030. doi: 10.1371/journal.pgen.1012030 (PMC13001983; doi:10.1371/journal.pgen.1012030)
Supplement: S19 Table — (XLSX) [file pgen.1012030.s035.xlsx]

## Sheet: S19
		S19 Table. Ingenuity Pathway Analysis (IPA)-identified canonical signaling pathways associated with genes from [TWB5]HEIGHT, [TWB5+KoGES]HEIGHT, and [CMUH]FSS
		No.	Analysis	-log(p-value)	Ingenuity Canonical Pathways	Target Molecules in Dataset
		1	Observation 1	9	[Cell Cycle: G1/S Checkpoint Regulation]	CCND2,CDC25A,CDK2,CDK4,CDK6,CDKN1B,CDKN2C,CDKN2D,CUL1,E2F1,E2F7,FOXO1,GNL3,HDAC9,MAX,PA2G4,RB1,RBL1,SIN3A,SMAD3,TGFB1,TGFB2
		1	Observation 2	9	[Cell Cycle: G1/S Checkpoint Regulation]
		1	Observation 3	9	[Cell Cycle: G1/S Checkpoint Regulation]
		2	Observation 1	8.5	[Growth Hormone Signaling]	CSH1,CSH2,CSHL1,GH1,GH2,GHR,IGF1,IGF1R,IGF2,IGFALS,IGFBP3,PIK3C2A,PIK3R1,PIK3R3,PLCG1,PRKCA,PRKCD,PRKD3,RPS6KB1,SOCS2,SRF,STAT1
		2	Observation 2	8.5	[Growth Hormone Signaling]
		2	Observation 3	8.5	[Growth Hormone Signaling]
		Abbreviations: TWB5, Taiwan Biobank (version 5); Korean Genome and Epidemiology Study; CMUH, China Medical University Hospital; FSS, familial short stature; No., number; IPA, Ingenuity Pathway Analysis.
		Observation 1: [TWB5]HEIGHT genes (S5 and S6 Tables); Observation 2: [TWB5+KoGES]HEIGHT genes (S40 and 41 Tables); Observation 3: [CMUH]FSS genes (S16 and S17 Tables).
