# Supplementary material for: Unraveling the genetic links between stature and disease in East Asians: A multi-biobank genetic correlation and risk prediction study
Source: PLoS Genet. 2026 Mar 13;22(3):e1012030. doi: 10.1371/journal.pgen.1012030 (PMC13001983; doi:10.1371/journal.pgen.1012030)
Supplement: S20 Table — (XLSX) [file pgen.1012030.s036.xlsx]

## Sheet: S20
		S20 Table. Genetic correlation of [CMUH]FSS with 131 diseases and traits of TWB database
		No.	Category	Phenotype	Cohort	Participants (number)	Cases (number)	Controls (number)	SNP heritability			GWAS result quality control				[CMUH]FSS (2,050 cases and 27,966 controls)
									h2SNP	SE_h2		λGC	Mean χ2	Intercept (SE)		Rg	SE_Rg	P_Rg
		1	Anthropometric measure	Body height	TWB	128242	-	-	7.1993	0.6584		1.7648	2.6229	1.1638 (0.0494)		-0.9483	0.0607	4.7897e-55
		2	Anthropometric measure	Body weight	TWB	128178	-	-	3.7799	0.2226		1.6259	1.8867	1.1298 (0.0187)		-0.7169	0.06	7.1836e-33
		3	Anthropometric measure	Body buttocks	TWB	128081	-	-	3.1893	0.3234		1.4281	1.7604	1.1135 (0.0262)		-0.7603	0.0709	8.0089e-27
		4	Anthropometric measure	Body waistline	TWB	128128	-	-	1.8878	0.1636		1.3101	1.4682	1.0867 (0.0151)		-0.6547	0.0711	3.5165e-20
		5	Pulmonary function measure	Expiratory reserve volume	TWB	73471	-	-	0.451	0.0846		1.0957	1.1137	1.0207 (0.0104)		-0.454	0.1067	2.074e-05
		6	Pulmonary function measure	Inspiratory capacity	TWB	73490	-	-	0.8617	0.0959		1.2005	1.2095	1.0308 (0.0117)		-0.3779	0.0931	4.9594e-05
		7	Anthropometric measure	Body mass index	TWB	128141	-	-	3.267	0.1923		1.5585	1.7797	1.1225 (0.0183)		-0.2064	0.0562	0.0002
		8	Pulmonary function measure	Percentage of predicted forced vital capacity	TWB	79000	-	-	1.5799	0.1335		1.3101	1.3665	1.0491 (0.0145)		-0.2409	0.0727	0.0009
		9	Metabolic test	Low-density lipoprotein cholesterol	TWB	123531	-	-	1.5274	0.4239		1.2005	1.418	1.107 (0.0617)		0.2611	0.0804	0.0012
		10	Blood pressure measure	Mean arterial pressure	TWB	128084	-	-	2.3576	0.3037		1.3685	1.564	1.0899 (0.0243)		-0.1872	0.0603	0.0019
		11	Blood pressure measure	Diastolic blood pressure	TWB	128091	-	-	2.2236	0.2581		1.3685	1.527	1.0793 (0.0212)		-0.1793	0.0587	0.0022
		12	Metabolic test	Non HDL cholesterol	TWB	123522	-	-	2.0818	0.4611		1.2531	1.5387	1.1198 (0.0528)		0.203	0.0666	0.0023
		13	Pulmonary function measure	Percentage of predicted vital capacity	TWB	78999	-	-	1.5206	0.1345		1.3101	1.3658	1.064 (0.014)		-0.2204	0.0752	0.0034
		14	Blood pressure measure	Systolic blood pressure	TWB	128074	-	-	2.2093	0.2858		1.3685	1.5292	1.087 (0.023)		-0.1846	0.064	0.0039
		15	Liver-related test	Total bilirubin	TWB	127791	-	-	1.0224	0.3383		1.2005	1.3487	1.144 (0.1116)		-0.2305	0.0809	0.0044
		16	Life style	Has ever drunk alcohol for at least 6 months	TWB	128028	11013	117015	0.0671	0.0544		0.9986	1.1723	0.9352 (0.0383)		-0.1939	0.07	0.0056
		17	Metabolic test	Ratio of LDL cholesterol to HDL cholesterol	TWB	123525	-	-	1.6845	0.431		1.3101	1.584	1.2466 (0.0828)		0.2024	0.0742	0.0064
		18	Hematological test	Platelet count	TWB	127997	-	-	4.3732	0.708		1.4281	1.9696	1.0419 (0.0435)		0.148	0.0547	0.0068
		19	Metabolic test	Total cholesterol	TWB	123521	-	-	2.0796	0.4555		1.2531	1.5511	1.1293 (0.053)		0.1947	0.0729	0.0076
		20	Female-related issue	Age at birth of first child	TWB	66290	-	-	0.5243	0.0812		1.0957	1.1329	1.0245 (0.011)		0.2572	0.1023	0.0119
		21	Pulmonary function measure	Inspiratory reserve volume	TWB	73494	-	-	0.6157	0.0934		1.1459	1.1543	1.029 (0.0122)		-0.2691	0.1074	0.0122
		22	Female-related issue	Age at birth of last child	TWB	66277	-	-	0.1923	0.0621		1.0957	1.066	1.0263 (0.0096)		0.3989	0.1636	0.0147
		23	Life style	Amount of water intake a day	TWB	21546	-	-	0.1274	0.0627		1.0466	1.0215	0.9952 (0.01)		-0.452	0.1987	0.0229
		24	Metabolic test	Ratio of total cholesterol to HDL cholesterol	TWB	123472	-	-	2.2882	0.4533		1.3685	1.6833	1.2323 (0.0655)		0.1393	0.0641	0.0297
		25	Life style	Has ever smoked cigarattes for at least 6 months	TWB	128090	25522	102568	0.0458	0.0053		1.1459	1.138	0.9887 (0.0107)		-0.1797	0.0843	0.0331
		26	Thyroid test	Triiodothyronine	TWB	22930	-	-	0.3681	0.09		1.0957	1.0916	1.0151 (0.0114)		0.2813	0.1329	0.0342
		27	Bone density measure	QUS: broadband ultrasound attenuation	TWB	45959	-	-	0.8954	0.115		1.1459	1.2171	1.0384 (0.0118)		-0.166	0.0822	0.0436
		28	Urine test	Albumin to creatinine ratio	TWB	7814	-	-	0.1892	0.0609		1.0466	1.0513	1.0138 (0.0096)		-0.3083	0.1529	0.0437
		29	Life style	Regular exercise at least 30 minutes for 3 days a week	TWB	128073	51435	76638	0.0234	0.0049		1.0466	1.0835	1.0041 (0.0101)		-0.2404	0.1231	0.0509
		30	Bone density measure	QUS: speed of sound	TWB	45970	-	-	1.469	0.1526		1.2531	1.386	1.0913 (0.0166)		0.1527	0.0799	0.0562
		31	Pulmonary function measure	Tidal volume	TWB	73426	-	-	0.2378	0.0667		1.0466	1.0638	1.0148 (0.0097)		-0.2913	0.1555	0.061
		32	Liver-related test	Serum glutamic oxaloacetic transaminase	TWB	127558	-	-	1.514	0.2545		1.2005	1.382	1.0693 (0.0179)		0.1315	0.0708	0.0633
		33	Metabolic test	Fasting glucose	TWB	122494	-	-	1.7049	0.3173		1.2531	1.5155	1.183 (0.058)		-0.1333	0.0748	0.0748
		34	Anthropometric measure	Body fat rate	TWB	124370	-	-	1.572	0.1538		1.3685	1.5122	1.1938 (0.0152)		0.1255	0.0732	0.0862
		35	Pulmonary function measure	Ratio of FEV1 to FVC	TWB	79709	-	-	0.0989	0.0736		1.0957	1.0684	1.0485 (0.0106)		0.4484	0.2641	0.0896
		36	Self-reported disease	Gout	TWB	127438	4964	122474	0.0356	0.0108		1.0466	1.0977	0.9789 (0.0144)		0.1627	0.0969	0.0932
		37	Self-reported disease	Hyperlipidemia	TWB	127211	9639	117572	0.0189	0.0068		1.0466	1.0739	1.0128 (0.0132)		0.2278	0.1417	0.1079
		38	Liver-related test	Fibrosis-4 score	TWB	127598	-	-	3.3089	0.5552		1.3685	1.7384	1.0367 (0.035)		-0.0853	0.0549	0.1202
		39	Life style	Has ever drunk coffee at least 3 times a week	TWB	21899	7907	13992	0.0112	0.0038		0.9986	1.0259	0.9888 (0.0097)		-0.2257	0.1466	0.1236
		40	Blood pressure measure	Pulse pressure	TWB	128010	-	-	1.3566	0.1384		1.2531	1.3314	1.061 (0.0145)		-0.1117	0.0743	0.1328
		41	Blood pressure measure	Heart rate	TWB	128027	-	-	1.8689	0.3473		1.2531	1.4539	1.08 (0.0287)		0.0989	0.0666	0.1376
		42	Life style	Pack years of cigaratte smoking	TWB	24517	-	-	0.1473	0.0671		1.0466	1.0364	1.0064 (0.0102)		0.2856	0.1976	0.1482
		43	Self-reported disease	Severe dysmenorrhea	TWB	80163	3320	76843	0.0156	0.0052		1.0466	1.0519	0.9998 (0.0105)		-0.1729	0.1249	0.166
		44	Others	Education	TWB	128107	-	-	1.2996	0.1134		1.3101	1.3315	1.066 (0.0127)		0.1031	0.0756	0.1726
		45	Pulmonary function measure	Percentage of predicted forced expiratory volume in 1 second	TWB	79000	-	-	0.7709	0.1022		1.2005	1.1967	1.0381 (0.0126)		0.1371	0.1063	0.1972
		46	Pulmonary function measure	Ratio of FIV1 to FVC	TWB	68682	-	-	0.1631	0.0652		1.0466	1.0571	1.0228 (0.0102)		0.212	0.1663	0.2026
		47	Thyroid test	Free thyroxine	TWB	22949	-	-	0.3549	0.0802		1.0957	1.1131	1.0385 (0.0118)		0.1515	0.1195	0.2047
		48	Life style	Has ever drunk tea at least once a day	TWB	21899	7384	14515	0.0084	0.0043		0.9986	1.0204	0.9913 (0.0106)		-0.2252	0.1791	0.2085
		49	Viral hepatitis measure	Antibody to hepatitis B surface antigen	TWB	126344	83998	42346	0.0261	0.0115		1.0466	1.0812	0.9928 (0.0144)		0.1628	0.1318	0.2165
		50	Kidney-realted test	Blood urea nitrogen	TWB	127889	-	-	1.6825	0.2555		1.2531	1.4028	1.0704 (0.0244)		0.0741	0.0628	0.2379
		51	Experience of pain	Has experienced headache and hemicrania in the last 3 months	TWB	21919	5615	16304	0.0115	0.0041		1.0466	1.0325	0.994 (0.0086)		0.1762	0.153	0.2493
		52	Hematological test	White blood cell count	TWB	128127	-	-	2.6445	0.3438		1.3101	1.5913	1.0614 (0.0233)		0.0628	0.0554	0.2573
		53	Self-reported disease	Endometriosis	TWB	80186	5883	74303	0.0164	0.0044		1.0466	1.0442	0.9886 (0.0103)		-0.1329	0.119	0.2644
		54	Thyroid test	Antithyroid peroxidase antibody	TWB	6249	-	-	0.1529	0.0973		1.0466	1.0469	1.0141 (0.0104)		0.2491	0.2249	0.2679
		55	Self-reported disease	Hypertension	TWB	127211	15623	111588	0.0648	0.011		1.1459	1.1982	0.9894 (0.0155)		-0.0847	0.0807	0.2939
		56	Viral hepatitis measure	Hepatitis B e-antigen	TWB	127970	720	127250	0.0063	0.005		1.0466	1.0403	1.0189 (0.011)		0.222	0.2174	0.3073
		57	Hematological test	Red blood cell count	TWB	128082	-	-	2.7205	0.3326		1.3685	1.6712	1.1191 (0.03)		-0.0631	0.0641	0.3245
		58	Female-related issue	Age at menopause	TWB	36994	-	-	0.4626	0.1011		1.0957	1.1173	1.0232 (0.013)		0.1023	0.108	0.3436
		59	Metabolic test	Triglycerides	TWB	123049	-	-	3.3057	0.7148		1.3101	1.7575	1.0982 (0.0343)		0.0516	0.0586	0.379
		60	Metabolic test	Very low-density lipoprotein cholesterol	TWB	123049	-	-	3.3057	0.7148		1.3101	1.7575	1.0982 (0.0343)		0.0516	0.0586	0.379
		61	Self-reported disease	Asthma	TWB	127656	4590	123066	0.0251	0.0063		1.0466	1.0793	0.992 (0.0119)		0.0958	0.1109	0.3879
		62	Self-reported disease	Postpartum depression	TWB	81211	356	80855	0.0073	0.0039		1.0466	1.0082	0.9828 (0.0098)		0.1531	0.1882	0.4159
		63	Thyroid test	Thyroxine	TWB	22957	-	-	0.399	0.09		1.0957	1.1008	1.0211 (0.0112)		0.0924	0.1144	0.4193
		64	Self-reported disease	Schizophrenia	TWB	127381	251	127130	0.0024	0.0038		1.0466	1.0287	1.021 (0.0095)		-0.3671	0.4577	0.4225
		65	Self-reported disease	Osteoarthritis	TWB	126082	4960	121122	0.0102	0.004		0.9986	1.0227	0.9889 (0.0099)		0.1283	0.1651	0.4373
		66	Kidney-realted test	Uric acid	TWB	128111	-	-	4.4951	1.41		1.3101	1.9271	0.9204 (0.0979)		-0.0352	0.0455	0.4387
		67	Self-reported disease	Peptic ulcer disease	TWB	127563	18559	109004	0.023	0.0046		1.0466	1.0714	0.9975 (0.0104)		0.0984	0.1289	0.4451
		68	Liver-related test	Ratio of SGOT to SGPT	TWB	127774	-	-	1.5526	0.1937		1.2531	1.4011	1.0973 (0.0176)		0.0567	0.0754	0.4516
		69	Thyroid test	Thyroid stimulating hormone	TWB	22866	-	-	0.3548	0.0937		1.0957	1.1265	1.0578 (0.0126)		-0.0864	0.1227	0.4815
		70	Self-reported disease	Apoplexia	TWB	127211	808	126403	0.0034	0.0035		0.9986	1.0015	0.9902 (0.0093)		-0.2167	0.3101	0.4846
		71	Self-reported disease	Rentinal detachment	TWB	128084	1721	126363	0.008	0.0043		1.0466	1.0199	0.9917 (0.0099)		0.1295	0.1892	0.4937
		72	Life style	Currently expose to incense for at least 5 minutes	TWB	21896	5030	16866	0.002	0.0039		0.9986	0.9937	0.9869 (0.0101)		0.6341	0.9301	0.4954
		73	Self-reported disease	Valve heart disease	TWB	127211	5411	121800	0.0043	0.004		0.9986	1.0267	1.012 (0.0096)		0.1859	0.281	0.5081
		74	Self-reported disease	Gallstones	TWB	127243	5806	121437	0.0267	0.005		1.0466	1.0796	0.9915 (0.0104)		0.0674	0.1019	0.5082
		75	Pulmonary function measure	Obstructive spirometry pattern	TWB	57494	11529	45965	0.0023	0.004		0.9986	1.0023	0.9946 (0.0098)		-0.3028	0.4591	0.5095
		76	Anthropometric measure	Waist-to-hip ratio	TWB	128123	-	-	1.632	0.1606		1.3101	1.4333	1.1125 (0.0175)		-0.0474	0.0736	0.5199
		77	Others	Personal income	TWB	71293	-	-	0.3157	0.0799		1.0957	1.0731	1.0087 (0.0111)		0.0734	0.1179	0.5334
		78	Urine test	Microalbumin	TWB	122137	-	-	0.9763	0.0986		1.1459	1.2144	1.024 (0.0105)		-0.0444	0.0717	0.5353
		79	Self-reported disease	Cardiomyopathy	TWB	127211	990	126221	0.006	0.0039		0.9986	1.0153	0.9956 (0.0098)		-0.1396	0.2267	0.5379
		80	Self-reported disease	Osteoporosis	TWB	127438	5058	122380	0.0112	0.0045		0.9986	1.0317	0.9928 (0.0106)		0.0961	0.1569	0.5402
		81	Self-reported disease	Kidney stones	TWB	127243	8115	119128	0.0344	0.005		1.0957	1.0992	0.9829 (0.0111)		-0.0621	0.1027	0.5454
		82	Self-reported disease	Ovarian cysts	TWB	80178	4531	75647	0.0046	0.0038		0.9986	1.0098	0.9944 (0.01)		0.1369	0.2286	0.5492
		83	Self-reported disease	Floaters	TWB	128084	15727	112357	0.0164	0.0048		1.0466	1.06	1.004 (0.0112)		0.0847	0.1422	0.5516
		84	Self-reported disease	Rheumatoid arthritis	TWB	122072	950	121122	0.0018	0.004		0.9986	0.9962	0.9899 (0.0097)		-0.6269	1.1041	0.5702
		85	Self-reported disease	Depression	TWB	127381	4620	122761	0.0256	0.0045		1.0957	1.0689	0.9823 (0.0102)		0.062	0.112	0.5795
		86	Self-reported disease	Gastroesophagea reflux disease	TWB	127563	17823	109740	0.0167	0.0044		1.0466	1.0597	1.0055 (0.0094)		0.0698	0.1295	0.5897
		87	Experience of pain	Has experienced lower back pain in the last 3 months	TWB	21935	7411	14524	0.003	0.0039		1.0466	1.0151	1.0046 (0.0097)		-0.1488	0.2831	0.5992
		88	Self-reported disease	Type 2 diabetes mellitus	TWB	127519	6414	121105	0.029	0.0061		1.0957	1.1076	1.0152 (0.0139)		0.0541	0.1044	0.6045
		89	Female-related issue	Age when periods started	TWB	78047	-	-	1.5411	0.1327		1.2531	1.339	1.0342 (0.0157)		-0.031	0.0612	0.6127
		90	Liver-related test	Gamma glutamyl transferase	TWB	127571	-	-	2.8042	0.4171		1.3101	1.6815	1.1383 (0.0447)		-0.0323	0.0659	0.6236
		91	Metabolic test	Estimated average glucose	TWB	127032	-	-	1.9777	0.378		1.2531	1.5637	1.1723 (0.0424)		0.0331	0.068	0.6269
		92	Metabolic test	Glycated hemoglobin	TWB	127032	-	-	1.9777	0.378		1.2531	1.5637	1.1722 (0.0424)		0.0331	0.068	0.6269
		93	Chinese medicine	Body constitution of Yin-Xu	TWB	11779	3035	8744	0.0045	0.0037		1.0466	1.0201	1.0046 (0.0103)		-0.1131	0.238	0.6345
		94	Self-reported disease	Drug allergy	TWB	127509	11964	115545	0.0141	0.0047		1.0466	1.0534	1.0056 (0.0099)		0.0671	0.1443	0.6422
		95	Life style	Has ever been full-time vegetarian for more than 6 months	TWB	21898	2111	19787	0.0064	0.0039		0.9986	1.0174	0.9966 (0.0092)		-0.0919	0.1988	0.6439
		96	Viral hepatitis measure	Hepatitis B surface antigen	TWB	126643	13011	113632	0.0574	0.0297		1.0957	1.2173	1.0056 (0.0302)		-0.0375	0.0882	0.671
		97	Liver-related test	Alpha-fetoprotein	TWB	90353	-	-	3.3673	1.0107		1.1459	1.597	0.9009 (0.0596)		0.0174	0.0424	0.6815
		98	Pulmonary function measure	Percentage of predicted peak expiratory flow	TWB	79706	-	-	0.1802	0.0769		1.0957	1.08	1.0429 (0.0102)		0.0656	0.1644	0.6899
		99	Self-reported disease	Diabetes mellitus	TWB	127721	6616	121105	0.0301	0.0062		1.0957	1.1099	1.0135 (0.0142)		0.0405	0.104	0.6968
		100	Self-reported disease	Age of onset of hypertension	TWB	11461	-	-	0.0191	0.06		0.9986	1.0238	1.0199 (0.0097)		-0.6364	1.6972	0.7077
		101	Chinese medicine	Body constitution of Yang-Xu	TWB	11594	2850	8744	0.0023	0.0036		0.9986	1.0095	1.0015 (0.0101)		-0.1248	0.335	0.7095
		102	Liver-related test	Serum glutamate pyruvate transaminase	TWB	127350	-	-	1.5246	0.2236		1.2005	1.3841	1.0827 (0.019)		0.0271	0.077	0.7247
		103	Self-reported disease	Vertigo	TWB	127243	7889	119354	0.0197	0.0051		1.0466	1.0665	1.0003 (0.0109)		0.0386	0.1124	0.731
		104	Self-reported disease	Cataract	TWB	128084	11411	116673	0.0052	0.004		0.9986	1.0275	1.0109 (0.0097)		-0.0671	0.2271	0.7678
		105	Self-reported disease	Arthritis	TWB	127438	6316	121122	0.0096	0.0043		0.9986	1.0213	0.9884 (0.0102)		0.0537	0.1843	0.7707
		106	Viral hepatitis measure	Antibody to hepatitis B core antigen	TWB	127801	82077	45724	0.0161	0.0127		0.9986	1.0604	1.0022 (0.0169)		0.035	0.122	0.7742
		107	Bone density measure	QUS: T score	TWB	124842	-	-	3.154	0.3051		1.4281	1.8058	1.1821 (0.0341)		-0.016	0.0592	0.7864
		108	Self-reported disease	Hemicrania	TWB	127708	3714	123994	0.0138	0.004		1.0466	1.0457	1.0002 (0.0098)		-0.0355	0.1436	0.8048
		109	Self-reported disease	Color blindness	TWB	128084	577	127507	0.0027	0.0037		0.9986	0.9972	0.988 (0.0094)		-0.0756	0.3087	0.8066
		110	Bone density measure	QUS: stiffness index	TWB	124842	-	-	3.1535	0.3053		1.4281	1.8076	1.1841 (0.0342)		-0.0132	0.0593	0.8244
		111	Experience of pain	Has experienced neck pain in the last 3 months	TWB	21934	8289	13645	0.0014	0.004		0.9986	1.0174	1.0129 (0.0093)		-0.1289	0.5932	0.828
		112	Self-reported disease	Irritable bowel syndrome	TWB	127563	3208	124355	0.0013	0.0035		0.9986	1.0073	1.0029 (0.0094)		0.1085	0.5096	0.8314
		113	Self-reported disease	Glaucoma	TWB	128084	1807	126277	0.0036	0.0041		0.9986	1.0177	1.0049 (0.0099)		0.0542	0.2931	0.8533
		114	Hematological test	Hemoglobin	TWB	128102	-	-	1.6102	0.1971		1.2531	1.4217	1.0899 (0.0211)		0.0126	0.0715	0.8602
		115	Liver-related test	Albumin	TWB	128082	-	-	1.9795	0.2287		1.2531	1.4756	1.0749 (0.0196)		-0.0096	0.0638	0.881
		116	Kidney-realted test	Estimated glomerular filtration rate	TWB	127933	-	-	3.0382	0.2552		1.3685	1.6898	1.0737 (0.0224)		0.0088	0.0599	0.8828
		117	Self-reported disease	Emphysema bronchitis	TWB	127655	1446	126209	0.005	0.0042		0.9986	1.0067	0.9896 (0.0091)		0.0328	0.2488	0.895
		118	Chinese medicine	Body constitution of Stasis	TWB	10870	2126	8744	0.0008	0.0033		1.0466	1.0014	0.9988 (0.0102)		-0.1041	0.791	0.8953
		119	Self-reported disease	Blindness	TWB	128084	235	127849	0.0022	0.0038		0.9986	1.0022	0.9946 (0.009)		-0.0376	0.3351	0.9107
		120	Self-reported disease	Coronary artery disease	TWB	127211	1641	125570	0.014	0.0043		1.0466	1.0425	0.9953 (0.0098)		0.0159	0.1417	0.9107
		121	Kidney-realted test	Serum creatinine	TWB	127932	-	-	3.2008	0.2673		1.4281	1.7288	1.076 (0.0234)		-0.0058	0.0603	0.923
		122	Others	Patient health questionnaire-4	TWB	16159	-	-	0.096	0.0653		0.9986	1.0267	1.0059 (0.0098)		0.0237	0.2517	0.9251
		123	Self-reported disease	Bipolar disorder	TWB	127381	870	126511	0.0034	0.0038		0.9986	1.0062	0.9946 (0.0087)		-0.0258	0.2868	0.9284
		124	Female-related issue	Regular menstruation	TWB	81610	13532	68078	0.0261	0.0052		1.0466	1.0791	0.9945 (0.0108)		-0.0087	0.1027	0.9327
		125	Hematological test	Hematocrit	TWB	128109	-	-	1.626	0.1899		1.2531	1.4294	1.0939 (0.0191)		-0.0057	0.0726	0.9377
		126	Viral hepatitis measure	Antibody to hepatitis C virus	TWB	127897	2789	125108	0.0025	0.0038		1.0466	1.0167	1.0081 (0.0099)		0.0232	0.3219	0.9424
		127	Pulmonary function measure	Restrictive spirometry pattern	TWB	64415	18450	45965	0.0436	0.0057		1.0957	1.1238	0.9799 (0.0109)		-0.007	0.1	0.9445
		128	Others	Mini mental state examination	TWB	29663	-	-	0.2026	0.0662		1.0466	1.0714	1.0302 (0.0099)		0.0091	0.1351	0.9464
		129	Self-reported disease	Xerophthalmia	TWB	128084	14251	113833	0.0143	0.0045		1.0466	1.0457	0.9979 (0.0105)		0.0066	0.1493	0.9648
		130	Metabolic test	High-density lipoprotein cholesterol	TWB	123557	-	-	2.6214	0.5702		1.3685	1.8338	1.3166 (0.0965)		0.0026	0.0708	0.9706
		131	Self-reported disease	Uterine myoma	TWB	80267	17290	62977	0.0224	0.0052		1.0466	1.0876	1.0144 (0.0113)		0.0022	0.1136	0.9848
		Abbreviations: No., number; SNP, single nucleotide polymorphism; LDSC, linkage disequilibrium score regression; NA, not applicable; GWAS, genome-wide association study; SE, standard error; FSS, familial short stature; TWB, Taiwan Biobank; Rg, genetic correlation.
		h2 SNP is the SNP heritability (the proportion of the phenotypic variance caused by additive genes); SE_h2 is the standard error of the SNP heritability; λGC is the genomic control inflation factor.
		Rg is the genetic correlation between two traits; SE_Rg is the standard error of the genetic correlation; P_Rg is the p value of the genetic correlation.
		Significant association (P < 0.05/131) was highlighted in bold.
