# Supplementary material for: Unraveling the genetic links between stature and disease in East Asians: A multi-biobank genetic correlation and risk prediction study
Source: PLoS Genet. 2026 Mar 13;22(3):e1012030. doi: 10.1371/journal.pgen.1012030 (PMC13001983; doi:10.1371/journal.pgen.1012030)
Supplement: S21 Table — (XLSX) [file pgen.1012030.s037.xlsx]

## Sheet: S21
		S21 Table. Genetic correlation of [CMUH]FSS with 111 diseases and traits of CMUH database
		No.	Phenotype	Cohort	Participants (number)	Cases (number)	Controls (number)	SNP heritability			GWAS result quality control				[CMUH]FSS (2,050 cases and 27,966 controls)
								h2SNP	SE_h2		λGC	Mean χ2	Intercept (SE)		Rg	SE_Rg	P_Rg
		1	Endometriosis	CMUH	219701	5497	214204	0.0068	0.0024		1.0588	1.0638	1.0298 (0.0081)		-0.5872	0.1599	0.0002
		2	Atrial flutter/fibrillation	CMUH	220703	5179	215524	0.0115	0.0031		1.071	1.1152	1.058 (0.0118)		-0.2873	0.1175	0.0145
		3	Goiter	CMUH	218418	12715	205703	0.0076	0.0029		1.0679	1.0949	1.0561 (0.0127)		-0.3337	0.149	0.0251
		4	Cholelithiasis	CMUH	218886	8283	210603	0.0095	0.0025		1.0588	1.0767	1.028 (0.0084)		-0.2727	0.1227	0.0263
		5	Schizophrenia	CMUH	221030	938	220092	0.0036	0.0022		1.0405	1.0329	1.0146 (0.0088)		0.5866	0.2722	0.0312
		6	Cholecystitis	CMUH	220360	4719	215641	0.0096	0.0024		1.0679	1.0741	1.0236 (0.0086)		-0.2445	0.1202	0.042
		7	Myocardial infarction	CMUH	219395	18374	201021	0.0102	0.0025		1.1175	1.1239	1.0714 (0.0086)		-0.229	0.1212	0.0589
		8	Hypothyroidism	CMUH	220535	3172	217363	0.0043	0.0019		1.0405	1.0398	1.0178 (0.0073)		-0.3178	0.1791	0.076
		9	Hearing loss, difficulty in hearing	CMUH	220823	662	220161	0.0026	0.002		1.0046	1.0096	0.9957 (0.0078)		-0.4224	0.259	0.1029
		10	Chronic obstructive pulmonary disease	CMUH	219392	5628	213764	0.0022	0.0022		1.0496	1.0456	1.0346 (0.0081)		0.4306	0.2772	0.1203
		11	Chronic heart failure	CMUH	220496	7394	213102	0.0054	0.002		1.0588	1.0606	1.0326 (0.0082)		-0.2621	0.1699	0.123
		12	Hashimoto's disease	CMUH	220512	2061	218451	0.0025	0.0021		1.0255	1.0305	1.0177 (0.0073)		-0.4729	0.3098	0.1269
		13	Uterine fibroid	CMUH	218683	7434	211249	0.0057	0.0024		1.0618	1.0629	1.0346 (0.0085)		-0.2383	0.1563	0.1273
		14	Cataract	CMUH	217241	11775	205466	0.0042	0.0024		1.0772	1.0835	1.0618 (0.0084)		0.2999	0.1989	0.1315
		15	Polycystic kidney disease	CMUH	220876	1073	219803	0.0026	0.0021		1.0285	1.0265	1.0135 (0.0069)		-0.3724	0.2617	0.1547
		16	Gastric ulcer	CMUH	213134	20230	192904	0.0083	0.0025		1.0527	1.0614	1.0201 (0.0082)		-0.1908	0.1377	0.1659
		17	Glaucoma	CMUH	219908	6609	213299	0.008	0.0021		1.0649	1.0686	1.0273 (0.0082)		0.1942	0.1444	0.1786
		18	Stable angina pectoris	CMUH	220213	2545	217668	0.0034	0.0022		1.0436	1.0452	1.0275 (0.0082)		0.2883	0.2145	0.1789
		19	Depression	CMUH	220705	1781	218924	0.0021	0.002		1.0255	1.0193	1.0082 (0.0082)		0.4322	0.3249	0.1834
		20	Diabetic nephropathy	CMUH	220630	8847	211783	0.0157	0.003		1.1144	1.1348	1.0557 (0.0105)		-0.1406	0.1068	0.1877
		21	Psoriasis vulgaris	CMUH	220830	1902	218928	0.0045	0.0024		1.0285	1.0368	1.014 (0.0086)		-0.2123	0.1621	0.1903
		22	Ringworm	CMUH	217950	5225	212725	0.003	0.002		1.0466	1.0405	1.0252 (0.0072)		-0.3147	0.2414	0.1924
		23	Type 2 diabetes	CMUH	218371	36347	182024	0.0632	0.0067		1.2764	1.3997	1.0963 (0.0272)		-0.0792	0.0612	0.1958
		24	Lung cancer	CMUH	220934	2447	218487	0.0058	0.0021		1.0436	1.0464	1.016 (0.0073)		0.1988	0.1552	0.2002
		25	Mastopathy	CMUH	219152	3031	216121	0.0032	0.0023		1.0315	1.0351	1.0189 (0.008)		0.2458	0.1951	0.2077
		26	Subarachnoid hemorrhage	CMUH	220969	3465	217504	0.0031	0.002		1.0436	1.0367	1.021 (0.0075)		-0.2941	0.239	0.2185
		27	Acute renal failure	CMUH	220507	4029	216478	0.0026	0.0019		1.0375	1.0417	1.0282 (0.0076)		-0.2902	0.237	0.2207
		28	Facial nerve palsy (Bell's palsy)	CMUH	220894	1349	219545	0.0059	0.0022		1.0315	1.037	1.0056 (0.0078)		-0.1751	0.1478	0.2361
		29	Carpal tunnel syndrome	CMUH	219905	3645	216260	0.0031	0.0022		1.0285	1.0336	1.0174 (0.0088)		0.2779	0.2362	0.2393
		30	Hepatic cancer	CMUH	220969	2654	218315	0.0072	0.0024		1.0496	1.0528	1.0158 (0.009)		-0.145	0.1267	0.2525
		31	Sleep apnea syndrome	CMUH	218533	8265	210268	0.0026	0.0021		1.0375	1.0326	1.0193 (0.0079)		0.2719	0.2577	0.2913
		32	Hypertrophic cardiomyopathy	CMUH	221137	530	220607	0.0018	0.002		1.0046	0.9985	0.9894 (0.0077)		-0.3212	0.3097	0.2996
		33	Endometrial cancer	CMUH	221116	888	220228	0.0011	0.002		1.0135	1.0129	1.007 (0.0081)		0.7454	0.7537	0.3227
		34	Osteoporosis	CMUH	219963	6264	213699	0.0069	0.0023		1.0618	1.0635	1.0278 (0.008)		0.1453	0.1479	0.3259
		35	Prostate cancer	CMUH	221087	1868	219219	0.0016	0.0024		1.0557	1.0758	1.0679 (0.0136)		0.4892	0.4986	0.3265
		36	Tonsillitis	CMUH	216667	3315	213352	0.0023	0.002		1.0255	1.0278	1.0164 (0.0079)		0.2419	0.2468	0.3269
		37	Inguinal hernia	CMUH	220702	2388	218314	0.0066	0.0023		1.0375	1.0469	1.014 (0.0075)		-0.1344	0.1467	0.3597
		38	Sjogren's syndrome	CMUH	218728	6316	212412	0.005	0.0023		1.0649	1.0617	1.0362 (0.0085)		-0.1578	0.1732	0.3624
		39	Brain tumor	CMUH	221109	437	220672	0.0019	0.0022		0.9898	0.9933	0.9833 (0.0078)		0.2612	0.2883	0.3649
		40	Colorectal cancer	CMUH	220952	2586	218366	0.0024	0.0024		1.0405	1.0484	1.0364 (0.0091)		-0.2734	0.3019	0.3652
		41	Varicose	CMUH	220486	837	219649	0.0037	0.0023		1.0165	1.0204	1.0013 (0.0083)		-0.1821	0.204	0.3721
		42	Atopic dermatitis	CMUH	220477	2339	218138	0.0009	0.0018		1.0285	1.02	1.0152 (0.0075)		0.8159	0.9412	0.386
		43	Head injury	CMUH	216652	3243	213409	0.0036	0.0021		1.0285	1.027	1.009 (0.0075)		-0.1739	0.2101	0.4077
		44	Pyelonephritis	CMUH	220496	3132	217364	0.0019	0.0021		1.0375	1.0309	1.0212 (0.0074)		0.2181	0.2689	0.4173
		45	Dilated cardiomyopathy	CMUH	221138	580	220558	0.0019	0.002		1.0046	1.0025	0.9924 (0.0082)		-0.2149	0.2731	0.4314
		46	Pre-eclampsia	CMUH	221140	433	220707	0.002	0.002		1.0105	1.0086	0.9985 (0.0075)		-0.2145	0.2753	0.4359
		47	Graves' disease	CMUH	220797	1545	219252	0.003	0.0019		1.0225	1.0266	1.0109 (0.0069)		0.1509	0.1989	0.4479
		48	Gastroesophageal reflux disease	CMUH	210579	26327	184252	0.0111	0.0025		1.0802	1.0828	1.0276 (0.008)		0.0864	0.1185	0.4661
		49	Cardiomegaly	CMUH	220596	1874	218722	0.0036	0.002		1.0135	1.0149	0.9964 (0.0069)		-0.133	0.1852	0.4727
		50	Cirrhosis	CMUH	220519	4753	215766	0.0019	0.0021		1.0436	1.0429	1.033 (0.0087)		-0.1928	0.2807	0.4923
		51	Unstable angina pectoris	CMUH	220264	6461	213803	0.0043	0.0022		1.0557	1.0595	1.0364 (0.0083)		-0.1176	0.1721	0.4943
		52	Constipation	CMUH	213646	14350	199296	0.0042	0.0022		1.0618	1.0558	1.0348 (0.0083)		-0.1235	0.1961	0.529
		53	Cancer of hepatic bile ducts	CMUH	221127	251	220876	0.0011	0.0021		0.9868	0.9769	0.9712 (0.0076)		0.3642	0.6023	0.5453
		54	Urticaria	CMUH	215714	7635	208079	0.0047	0.0021		1.0436	1.0396	1.016 (0.0074)		0.1068	0.1774	0.5473
		55	Pneumonia	CMUH	220675	1496	219179	0.001	0.0021		0.9986	1.0082	1.0027 (0.0088)		0.2869	0.4928	0.5604
		56	Periodontal disease	CMUH	214156	7782	206374	0.0008	0.0021		1.0255	1.034	1.03 (0.0077)		-0.7549	1.3185	0.5669
		57	Chronic bronchitis	CMUH	219111	2809	216302	0.0012	0.002		1.0405	1.0295	1.0231 (0.0081)		-0.2148	0.3894	0.5812
		58	Bronchiectasis	CMUH	220451	2310	218141	0.0025	0.002		1.0225	1.0233	1.0105 (0.0077)		0.1174	0.2267	0.6045
		59	Tattoo	CMUH	220940	94	220846	0.0007	0.0018		0.9634	0.9519	0.9481 (0.0071)		0.3173	0.6135	0.605
		60	Back pain	CMUH	211996	12385	199611	0.0012	0.0021		1.0496	1.0401	1.0338 (0.0077)		-0.1916	0.3749	0.6093
		61	Juvenile rheumatoid arthritis	CMUH	220613	2205	218408	0.0187	0.0173		0.9927	1.075	0.9551 (0.0349)		0.0722	0.1424	0.6124
		62	Ovarian cyst	CMUH	221100	52	221048	0.001	0.0018		0.9605	0.9442	0.9385 (0.0068)		-0.1942	0.3898	0.6183
		63	Ischemic stroke	CMUH	220487	7682	212805	0.0054	0.0023		1.0649	1.0748	1.0465 (0.0077)		0.0776	0.1595	0.6267
		64	Chronic pancreatitis	CMUH	220862	973	219889	0.0014	0.0018		1.0075	1.0009	0.9939 (0.0077)		-0.1531	0.3159	0.628
		65	Thyroid cancer	CMUH	221105	1306	219799	0.0008	0.0021		1.0225	1.0305	1.0263 (0.0086)		-0.2852	0.6147	0.6427
		66	Interstitial lung disease	CMUH	220832	990	219842	0.0037	0.0021		1.0195	1.0262	1.0071 (0.0076)		0.0851	0.1855	0.6463
		67	Rheumatic fever	CMUH	221141	36	221105	0.0024	0.0018		0.9957	0.9477	0.9353 (0.0068)		-0.0943	0.2058	0.6468
		68	Chronic hepatitis C	CMUH	220858	3883	216975	0.0047	0.002		1.0345	1.0272	1.0035 (0.0079)		-0.071	0.1611	0.6594
		69	Contact dermatitis	CMUH	211761	13999	197762	0.0045	0.002		1.0679	1.0635	1.0421 (0.0073)		0.0754	0.1904	0.6922
		70	Chronic hepatitis B	CMUH	219999	8722	211277	0.015	0.0043		1.0895	1.1108	1.0308 (0.0108)		0.0377	0.0954	0.6929
		71	Cystitis	CMUH	220237	843	219394	0.0013	0.0019		1.0046	1.0033	0.9968 (0.0075)		0.1324	0.3427	0.6992
		72	Skin cancer	CMUH	221120	387	220733	0.0011	0.0019		0.9868	0.9822	0.9764 (0.0075)		-0.1542	0.4139	0.7095
		73	Iron deficiency anemia	CMUH	220448	5553	214895	0.0065	0.0022		1.0375	1.0488	1.0147 (0.0083)		-0.0509	0.1386	0.7132
		74	IgA nephritis	CMUH	221161	111	221050	0.0064	0.0021		1.0135	0.9953	0.9624 (0.0067)		-0.0499	0.1456	0.7319
		75	Pleurisy	CMUH	220650	2252	218398	0.0005	0.002		1.0165	1.0097	1.0068 (0.0079)		-0.6483	1.9753	0.7428
		76	Systemic lupus erythematosus	CMUH	220330	3346	216984	0.005	0.0026		1.0375	1.0502	1.0249 (0.0094)		-0.0524	0.1662	0.7524
		77	Chronic renal failure	CMUH	219733	14466	205267	0.016	0.0026		1.0864	1.0967	1.0167 (0.0086)		-0.0289	0.0928	0.7555
		78	Urolithiasis	CMUH	218408	7525	210883	0.0138	0.0026		1.0988	1.1041	1.0339 (0.0095)		-0.0337	0.112	0.7633
		79	Colon polyp	CMUH	215015	5110	209905	0.0047	0.0022		1.0588	1.0532	1.0294 (0.0075)		0.046	0.1571	0.7699
		80	Angina pectoris	CMUH	219547	8890	210657	0.0059	0.002		1.0527	1.0568	1.0263 (0.0081)		-0.0408	0.1443	0.7773
		81	Peripheral arterial disease	CMUH	220556	2388	218168	0.0007	0.0022		1.0285	1.0297	1.0258 (0.0084)		-0.6812	2.4202	0.7784
		82	Malignant lymphoma	CMUH	221054	2009	219045	0.0009	0.0018		1.0285	1.0107	1.0059 (0.007)		0.1055	0.3797	0.7811
		83	Aortic aneurysm	CMUH	221082	618	220464	0.0034	0.002		1.0135	1.0116	0.9939 (0.0071)		-0.0506	0.1922	0.7921
		84	Pulmonary Fibrosis	CMUH	220875	824	220051	0.0032	0.0022		1.0165	1.0219	1.0047 (0.0081)		0.0508	0.2024	0.802
		85	Rheumatoid arthritis	CMUH	219410	7067	212343	0.0058	0.0022		1.0436	1.0508	1.0215 (0.0081)		-0.0358	0.1429	0.8022
		86	Compression_ fracture	CMUH	220197	3824	216373	0.0016	0.002		1.0315	1.0274	1.019 (0.008)		0.0581	0.2719	0.8309
		87	Aplastic anemia	CMUH	221133	339	220794	0.0007	0.0021		1.0135	0.9923	0.9887 (0.008)		-0.1024	0.5269	0.846
		88	Acute glomerulonephritis	CMUH	221116	138	220978	0.0011	0.002		0.9868	0.9701	0.9646 (0.0084)		0.0967	0.5527	0.8611
		89	Allergic rhinitis	CMUH	213469	17196	196273	0.0144	0.0024		1.0679	1.0833	1.0143 (0.0076)		-0.0178	0.1072	0.868
		90	Pollinosis	CMUH	213469	17196	196273	0.0144	0.0024		1.0679	1.0833	1.0143 (0.0076)		-0.0178	0.1072	0.868
		91	Chronic sinusitis	CMUH	218557	6004	212553	0.0027	0.0022		1.0225	1.0306	1.0167 (0.0081)		0.0356	0.2151	0.8686
		92	Spinal canal stenosis	CMUH	219934	4619	215315	0.0085	0.0024		1.0649	1.061	1.0177 (0.0082)		0.0171	0.119	0.8857
		93	Intracerebral hemorrhage	CMUH	221013	1992	219021	0.0006	0.0021		1.0255	1.0202	1.0168 (0.008)		-0.0965	0.7009	0.8905
		94	Cervical cancer	CMUH	221093	899	220194	0.0027	0.002		1.0285	1.0233	1.0093 (0.008)		-0.0292	0.2246	0.8966
		95	Breast cancer	CMUH	221038	5378	215660	0.0086	0.0026		1.0741	1.0923	1.0473 (0.009)		0.0158	0.1268	0.9007
		96	Pharyngeal and laryngeal cancer	CMUH	221153	232	220921	0.0005	0.0017		0.9692	0.9681	0.9652 (0.0067)		-0.0691	0.5545	0.9008
		97	Type 1 diabetes	CMUH	220630	2713	217917	0.0033	0.0024		1.0496	1.0501	1.0323 (0.0087)		0.0259	0.2142	0.9037
		98	Hyperthyroidism	CMUH	220132	6313	213819	0.0157	0.0031		1.0833	1.112	1.0319 (0.0087)		0.01	0.0874	0.9092
		99	Pericarditis	CMUH	221150	74	221076	0.0004	0.0018		0.9839	0.9598	0.9576 (0.0069)		0.3844	3.976	0.923
		100	Nontuberculous Mycobacterial infection	CMUH	221160	44	221116	0.0015	0.0017		0.9751	0.9436	0.936 (0.0065)		-0.0213	0.2695	0.9371
		101	Asthma	CMUH	218695	6779	211916	0.0036	0.0021		1.0436	1.0505	1.032 (0.0079)		0.0145	0.1977	0.9416
		102	Pediatric asthma	CMUH	218695	6779	211916	0.0036	0.0021		1.0436	1.0505	1.032 (0.0079)		0.0145	0.1977	0.9416
		103	Retinal detachment	CMUH	220799	2121	218678	0.001	0.002		1.0075	1.021	1.016 (0.0074)		-0.0222	0.3494	0.9493
		104	Idiopathic thrombocytopenic purpura	CMUH	221112	392	220720	0.0035	0.002		1.0046	1.0048	0.9869 (0.0074)		0.0105	0.18	0.9533
		105	Esophageal cancer	CMUH	221116	594	220522	0.0048	0.0026		1.0165	1.0259	1.0009 (0.0078)		0.0087	0.1549	0.9551
		106	Esophageal varix	CMUH	221112	842	220270	0.0012	0.0021		1.0195	1.0172	1.0112 (0.008)		-0.0155	0.3448	0.9642
		107	Acute pancreatitis	CMUH	220781	1823	218958	0.003	0.002		1.0285	1.0217	1.0056 (0.0078)		0.0095	0.2135	0.9645
		108	Pneumoconiosis	CMUH	208736	12273	196463	0.0026	0.0023		1.0557	1.045	1.0328 (0.008)		-0.0083	0.234	0.9716
		109	Cesarian section	CMUH	221162	112	221050	0.0008	0.0019		0.9663	0.9572	0.9529 (0.0071)		0.0151	0.4549	0.9734
		110	Cerebral aneurysm	CMUH	221068	663	220405	0.002	0.0022		1.0016	1.0083	0.9977 (0.0079)		0.0021	0.2513	0.9934
		111	Unruptured cerebral aneurysm	CMUH	221068	663	220405	0.002	0.0022		1.0016	1.0083	0.9977 (0.0079)		0.0021	0.2513	0.9934
		Abbreviations: No., number; SNP, single nucleotide polymorphism; LDSC, linkage disequilibrium score regression; NA, not applicable; GWAS, genome-wide association study; SE, standard error; FSS, familial short stature; CMUH, China Medical University Hospital; Rg, genetic correlation.
		h2 SNP is the SNP heritability (the proportion of the phenotypic variance caused by additive genes); SE_h2 is the standard error of the SNP heritability; λGC is the genomic control inflation factor.
		Rg is the genetic correlation between two traits; SE_Rg is the standard error of the genetic correlation; P_Rg is the p value of the genetic correlation.
		Significant association (P < 0.05/111) was highlighted in bold.
