# Supplementary material for: Unraveling the genetic links between stature and disease in East Asians: A multi-biobank genetic correlation and risk prediction study
Source: PLoS Genet. 2026 Mar 13;22(3):e1012030. doi: 10.1371/journal.pgen.1012030 (PMC13001983; doi:10.1371/journal.pgen.1012030)
Supplement: S22 Table — (XLSX) [file pgen.1012030.s038.xlsx]

## Sheet: S22
		S22 Table. Genetic correlation of [CMUH]FSS with 118 diseases and traits of CKB database
		No.	Phenotype	Cohort	Participants (number)	Cases (number)	Controls (number)	SNP heritability			GWAS result quality control				[CMUH]FSS (2,050 cases and 27,966 controls)
								h2SNP	SE_h2		λGC	Mean χ2	Intercept (SE)		Rg	SE_Rg	P_Rg
		1	Acute myocardial infarction	CKB	78102	3419	74683	0.0109	0.0059		0.9986	1.015	0.9949 (0.0078)		-0.5158	0.2423	0.0333
		2	Syncope and collapse	CKB	75897	121	75776	0.0115	0.0061		0.9986	1.009	0.9876 (0.0089)		-0.3842	0.2061	0.0623
		3	Shock, not elsewhere classified	CKB	75940	230	75710	0.0102	0.0061		0.9986	0.9908	0.9721 (0.0079)		-0.3027	0.1898	0.1107
		4	Pneumonia due to Streptococcus pneumoniae	CKB	75899	127	75772	0.0034	0.0013		0.2237	0.231	0.2248 (0.0019)		0.2383	0.1538	0.1213
		5	Other chronic obstructive pulmonary disease	CKB	79786	6126	73660	0.0104	0.0058		0.9986	1.016	0.9963 (0.008)		-0.2785	0.1877	0.1379
		6	Emphysema	CKB	77131	1799	75332	0.0086	0.006		0.9986	1.0131	0.9977 (0.0077)		-0.3065	0.2116	0.1475
		7	Varicose veins of lower extremities	CKB	75928	390	75538	0.0101	0.0077		0.9986	0.9816	0.961 (0.0084)		-0.2942	0.2081	0.1575
		8	Other anemias	CKB	76087	823	75264	0.0069	0.0065		0.9986	1.0082	0.9951 (0.008)		-0.3339	0.2591	0.1975
		9	Diseases of vocal cords and larynx, not elsewhere classified	CKB	75875	167	75708	0.0054	0.0057		0.9986	0.9949	0.985 (0.0078)		-0.4543	0.3565	0.2026
		10	Pneumonia, unspecified organism	CKB	78577	7305	71272	0.0068	0.0061		0.9986	1.0103	0.9973 (0.0077)		-0.3699	0.3006	0.2185
		11	Acute upper respiratory infections of multiple and unspecified sites	CKB	77492	6478	71014	0.0089	0.0065		0.9986	1.0157	0.9989 (0.0081)		0.2251	0.2062	0.2752
		12	Inguinal hernia	CKB	75914	256	75658	0.0046	0.0062		0.9986	1.0008	0.9921 (0.0079)		-0.5723	0.5292	0.2795
		13	Other degenerative diseases of nervous system, not elsewhere classified	CKB	75974	284	75690	0.0132	0.007		0.9986	1.0124	0.9867 (0.0078)		0.1734	0.1613	0.2825
		14	Nasal polyp	CKB	75871	127	75744	0.0045	0.0058		0.9986	1.0004	0.9918 (0.0084)		-0.5957	0.5563	0.2843
		15	Noninflammatory disorders of ovary, fallopian tube and broad ligament	CKB	45365	212	45153	0.0149	0.0107		0.9986	1.0056	0.989 (0.0085)		0.2086	0.2001	0.2971
		16	Acute appendicitis	CKB	76013	717	75296	0.004	0.0052		0.9986	1.0001	0.993 (0.0072)		-0.4157	0.4021	0.3013
		17	Other acute ischemic heart diseases	CKB	76027	398	75629	0.0037	0.0057		0.9986	1.001	0.9943 (0.0073)		-0.4272	0.4195	0.3085
		18	Gout	CKB	76016	419	75597	0.0092	0.0061		0.9986	0.9958	0.9789 (0.0081)		0.2172	0.2161	0.3149
		19	Unspecified lump in breast	CKB	45338	199	45139	0.0073	0.0095		0.9986	0.9931	0.985 (0.0078)		-0.3337	0.351	0.3417
		20	Other and unspecified soft tissue disorders, not elsewhere classified	CKB	76195	1128	75067	0.0055	0.0062		0.9986	1.0086	0.9983 (0.0092)		-0.306	0.3237	0.3445
		21	Calculus of kidney and ureter	CKB	76491	2264	74227	0.0092	0.0057		0.9986	1.0111	0.9947 (0.0066)		-0.1904	0.2095	0.3634
		22	Pneumothorax and air leak	CKB	75918	119	75799	0.0062	0.0058		0.9986	0.9994	0.9881 (0.0087)		0.2532	0.2788	0.3638
		23	Acute pancreatitis	CKB	75922	315	75607	0.0152	0.0062		1.0466	1.0092	0.9819 (0.0075)		-0.1488	0.1672	0.3734
		24	Other functional intestinal disorders	CKB	75948	343	75605	0.0062	0.0058		0.9986	1.0055	0.9939 (0.0089)		-0.2362	0.2733	0.3874
		25	Other cerebrovascular diseases	CKB	78681	7817	70864	0.004	0.0057		0.9986	1.01	1.0025 (0.0075)		-0.3844	0.4481	0.3909
		26	Acute pyelonephritis	CKB	75920	234	75686	0.0037	0.0061		0.9986	0.991	0.9842 (0.0076)		0.8343	0.9935	0.401
		27	Malignant neoplasm of stomach	CKB	76026	761	75265	0.007	0.0067		0.9986	1.0021	0.9883 (0.0083)		-0.2907	0.3467	0.4017
		28	Acute bronchitis	CKB	76546	2026	74520	0.0133	0.0061		0.9986	1.0197	0.9957 (0.0073)		0.1376	0.1643	0.4024
		29	Localized swelling, mass and lump of skin and subcutaneous tissue	CKB	75890	195	75695	0.0102	0.0058		0.9986	1.0011	0.9826 (0.0078)		-0.1585	0.1931	0.4117
		30	Inflammatory diseases of prostate	CKB	30698	483	30215	0.0107	0.0131		0.867	0.8547	0.8465 (0.007)		-0.2715	0.3313	0.4124
		31	Asthma	CKB	76406	1073	75333	0.0182	0.0061		0.9986	1.0141	0.9805 (0.0075)		-0.1139	0.1395	0.414
		32	Nephrotic syndrome	CKB	75883	117	75766	0.003	0.0062		0.9986	1.0002	0.9946 (0.0075)		0.7056	0.897	0.4315
		33	Type 2 diabetes mellitus	CKB	77181	4539	72642	0.0266	0.0068		1.0466	1.0514	1.0026 (0.0081)		-0.1014	0.1289	0.4316
		34	Other respiratory disorders	CKB	76148	955	75193	0.0054	0.0059		0.9986	1.0072	0.9972 (0.0075)		-0.2138	0.2782	0.4423
		35	Chronic kidney disease (CKD)	CKB	76025	500	75525	0.0091	0.0062		0.9986	1.0081	0.9916 (0.0073)		-0.1549	0.2081	0.4566
		36	Malignant neoplasm of nasopharynx	CKB	75873	113	75760	0.0031	0.0053		0.9547	0.968	0.9622 (0.0081)		-0.3612	0.5013	0.4711
		37	Age-related cataract	CKB	76206	1314	74892	0.0052	0.0061		0.9986	1.0118	1.0023 (0.0083)		0.2131	0.2962	0.4718
		38	Chronic rhinitis, nasopharyngitis and pharyngitis	CKB	75955	458	75497	0.004	0.0064		1.0466	1.0226	1.0151 (0.0089)		-0.3141	0.4375	0.4728
		39	Nontraumatic intracerebral hemorrhage	CKB	81286	6708	74578	0.0119	0.0062		1.0466	1.0338	1.0106 (0.0081)		-0.1332	0.1858	0.4735
		40	Other disorders of conjunctiva	CKB	76003	562	75441	0.0081	0.0062		0.9986	1.0114	0.9969 (0.0074)		0.1612	0.2284	0.4801
		41	Ill-defined and unknown cause of mortality	CKB	75899	176	75723	0.0034	0.0057		0.9986	1.0005	0.9946 (0.0075)		-0.257	0.3652	0.4817
		42	Malignant neoplasm of pancreas	CKB	75888	172	75716	0.0024	0.0054		1.0466	1.017	1.0125 (0.0075)		-0.4913	0.7019	0.4839
		43	Essential (primary) hypertension	CKB	82697	15236	67461	0.0297	0.0063		1.0466	1.0387	0.9822 (0.0076)		-0.0697	0.1022	0.4949
		44	Thoracic, thoracolumbar, and lumbosacral intervertebral disc disorders	CKB	76744	3287	73457	0.0048	0.0053		0.9986	0.9996	0.9908 (0.0073)		0.2044	0.3051	0.5029
		45	Nontraumatic subarachnoid hemorrhage	CKB	76324	612	75712	0.0124	0.0061		0.9986	1.0183	0.9958 (0.0078)		-0.1284	0.1958	0.5119
		46	Infectious gastroenteritis and colitis, unspecified	CKB	76812	2978	73834	0.0022	0.0057		0.9986	1.004	1.0001 (0.0083)		0.7606	1.1742	0.5171
		47	Malignant neoplasm of breast	CKB	45386	508	44878	0.024	0.0092		0.9986	1.0241	0.9979 (0.0081)		-0.0981	0.1518	0.5181
		48	Mental disorder, not otherwise specified	CKB	75921	257	75664	0.0089	0.0061		0.9986	1	0.9835 (0.0082)		-0.1268	0.198	0.5217
		49	Fracture of femur	CKB	76123	804	75319	0.017	0.0063		1.0466	1.0165	0.9861 (0.0076)		-0.1035	0.1616	0.5218
		50	Other inflammatory liver diseases	CKB	75921	275	75646	0.0104	0.0062		0.9986	1.0116	0.9927 (0.0083)		-0.1228	0.1959	0.5307
		51	Malignant neoplasm of esophagus	CKB	75983	514	75469	0.0077	0.0058		0.9986	1.006	0.9923 (0.0073)		-0.13	0.2176	0.5501
		52	Fracture of rib(s), sternum and thoracic spine	CKB	76016	523	75493	0.0025	0.0064		0.9986	1.002	0.9975 (0.0085)		-0.5172	0.8749	0.5544
		53	Malignant neoplasm without specification of site	CKB	76056	964	75092	0.0022	0.0051		0.9986	0.9994	0.9955 (0.0066)		0.3983	0.6834	0.56
		54	Chronic viral hepatitis	CKB	75909	265	75644	0.0094	0.0059		0.9986	0.9971	0.9801 (0.0076)		0.1216	0.2091	0.5608
		55	Gastric ulcer	CKB	76070	682	75388	0.0039	0.006		0.9986	1.0056	0.9984 (0.0079)		-0.2452	0.4288	0.5674
		56	Benign prostatic hyperplasia	CKB	30915	995	29920	0.0204	0.0161		0.9986	1.0065	0.9911 (0.0085)		0.1217	0.213	0.5676
		57	Chronic ischemic heart disease	CKB	81378	13664	67714	0.0121	0.0051		1.0466	1.0169	0.9939 (0.0075)		-0.0925	0.1651	0.5751
		58	Fracture of shoulder and upper arm	CKB	75976	459	75517	0.0067	0.0076		0.9986	1.0051	0.9922 (0.0092)		-0.258	0.4635	0.5777
		59	Other and unspecified osteoarthritis	CKB	76844	3358	73486	0.0144	0.0064		0.9986	1.0184	0.9922 (0.0082)		-0.0976	0.1778	0.5833
		60	Other abnormal uterine and vaginal bleeding	CKB	45353	159	45194	0.0114	0.0112		0.9986	1.0069	0.9938 (0.0087)		0.1331	0.2434	0.5846
		61	Other disorders of eyelid	CKB	75886	132	75754	0.0023	0.006		0.9547	0.9724	0.9681 (0.0084)		-0.8997	1.6534	0.5863
		62	Injury of unspecified body region	CKB	76327	1532	74795	0.0056	0.0061		0.9986	0.996	0.9859 (0.0074)		0.126	0.2338	0.59
		63	Other disorders of fluid, electrolyte and acid-base balance	CKB	76147	660	75487	0.0101	0.0062		0.9986	1.0106	0.9923 (0.0082)		-0.1116	0.2261	0.6214
		64	Cerebral infarction	CKB	82443	14588	67855	0.0017	0.005		0.9986	1.0192	1.0158 (0.0075)		-0.5592	1.1331	0.6216
		65	Other cataract	CKB	76743	2781	73962	0.002	0.0056		0.9986	1.008	1.0043 (0.0079)		-0.516	1.0514	0.6236
		66	Cholelithiasis	CKB	76504	2414	74090	0.002	0.0059		0.9986	1.0062	1.0025 (0.0077)		-0.8693	1.7768	0.6247
		67	Respiratory tuberculosis	CKB	75948	187	75761	0.0106	0.0068		0.9986	1.0138	0.9936 (0.0082)		-0.0824	0.1729	0.6336
		68	Abnormal results of function studies	CKB	75901	212	75689	0.0116	0.0062		0.9986	1.0083	0.9869 (0.0091)		-0.0762	0.1613	0.6366
		69	Osteoporosis without current pathological fracture	CKB	76032	544	75488	0.0133	0.0058		1.0466	1.0195	0.9956 (0.0076)		-0.0748	0.1603	0.6406
		70	Disorders of vestibular function	CKB	76162	988	75174	0.0021	0.0056		0.9986	0.9951	0.9913 (0.0073)		-0.2906	0.6376	0.6486
		71	Bacterial pneumonia, not elsewhere classified	CKB	75915	221	75694	0.0034	0.0059		0.9986	1.0042	0.9978 (0.0078)		-0.1737	0.3882	0.6546
		72	Unspecified appendicitis	CKB	75914	347	75567	0.0017	0.0054		0.9986	0.9955	0.9925 (0.008)		0.7329	1.7311	0.672
		73	Osteoarthritis of knee	CKB	75954	368	75586	0.0037	0.006		0.9986	0.9907	0.9841 (0.0084)		-0.1432	0.3421	0.6755
		74	Malignant neoplasm of cervix uteri	CKB	45379	244	45135	0.0047	0.0101		0.9986	0.9954	0.9902 (0.0073)		-0.1803	0.4406	0.6825
		75	Other pulmonary heart diseases	CKB	77524	2428	75096	0.0033	0.0055		0.9986	1.0047	0.9987 (0.0081)		0.1284	0.3231	0.6911
		76	Cervical disc disorders	CKB	75950	454	75496	0.0021	0.0052		0.9986	0.9988	0.9951 (0.0078)		0.1994	0.5019	0.6911
		77	Atrial fibrillation and flutter	CKB	75932	249	75683	0.002	0.006		0.9986	0.9914	0.9876 (0.0075)		0.2735	0.7507	0.7156
		78	Unspecified chronic bronchitis	CKB	79035	4735	74300	0.0083	0.0056		0.9986	1.0186	1.0028 (0.0075)		-0.0749	0.2136	0.7258
		79	Neoplasm of uncertain behavior of endocrine glands	CKB	75865	135	75730	0.0067	0.006		0.9986	1.0047	0.9924 (0.0078)		-0.0809	0.2309	0.7262
		80	Headache	CKB	76235	1213	75022	0.0036	0.0056		0.9986	0.9916	0.9851 (0.0079)		-0.1121	0.3237	0.729
		81	Other and unspecified injuries of head	CKB	75931	299	75632	0.002	0.006		0.9986	1.0034	0.9995 (0.0079)		0.4608	1.4068	0.7433
		82	Retinal detachments and breaks	CKB	75880	153	75727	0.0015	0.0052		0.9986	1.0077	1.0049 (0.0077)		0.3505	1.0888	0.7475
		83	Obstructive and reflux uropathy	CKB	75901	231	75670	0.0019	0.0059		0.9986	1.0031	0.9995 (0.0088)		-0.1842	0.5759	0.749
		84	Unspecified diabetes mellitus	CKB	77373	5068	72305	0.0283	0.0067		1.0466	1.0486	0.9982 (0.0084)		-0.0398	0.1262	0.7527
		85	Chronic nephritic syndrome	CKB	75924	244	75680	0.0086	0.0062		0.9986	1.005	0.9894 (0.0075)		-0.0671	0.2151	0.755
		86	Other diseases of stomach and duodenum	CKB	75920	366	75554	0.0017	0.0056		0.9986	0.9994	0.9963 (0.0075)		0.2773	0.8929	0.7561
		87	Epilepsy and recurrent seizures	CKB	75961	235	75726	0.0048	0.0059		0.9986	1.0012	0.9924 (0.0075)		-0.0973	0.3165	0.7586
		88	Malignant neoplasm of thyroid gland	CKB	75862	128	75734	0.0041	0.0057		0.9089	0.9126	0.9046 (0.0075)		-0.1039	0.3423	0.7615
		89	Superficial injury of head	CKB	75892	121	75771	0.0032	0.0061		0.9986	0.9959	0.9898 (0.0077)		0.1114	0.3678	0.762
		90	Leukemia of unspecified cell type	CKB	75889	118	75771	0.0042	0.0063		0.9986	1.0073	0.9995 (0.0089)		0.0881	0.3189	0.7823
		91	Other nontoxic goiter	CKB	75931	446	75485	0.0042	0.0057		0.9986	1.0006	0.9928 (0.0078)		-0.0778	0.2902	0.7886
		92	Other diseases of digestive system	CKB	76168	966	75202	0.0044	0.0052		0.9986	1.0055	0.9977 (0.0069)		-0.0762	0.287	0.7906
		93	Other symptoms and signs involving the circulatory and respiratory system	CKB	75905	145	75760	0.007	0.0069		0.9986	1.0069	0.9933 (0.0085)		-0.0639	0.2472	0.7962
		94	Somatoform disorders	CKB	75885	125	75760	0.0023	0.0059		0.9986	0.9978	0.9934 (0.0093)		0.11	0.427	0.7967
		95	Peptic ulcer, site unspecified	CKB	75943	242	75701	0.0024	0.0058		0.9986	0.9878	0.9836 (0.0073)		0.1062	0.4173	0.7992
		96	Other and unspecified nontraumatic intracranial hemorrhage	CKB	75907	146	75761	0.0071	0.0061		0.9986	0.9977	0.9843 (0.0081)		-0.0586	0.2374	0.8052
		97	Other rheumatic heart diseases	CKB	75967	268	75699	0.0026	0.0062		0.9986	1.0019	0.9972 (0.0086)		-0.1023	0.4159	0.8057
		98	Other disorders of urinary system	CKB	76229	1314	74915	0.004	0.0059		0.9986	0.9988	0.9915 (0.0077)		-0.0692	0.2815	0.8057
		99	Other headache syndromes	CKB	76004	434	75570	0.0111	0.0062		0.9986	1.0104	0.9898 (0.008)		0.0477	0.1965	0.8082
		100	Unspecified kidney failure	CKB	76099	659	75440	0.0109	0.0056		0.9986	1.0056	0.9861 (0.0072)		0.0408	0.1698	0.8101
		101	Other diseases of gallbladder	CKB	75889	172	75717	0.0084	0.006		1.0466	1.0229	1.0073 (0.0085)		-0.0465	0.2048	0.8204
		102	Abnormal findings on diagnostic imaging of other body structures	CKB	75873	110	75763	0.0042	0.0065		0.9986	1.0033	0.9949 (0.0079)		0.0764	0.3608	0.8323
		103	Bronchitis, not specified as acute or chronic	CKB	77099	3500	73599	0.0118	0.0054		0.9986	1.0178	0.996 (0.0072)		0.0322	0.1588	0.8391
		104	Other and unspecified polyneuropathies	CKB	75880	129	75751	0.0022	0.0061		0.9986	1.007	1.003 (0.008)		-0.1029	0.5117	0.8406
		105	Secondary malignant neoplasm of other and unspecified sites	CKB	75887	155	75732	0.0021	0.0062		0.9986	1.0001	0.9961 (0.0083)		-0.0849	0.4525	0.8512
		106	Cardiac arrest	CKB	76054	405	75649	0.0054	0.0061		0.9986	1.0024	0.9924 (0.0075)		0.052	0.2783	0.8517
		107	Abscess of anal and rectal regions	CKB	75893	162	75731	0.002	0.0063		0.9986	0.9966	0.9929 (0.0078)		0.0764	0.4683	0.8705
		108	Female genital prolapse	CKB	45344	125	45219	0.0193	0.0104		0.9986	1.001	0.9792 (0.0086)		-0.0279	0.1799	0.8766
		109	Leiomyoma of uterus	CKB	45432	931	44501	0.0166	0.0106		0.9986	0.9997	0.9817 (0.0081)		0.0305	0.211	0.8851
		110	Abdominal and pelvic pain	CKB	76358	1974	74384	0.0029	0.0057		0.9986	1.0002	0.995 (0.008)		-0.0568	0.4377	0.8967
		111	Respiratory failure, not elsewhere classified	CKB	76156	598	75558	0.006	0.0056		0.9986	1.011	1.0002 (0.008)		-0.0229	0.2362	0.9229
		112	Purpura and other hemorrhagic conditions		75905	218	75687	0.0038	0.0059		0.9986	1.0002	0.9929 (0.008)		0.0295	0.3101	0.9241
		113	Fibrosis and cirrhosis of liver		76006	537	75469	0.0034	0.0063		0.9986	1.0027	0.9965 (0.0083)		0.0336	0.3704	0.9277
		114	Benign neoplasm of breast		45335	141	45194	0.0062	0.011		0.9986	1.0059	0.9989 (0.0087)		-0.0347	0.4693	0.9411
		115	Malignant neoplasm of rectum		75936	450	75486	0.0048	0.0053		0.9986	1.0123	1.0035 (0.0073)		0.0157	0.302	0.9585
		116	Dorsalgia		76687	3030	73657	0.006	0.0056		0.9986	1.0018	0.9905 (0.0079)		-0.0107	0.2552	0.9665
		117	Bronchiectasis		76052	467	75585	0.0066	0.006		0.9986	1.004	0.9921 (0.0074)		0.0057	0.2401	0.981
		118	Other joint disorder, not elsewhere classified		76115	1063	75052	0.0059	0.0059		0.9986	1.0083	0.9973 (0.0077)		0.002	0.2629	0.9938
		Abbreviations: No., number; SNP, single nucleotide polymorphism; LDSC, linkage disequilibrium score regression; NA, not applicable; GWAS, genome-wide association study; SE, standard error; FSS, familial short stature; CKB, China Kadoorie Biobank; Rg, genetic correlation.
		h2 SNP is the SNP heritability (the proportion of the phenotypic variance caused by additive genes); SE_h2 is the standard error of the SNP heritability; λGC is the genomic control inflation factor.
		Rg is the genetic correlation between two traits; SE_Rg is the standard error of the genetic correlation; P_Rg is the p value of the genetic correlation.
		Significant association (P < 0.05/118) was highlighted in bold.
