# Supplementary material for: Unraveling the genetic links between stature and disease in East Asians: A multi-biobank genetic correlation and risk prediction study
Source: PLoS Genet. 2026 Mar 13;22(3):e1012030. doi: 10.1371/journal.pgen.1012030 (PMC13001983; doi:10.1371/journal.pgen.1012030)
Supplement: S23 Table — (XLSX) [file pgen.1012030.s039.xlsx]

## Sheet: S23
		S23 Table. Genetic correlation of [CMUH]FSS with 179 diseases and traits of BBJ database
		No.	Category	Phenotype	Cohort	Participants (number)	Cases (number)	Controls (number)	SNP heritability			GWAS result quality control				[CMUH]FSS (2,050 cases and 27,966 controls)
									h2SNP	SE_h2		λGC	Mean χ2	Intercept (SE)		Rg	SE_Rg	P_Rg
		1	Anthropometric	Height (Height)	BBJ	165056	-	-	0.3749	0.0246		1.7648	2.5747	1.1788 (0.034)		-0.8711	0.0508	6.1913e-66
		2	Anthropometric	Body weight (BW)	BBJ	165419	-	-	0.2075	0.012		1.6259	1.8915	1.1379 (0.0201)		-0.5834	0.0521	4.2213e-29
		3	Liver-related	Total Bilirubin (TBil)	BBJ	124341	-	-	0.0412	0.0091		1.1459	1.1936	1.0769 (0.0259)		-0.2577	0.0788	0.0011
		4	ICD10 H	Cataract	BBJ	178726	38194	140532	0.0142	0.003		1.0466	1.0535	0.9939 (0.0088)		0.3063	0.1156	0.0081
		5	ICD10 A	Pulmonary tuberculosis	BBJ	178671	7800	170871	0.0106	0.0036		1.0255	1.0394	0.9934 (0.0091)		-0.3377	0.1378	0.0143
		6	ATC M	Anti-inflammatory and antirheumatic products, non-steroids	BBJ	178726	29694	149032	0.0074	0.0027		1.0588	1.0669	1.0352 (0.0091)		-0.4498	0.1853	0.0152
		7	ATC C	Vasodilators used in cardiac diseases	BBJ	178726	17050	161676	0.0334	0.004		1.0957	1.1153	0.9806 (0.0095)		-0.181	0.0781	0.0205
		8	ICD10 C	Lung cancer	BBJ	178726	4444	174282	0.0073	0.003		1.0255	1.0324	1.0007 (0.0086)		-0.3591	0.1572	0.0223
		9	ICD10 I	Angina pectoris	BBJ	159165	14007	145158	0.0303	0.0048		1.0649	1.1	0.986 (0.0109)		-0.1699	0.0801	0.0339
		10	ATC C	Beta blocking agents	BBJ	178726	20367	158359	0.0239	0.0048		1.0741	1.1082	1.0026 (0.0103)		-0.1849	0.0893	0.0384
		11	ICD10 I	Chronic heart failure	BBJ	178726	10540	168186	0.009	0.0027		1.0345	1.0412	1.0034 (0.0085)		-0.2728	0.1323	0.0392
		12	ICD10 K	Cholelithiasis	BBJ	177558	9305	168253	0.017	0.0035		1.0527	1.0627	0.9931 (0.0102)		-0.2066	0.1004	0.0396
		13	ICD10 C	Colorectal cancer	BBJ	167691	8305	159386	0.0192	0.0037		1.0527	1.0673	0.9943 (0.0089)		-0.1876	0.0933	0.0443
		14	ATC C	Agents acting on the renin-angiotensin system	BBJ	178726	45820	132906	0.0392	0.0044		1.1175	1.167	1.0001 (0.0098)		-0.146	0.0747	0.0504
		15	Blood pressure	Mean arterial pressure (MAP)	BBJ	145502	-	-	0.0651	0.0074		1.2005	1.2933	1.0713 (0.0129)		-0.1393	0.0715	0.0512
		16	Blood pressure	Sytolic blood pressure (SBP)	BBJ	145505	-	-	0.0712	0.0077		1.2005	1.3131	1.0702 (0.0127)		-0.1288	0.0686	0.0605
		17	Metabolic	HbA1c (HbA1c)	BBJ	71221	-	-	0.0639	0.0108		1.0957	1.1671	1.063 (0.0125)		-0.1832	0.0977	0.0607
		18	Metabolic	Glucose (BS)	BBJ	133336	-	-	0.0319	0.0051		1.0957	1.1359	1.0397 (0.0121)		-0.1579	0.086	0.0664
		19	ATC A	Drugs used in diabetes	BBJ	178726	30515	148211	0.0708	0.01		1.1491	1.3059	1.0231 (0.0323)		-0.1167	0.0646	0.0709
		20	Blood pressure	Diastolic blood pressure (DBP)	BBJ	145515	-	-	0.0523	0.0062		1.2005	1.2428	1.0646 (0.0121)		-0.1399	0.0779	0.0725
		21	ICD10 L	Atopic dermatitis	BBJ	168103	4296	163807	0.0168	0.0048		1.0255	1.046	0.979 (0.0105)		0.187	0.1069	0.0801
		22	ICD10 J	Allergic rhinitis	BBJ	161563	7897	153666	0.0112	0.0033		1.0375	1.0452	1.0033 (0.0085)		0.2608	0.1491	0.0802
		23	ICD10 I	Stable angina pectoris	BBJ	165047	18833	146214	0.035	0.0059		1.0772	1.1356	0.9993 (0.0113)		-0.15	0.0871	0.0849
		24	Blood cell	Hemoglobin (Hb)	BBJ	152447	-	-	0.0657	0.0072		1.2005	1.3111	1.0788 (0.0169)		0.112	0.0668	0.0934
		25	Blood cell	Red blood cell count (RBC)	BBJ	153512	-	-	0.1244	0.0147		1.3101	1.537	1.1093 (0.0242)		0.0971	0.0607	0.1096
		26	ICD10 B	Chronic hepatitis B	BBJ	171822	2234	169588	0.0137	0.0055		1.0225	1.0291	0.9725 (0.0098)		-0.165	0.1046	0.1146
		27	ATC B	Antithrombotic agents	BBJ	178726	54220	124506	0.0228	0.004		1.0926	1.1314	1.0364 (0.0104)		-0.1504	0.0958	0.1166
		28	ICD10 B	Chronic hepatitis C	BBJ	176698	7110	169588	0.0104	0.003		1.0225	1.0352	0.9911 (0.0082)		0.1935	0.1233	0.1168
		29	Blood cell	Hematocrit (Ht)	BBJ	153015	-	-	0.0707	0.0075		1.2005	1.3316	1.0803 (0.019)		0.1044	0.0666	0.1172
		30	ATC C	Calcium channel blockers	BBJ	178726	49327	129399	0.0473	0.0048		1.1207	1.1859	0.9893 (0.011)		-0.1123	0.0738	0.1285
		31	Anthropometric	Body mass index (BMI)	BBJ	163835	-	-	0.1717	0.0107		1.5585	1.7486	1.1213 (0.0181)		-0.0792	0.0534	0.1377
		32	ICD10 K	Gastric ulcer	BBJ	173877	12650	161227	0.0089	0.0031		1.0315	1.0417	1.0051 (0.0085)		-0.1868	0.1272	0.142
		33	ICD10 A	Nontuberculous Mycobacterial infection	BBJ	172384	64	172320	0.005	0.0024		0.9986	0.9876	0.9678 (0.0074)		0.2718	0.1882	0.1488
		34	Kidney-related	Uric acids (UA)	BBJ	129405	-	-	0.1806	0.0594		1.2005	1.5994	1.0007 (0.032)		-0.0845	0.0589	0.1513
		35	ICD10 J	Pneumonia	BBJ	178726	7423	171303	0.0045	0.0027		1.0165	1.0223	1.0032 (0.0079)		-0.3012	0.2106	0.1526
		36	ATC C	Diuretics	BBJ	178726	22356	156370	0.017	0.0033		1.0679	1.0838	1.0133 (0.0088)		-0.147	0.1038	0.1568
		37	ICD10 C	Breast cancer	BBJ	79550	6325	73225	0.0316	0.0077		1.0225	1.0405	0.9813 (0.0101)		-0.1583	0.1131	0.1614
		38	ICD10 J	Pollinosis	BBJ	172259	18593	153666	0.0172	0.0031		1.0649	1.0756	1.0071 (0.0083)		0.1447	0.1035	0.1619
		39	ICD10 I	Ischemic stroke	BBJ	174686	22664	152022	0.0176	0.0035		1.0618	1.0782	1.0051 (0.0089)		0.1442	0.1032	0.1624
		40	Blood cell	Platelet count (Plt)	BBJ	148623	-	-	0.1795	0.0288		1.3101	1.6928	1.0892 (0.0262)		0.0714	0.0515	0.1657
		41	ICD10 K	Ulcerative colitis	BBJ	178689	314	178375	0.0101	0.0038		0.9986	1.0122	0.9697 (0.0096)		-0.1953	0.1431	0.1724
		42	ICD10 I	Cardiomegaly	BBJ	178726	743	177983	0.0035	0.0028		1.0105	1.0123	0.9971 (0.0091)		-0.3409	0.2585	0.1872
		43	ICD10 L	Type 2 diabetes	BBJ	177415	45383	132032	0.0934	0.0134		1.1619	1.3887	1.0142 (0.044)		-0.0775	0.0606	0.2008
		44	ICD10 K	Colon polyp	BBJ	170820	4768	166052	0.0062	0.0036		1.0165	1.0301	1.005 (0.0091)		-0.2354	0.1924	0.2211
		45	ICD10 H	Retinitis pigmentosa	BBJ	169058	155	168903	0.0019	0.0028		1.0075	1.0049	0.9974 (0.0082)		0.9546	0.7805	0.2213
		46	ATC C	HMG CoA reductase inhibitors	BBJ	178726	33295	145431	0.0453	0.0087		1.0988	1.1911	0.9968 (0.0216)		0.0853	0.0714	0.2323
		47	ATC A	Drugs for peptic ulcer and gastro-esophageal reflux disease	BBJ	178726	53363	125363	0.0088	0.0031		1.0772	1.0794	1.0432 (0.009)		-0.1913	0.161	0.2345
		48	ICD10 D	Uterine fibroid	BBJ	80208	14475	65733	0.0476	0.0086		1.0315	1.0683	0.9818 (0.0115)		0.1044	0.0905	0.249
		49	ICD10 R	Febrile seizure	BBJ	175846	574	175272	0.004	0.0029		1.0255	1.0203	1.0037 (0.0085)		-0.2414	0.2128	0.2564
		50	ICD10 E	Type 1 diabetes	BBJ	133251	1219	132032	0.0075	0.004		1.0105	1.0164	0.992 (0.0088)		0.2068	0.183	0.2585
		51	ICD10 M	Systemic lupus erythematoss	BBJ	176254	317	175937	0.0021	0.0026		1.0285	1.0255	1.0169 (0.0089)		-0.5018	0.45	0.2648
		52	ICD10 N	Nephrotic syndrome	BBJ	178726	1314	177412	0.0027	0.0027		1.0135	1.0147	1.003 (0.008)		-0.3935	0.3533	0.2655
		53	ATC R	Antihistamines for systemic use	BBJ	178726	10163	168563	0.0094	0.003		1.0466	1.0424	1.0014 (0.0078)		-0.1611	0.1482	0.2769
		54	Blood pressure	Pulse pressure (PP)	BBJ	145445	-	-	0.0508	0.006		1.2005	1.2203	1.0469 (0.0108)		-0.0813	0.0759	0.2837
		55	ICD10 E	Hypothyroidism	BBJ	173770	1114	172656	0.004	0.0035		1.0075	1.0176	1.001 (0.0096)		-0.2178	0.2041	0.2858
		56	Liver-related	Aspartate transaminase (AST)	BBJ	150068	-	-	0.0709	0.012		1.2005	1.2973	1.0484 (0.0146)		0.0886	0.083	0.2861
		57	ICD10 C	Esophageal cancer	BBJ	160589	1388	159201	0.0152	0.0057		1.0345	1.0475	0.9891 (0.0091)		-0.1323	0.1241	0.2863
		58	Protein	Total protein (TP)	BBJ	133321	-	-	0.0727	0.0084		1.2005	1.3203	1.0951 (0.0231)		0.0794	0.0749	0.289
		59	ICD10 C	Gastric cancer	BBJ	167122	7921	159201	0.0157	0.0046		1.0255	1.0493	0.9881 (0.0083)		-0.1132	0.1069	0.2895
		60	ICD10 E	Hashimoto's disease	BBJ	173193	537	172656	0.003	0.0031		1.0075	1.0109	0.9981 (0.0085)		-0.28	0.2662	0.2929
		61	ATC N	Salicylic acid and derivatives	BBJ	178726	41461	137265	0.0343	0.005		1.1019	1.1606	1.0203 (0.0105)		-0.0854	0.0816	0.2951
		62	ICD10 M	Spinal canal stenosis	BBJ	178726	661	178065	0.0043	0.0023		1.0046	1.0086	0.9907 (0.0075)		-0.1914	0.1955	0.3275
		63	ICD10 L	Keloid	BBJ	178726	1055	177671	0.0073	0.0027		1.0046	1.0164	0.9862 (0.0087)		-0.1511	0.157	0.3359
		64	Blood cell	Lymphocyte count (Lym)	BBJ	95717	-	-	0.0809	0.0101		1.1459	1.2268	1.0456 (0.0113)		0.0626	0.0661	0.3433
		65	Blood cell	Mean corpuscular hemoglobin concentration (MCHC)	BBJ	135482	-	-	0.065	0.0102		1.1459	1.2624	1.0695 (0.0154)		0.0687	0.0733	0.3487
		66	ICD10 C	Pancreatic cancer	BBJ	159700	499	159201	0.0041	0.003		1.0016	0.9999	0.9841 (0.0081)		-0.2148	0.2315	0.3535
		67	Blood cell	White blood cell count (WBC)	BBJ	154355	-	-	0.1147	0.0116		1.3101	1.4868	1.087 (0.0165)		0.0517	0.0557	0.354
		68	ICD10 N	Urolithiasis	BBJ	178726	11699	167027	0.0317	0.0044		1.0649	1.1234	0.9905 (0.0107)		-0.0729	0.0792	0.3572
		69	ICD10 I	Subarachnoid hemorrhage	BBJ	153225	1203	152022	0.0051	0.0028		1.0075	1.0116	0.9935 (0.0071)		-0.188	0.2064	0.3624
		70	Protein	Albumin (Alb)	BBJ	120539	-	-	0.0648	0.0094		1.1459	1.1975	1.0125 (0.013)		0.0652	0.0722	0.3662
		71	Blood cell	Monocyte count (Mono)	BBJ	95119	-	-	0.075	0.0139		1.1459	1.266	1.1005 (0.0197)		0.0633	0.0705	0.3686
		72	Blood cell	Basophil count (Baso)	BBJ	91908	-	-	0.0483	0.0113		1.0957	1.1798	1.0763 (0.0165)		0.0765	0.0858	0.3727
		73	ATC R	Glucocorticoids	BBJ	178726	13102	165624	0.0103	0.003		1.0649	1.0682	1.0251 (0.0086)		0.1141	0.1291	0.3765
		74	ICD10 C	Endometrial cancer	BBJ	61814	1200	60614	0.0208	0.0077		1.0165	1.0175	0.987 (0.008)		0.1298	0.1473	0.3782
		75	ICD10 H	Chronic suppurative otitis media	BBJ	178726	2206	176520	0.0013	0.0024		1.0165	1.0066	1.0012 (0.008)		0.5062	0.5816	0.3841
		76	ICD10 N	Ovarian cyst	BBJ	82761	2896	79865	0.0063	0.007		1.0105	1.0115	0.9989 (0.0096)		-0.2613	0.3022	0.3872
		77	Electrolytes	Calcium (Ca)	BBJ	83980	-	-	0.0642	0.0109		1.0957	1.1377	1.0133 (0.0115)		0.0786	0.0914	0.3901
		78	ICD10 N	Endometriosis	BBJ	82761	1786	80975	0.003	0.0051		1.0165	1.0104	1.0047 (0.0081)		0.4389	0.5114	0.3908
		79	ICD10 M	Polymyositis	BBJ	175657	58	175599	0.0014	0.0026		0.9809	0.9732	0.9672 (0.0083)		0.5303	0.6271	0.3978
		80	ICD10 L	Urticaria	BBJ	172083	9893	162190	0.0063	0.0029		1.0165	1.0266	0.9999 (0.0093)		-0.1382	0.1641	0.3994
		81	ICD10 H	Meniere's disease	BBJ	178726	1290	177436	0.0025	0.0028		1.0135	1.012	1.0005 (0.009)		-0.2263	0.2744	0.4095
		82	ICD10 I	Varicose	BBJ	178726	474	178252	0.003	0.0028		1.0046	1.0067	0.9936 (0.0084)		-0.2117	0.2625	0.4198
		83	ICD10 C	Skin cancer	BBJ	178726	154	178572	0.0017	0.0027		1.0016	1.0019	0.9948 (0.0082)		0.3566	0.4481	0.4261
		84	ICD10 K	Inguinal hernia	BBJ	178726	1664	177062	0.0046	0.0025		1.0195	1.0244	1.0054 (0.0084)		0.1493	0.1888	0.4292
		85	Blood cell	Eosinophil count (Eosino)	BBJ	93063	-	-	0.0946	0.0182		1.1459	1.2535	1.0364 (0.0153)		-0.0536	0.0679	0.4299
		86	ICD10 K	Chronic pancreatitis	BBJ	177928	457	177471	0.0022	0.0026		1.0075	1.0079	0.9987 (0.0079)		-0.2447	0.3111	0.4315
		87	ATC R	Adrenergics, inhalants	BBJ	178726	5880	172846	0.0126	0.0031		1.0375	1.0537	1.0002 (0.0086)		-0.0957	0.1218	0.4318
		88	Metabolic	Triglycerides (TG)	BBJ	111667	-	-	0.1384	0.0373		1.1459	1.3854	1.0355 (0.0202)		-0.0479	0.0613	0.434
		89	ICD10 G	Myasthenia gravis	BBJ	178711	81	178630	0.002	0.0029		1.0075	1.0015	0.9928 (0.0081)		0.5318	0.6818	0.4354
		90	Metabolic	Total cholesterol (TC)	BBJ	135808	-	-	0.0555	0.0132		1.1459	1.2746	1.0965 (0.0323)		0.0584	0.0751	0.4365
		91	ICD10 J	Chronic obstructive pulmonary disease	BBJ	166670	4017	162653	0.0133	0.004		1.0285	1.0414	0.9897 (0.0093)		-0.1028	0.1323	0.437
		92	ICD10 I	Aortic aneurysm	BBJ	174756	1155	173601	0.0114	0.0027		1.0285	1.0363	0.9886 (0.0082)		-0.092	0.1208	0.4463
		93	ICD10 S	Compression_ fracture	BBJ	178726	2856	175870	0.0036	0.0026		1.0165	1.0152	0.9999 (0.0085)		0.1791	0.2354	0.4468
		94	Liver-related	G-glutamyl transpeptidase (GGT)	BBJ	133471	-	-	0.1498	0.0481		1.2005	1.496	1.0552 (0.0497)		-0.0556	0.0736	0.4503
		95	ICD10 O	Pre-eclampsia	BBJ	82085	123	81962	0.0047	0.0054		1.0165	1.0006	0.9913 (0.0077)		-0.2326	0.3113	0.4549
		96	ICD10 K	Periodontal disease	BBJ	178726	9560	169166	0.0013	0.0027		1.0046	1.005	0.9993 (0.0092)		0.4975	0.6742	0.4606
		97	Kidney-related	Blood urea nitrogen (BUN)	BBJ	148767	-	-	0.0712	0.0072		1.2531	1.3301	1.0898 (0.0128)		0.05	0.0684	0.4647
		98	Metabolic	LDL-cholesterol (LDL-C)	BBJ	72866	-	-	0.0627	0.0196		1.0957	1.1761	1.065 (0.0265)		0.0724	0.0991	0.4651
		99	ICD10 J	Asthma	BBJ	175948	13015	162933	0.0293	0.0042		1.0618	1.1148	0.9946 (0.0102)		-0.0601	0.084	0.4748
		100	Kidney-related	Serum creatinine (sCr)	BBJ	150266	-	-	0.1092	0.0112		1.3101	1.4917	1.1007 (0.0155)		-0.044	0.0621	0.4781
		101	ICD10 S	Head injury	BBJ	178726	2440	176286	0.004	0.0025		0.9986	1.0124	0.9953 (0.0083)		0.1497	0.2113	0.4785
		102	ICD10 N	Acute renal failure	BBJ	174810	465	174345	0.0016	0.0027		0.9957	1.0039	0.9974 (0.0075)		0.3167	0.4592	0.4904
		103	ICD10 I	Hypertrophic cardiomyopathy	BBJ	178128	383	177745	0.0032	0.0027		1.0046	1.0048	0.9916 (0.0073)		-0.1509	0.2201	0.4931
		104	ICD10 I	Cerebral aneurysm	BBJ	155154	3132	152022	0.0129	0.0037		1.0436	1.0402	0.9913 (0.0096)		-0.0879	0.1288	0.495
		105	ICD10 M	Rheumatoid arthritis	BBJ	178616	5348	173268	0.0265	0.0131		1.0436	1.1068	0.9834 (0.021)		0.0584	0.0911	0.5213
		106	ICD10 K	Autoimmune hepatitis	BBJ	166614	85	166529	0.0064	0.0027		1.0165	1.005	0.9789 (0.0075)		-0.1006	0.1663	0.5451
		107	ICD10 F	Schizophrenia	BBJ	177893	99	177794	0.0016	0.0025		1.0105	0.9974	0.9906 (0.0088)		-0.2113	0.353	0.5494
		108	ATC N	Antidepressants	BBJ	178726	3288	175438	0.0035	0.0027		1.0225	1.028	1.0127 (0.0092)		0.1275	0.2245	0.5699
		109	ICD10 G	Carpal tunnel syndrome	BBJ	178726	192	178534	0.0052	0.0025		1.0165	1.0103	0.9885 (0.0074)		0.1046	0.1842	0.5702
		110	Inflammatory	C-reactive protein (CRP)	BBJ	83025	-	-	0.0114	0.0088		1.0466	1.097	1.0746 (0.0133)		-0.1076	0.1922	0.5756
		111	ICD10 D	Iron deficiency anemia	BBJ	178675	4618	174057	0.0027	0.0027		1.0075	1.0139	1.0021 (0.0086)		-0.1522	0.2823	0.5898
		112	ICD10 J	Bronchitis	BBJ	171465	1465	170000	0.0017	0.0025		1.0195	1.0105	1.0036 (0.0078)		0.1746	0.3255	0.5917
		113	Liver-related	Alanine aminotransferase (ALT)	BBJ	150545	-	-	0.0563	0.0082		1.1459	1.2422	1.0447 (0.0132)		0.0392	0.0748	0.6007
		114	ICD10 J	Chronic sinusitis	BBJ	156843	4617	152226	0.0178	0.0103		1.0165	1.0458	0.9722 (0.0161)		-0.0625	0.121	0.6053
		115	ICD10 N	Mastopathy	BBJ	82761	575	82186	0.0097	0.0054		1.0255	1.0087	0.99 (0.0074)		-0.0987	0.1931	0.6094
		116	Blood cell	Mean corpuscular volume (MCV)	BBJ	129832	-	-	0.2042	0.0316		1.2531	1.675	1.1007 (0.0285)		-0.0284	0.056	0.6125
		117	ICD10 N	Neuropathic bladder	BBJ	178726	308	178418	0.0022	0.0027		1.0046	1.01	1.0009 (0.0082)		-0.1442	0.2855	0.6136
		118	ATC N	Antimigraine preparations	BBJ	178726	387	178339	0.0021	0.0026		1.0105	1.0023	0.9929 (0.0088)		0.1656	0.3319	0.6177
		119	ICD10 H	Allergic conjunctivitis	BBJ	178619	3900	174719	0.0061	0.0031		1.0105	1.0204	0.995 (0.0092)		0.0876	0.1836	0.6333
		120	ICD10 F	Substance dependence	BBJ	178726	118	178608	0.0009	0.0028		1.0046	0.9928	0.9888 (0.0088)		0.4351	0.9208	0.6366
		121	Blood cell	Mean corpuscular hemoglobin (MCH)	BBJ	128028	-	-	0.1841	0.0305		1.2005	1.6202	1.1052 (0.034)		-0.0259	0.0569	0.6489
		122	ICD10 I	Intracerebral hemorrhage	BBJ	153478	1456	152022	0.0116	0.0035		1.0285	1.0261	0.9834 (0.0091)		-0.0629	0.143	0.66
		123	ICD10 K	Acute pancreatitis	BBJ	178298	827	177471	0.002	0.0028		1.0016	1.0053	0.997 (0.0089)		-0.1357	0.3089	0.6603
		124	ICD10 M	Osteoporosis	BBJ	178726	9794	168932	0.0113	0.0032		1.0375	1.0415	0.9932 (0.0094)		-0.0535	0.1232	0.664
		125	ICD10 L	Contact dermatitis	BBJ	162024	247	161777	0.0022	0.0033		1.0165	1.0192	1.0103 (0.0099)		-0.1346	0.3184	0.6725
		126	ATC S	Antiglaucoma preparations and miotics	BBJ	178726	5911	172815	0.0074	0.0027		1.0466	1.0434	1.0127 (0.0085)		0.0586	0.1451	0.6865
		127	ICD10 M	Sjogren's syndrome	BBJ	175902	303	175599	0.009	0.0031		1.0165	1.0239	0.9863 (0.0086)		0.0594	0.1472	0.6868
		128	ICD10 C	Hepatic cancer	BBJ	161323	2122	159201	0.0048	0.0034		1.0075	1.0136	0.9954 (0.0092)		0.0822	0.2173	0.7053
		129	ATC L	Immunosuppressants	BBJ	178726	3483	175243	0.0136	0.0063		1.0375	1.0538	0.9929 (0.0124)		-0.0438	0.1198	0.7146
		130	ICD10 J	Pediatric asthma	BBJ	162350	547	161803	0.0026	0.0027		1.0016	0.9998	0.9895 (0.0082)		0.0875	0.2497	0.726
		131	ICD10 J	Pulmonary Fibrosis	BBJ	177100	126	176974	0.0023	0.0026		1.0075	0.9986	0.9892 (0.008)		-0.0889	0.2612	0.7337
		132	ICD10 H	Hearing loss, difficulty in hearing	BBJ	178726	3400	175326	0.0007	0.0024		1.0165	1.0078	1.0048 (0.0085)		0.222	0.711	0.7549
		133	ICD10 I	Peripheral arterial disease	BBJ	177713	4112	173601	0.0158	0.0033		1.0225	1.049	0.9839 (0.0083)		0.0333	0.1091	0.7603
		134	Liver-related	Alkaline phosphatase (ALP)	BBJ	118886	-	-	0.1007	0.0307		1.2005	1.3711	1.1119 (0.027)		-0.0193	0.0668	0.773
		135	ATC C	Antihypertensives	BBJ	178726	5688	173038	0.017	0.0029		1.0618	1.0742	1.003 (0.0079)		0.0291	0.106	0.7835
		136	ICD10 H	Retinal detachment	BBJ	170292	1389	168903	0.0027	0.0025		1.0075	1.0069	0.9961 (0.008)		-0.0702	0.2595	0.7867
		137	Blood cell	Neutrophil count (Neutro)	BBJ	82810	-	-	0.112	0.0144		1.1459	1.2552	1.0404 (0.012)		0.0189	0.0702	0.7878
		138	ICD10 J	Tonsillitis	BBJ	152266	420	151846	0.0035	0.0033		0.9839	0.991	0.9781 (0.0088)		0.0638	0.2469	0.796
		139	ICD10 H	Glaucoma	BBJ	177351	8448	168903	0.0161	0.0031		1.0466	1.0671	1.0012 (0.0087)		-0.0313	0.1216	0.7971
		140	ICD10 N	Chronic glomerulonephritis	BBJ	174555	210	174345	0.0012	0.0025		1.0105	0.9955	0.9907 (0.0081)		-0.078	0.3491	0.8232
		141	ICD10 I	Myocarditis	BBJ	177847	102	177745	0.0007	0.0026		0.9927	0.997	0.9941 (0.0083)		-0.2371	1.0844	0.8269
		142	ICD10 C	Cervical cancer	BBJ	61581	967	60614	0.0229	0.0108		1.0225	1.0255	0.9909 (0.0092)		-0.0289	0.1358	0.8314
		143	ICD10 A	Diphtheria infection	BBJ	170788	541	170247	0.0047	0.0028		1.0105	1.0075	0.9886 (0.0087)		-0.0414	0.1997	0.8356
		144	ICD10 C	Ovarian cancer	BBJ	61457	843	60614	0.0026	0.007		1.0105	1.0039	1. (0.0089)		0.1096	0.5475	0.8414
		145	ICD10 I	Atrial flutter/fibrillation	BBJ	159690	4150	155540	0.0121	0.0033		1.0075	1.0444	0.9997 (0.0124)		-0.0256	0.1339	0.8486
		146	ICD10 E	Diabetic nephropathy	BBJ	132984	220	132764	0.0037	0.0033		1.0046	1	0.988 (0.0076)		-0.0499	0.266	0.8513
		147	ICD10 C	Prostate cancer	BBJ	90332	5672	84660	0.0465	0.0109		1.0405	1.1015	1.0042 (0.0294)		-0.0146	0.0787	0.8532
		148	ICD10 Z	Food allergy	BBJ	169716	3777	165939	0.0057	0.0033		1.0225	1.0273	1.0041 (0.0086)		0.0289	0.1686	0.8638
		149	Metabolic	HDL-cholesterol (HDL-C)	BBJ	74970	-	-	0.1108	0.0373		1.1459	1.3475	1.1566 (0.0666)		0.0126	0.0827	0.8788
		150	ATC H	Thyroid preparations	BBJ	178726	3103	175623	0.0101	0.0047		1.0557	1.0593	1.0152 (0.0103)		0.0201	0.1341	0.881
		151	ICD10 K	Cholecystitis	BBJ	170113	1860	168253	0.0066	0.0026		1.0225	1.0152	0.9887 (0.0074)		-0.0232	0.1611	0.8854
		152	ICD10 C	Thyroid cancer	BBJ	178723	361	178362	0.0016	0.0024		1.0135	1.0101	1.0036 (0.007)		0.0431	0.3147	0.891
		153	ICD10 E	Grave's disease	BBJ	175465	2809	172656	0.0301	0.0121		1.0225	1.0982	0.9643 (0.0184)		-0.0106	0.084	0.8997
		154	ICD10 J	Pleurisy	BBJ	177515	541	176974	0.0019	0.0029		1.0135	1.0073	0.9991 (0.0088)		-0.038	0.3094	0.9022
		155	ICD10 J	Pneumoconiosis	BBJ	177059	85	176974	0.001	0.0024		1.0105	1.0023	0.9981 (0.008)		0.0391	0.3729	0.9165
		156	ICD10 A	Typhoid fever	BBJ	178328	257	178071	0.0022	0.0025		1.0046	1.0031	0.9933 (0.0077)		0.0196	0.2638	0.9408
		157	ICD10 K	Gastroesophageal reflux disease	BBJ	178464	948	177516	0.0017	0.0027		1.0075	1.0098	1.0026 (0.0089)		-0.0189	0.2997	0.9496
		158	ATC M	Drugs affecting bone structure and mineralization	BBJ	178726	6143	172583	0.0056	0.0031		1.0436	1.0547	1.0306 (0.0097)		-0.0104	0.1677	0.9506
		159	ICD10 C	Malignant lymphoma	BBJ	177677	335	177342	0.0023	0.0028		0.9986	1.0036	0.9935 (0.0087)		-0.0159	0.2643	0.9519
		160	ICD10 I	Myocardial infarction	BBJ	161206	14992	146214	0.0688	0.0099		1.0741	1.1934	0.9368 (0.0133)		0.0041	0.0746	0.9562
		161	ICD10 L	Psoriasis vulgaris	BBJ	172495	206	172289	0.0059	0.0028		1.0165	1.0184	0.9943 (0.008)		0.0098	0.1777	0.9562
		162	ICD10 E	Hyperthyroidism	BBJ	173650	994	172656	0.0106	0.0054		1.0195	1.0255	0.9796 (0.0106)		0.0065	0.1318	0.9605
		163	ICD10 K	Gastric polyp	BBJ	159586	1337	158249	0.0024	0.0027		1.0075	1.01	1.0009 (0.0081)		-0.0107	0.2578	0.9668
		164	ICD10 E	Goiter	BBJ	173783	1127	172656	0.0009	0.0028		0.9957	1	0.9962 (0.0088)		0.0174	0.4445	0.9688
		165	ICD10 G	Sleep apnea syndrome	BBJ	178337	473	177864	0.0021	0.0024		1.0195	1.0056	0.9964 (0.0082)		-0.0093	0.2648	0.9719
		166	ICD10 N	Chronic renal failure	BBJ	176462	2117	174345	0.0009	0.0028		1.0075	1.0131	1.009 (0.009)		-0.0133	0.4156	0.9745
		167	ICD10 K	Cirrhosis	BBJ	178726	2551	176175	0.0015	0.003		1.0075	1.018	1.0116 (0.0091)		0.0112	0.4277	0.9791
		168	ICD10 I	Unstable angina pectoris	BBJ	152105	5891	146214	0.0279	0.0046		1.0436	1.0786	0.9804 (0.0098)		-0.0011	0.0894	0.9905
		169	ICD10 D	Sarcoidosis	BBJ	177887	220	177667	0.0044	0.0027		1.0105	1.0021	0.9835 (0.0078)		-0.001	0.1975	0.9958
		170	Behavioral	Smoking (ever vs never)	BBJ	177204	88277	87889	0.0478	0.004		1.1491	1.1679	0.9762 (0.0097)		-0.1671	0.0679	0.0139
		171	ICD10 C	Malignant tumor	BBJ	162045	39564	122481	0.031	0.0053		1.1144	1.1393	1.0208 (0.0107)		-0.1507	0.0774	0.0515
		172	Reproductive	Age at menopause	BBJ	53063	-	-	0.1165	0.0206		1.0957	1.1591	1.011 (0.0113)		-0.1529	0.0862	0.0761
		173	Behavioral	Smoking (cigarettes per day)	BBJ	74893	-	-	0.0571	0.01		1.0957	1.1269	1.0262 (0.014)		-0.1355	0.0943	0.1506
		174	Protein	Non-albumin protein	BBJ	117608	-	-	0.0956	0.0152		1.2005	1.3825	1.1201 (0.0352)		0.0491	0.0629	0.4352
		175	Electrolytes	Phosphate	BBJ	46848	-	-	0.0373	0.0112		1.0466	1.0649	1.0241 (0.0097)		0.1033	0.1374	0.4519
		176	Kidney-related	Estimated glomerular filtration rate (serum creatinine)	BBJ	154633	-	-	0.0789	0.0087		1.2531	1.3662	1.0745 (0.0143)		0.0283	0.0642	0.6595
		177	Reproductive	Age at menarche	BBJ	70394	-	-	0.1191	0.0112		1.2005	1.2274	1.0315 (0.0094)		-0.0179	0.0689	0.7951
		178	Protein	Albumin/Globulin ratio	BBJ	117733	-	-	0.0894	0.0154		1.2005	1.3451	1.0971 (0.0301)		-0.0155	0.063	0.8056
		179	ICD10 M	Autoimmune disease	BBJ	178726	6326	172400	0.0324	0.0154		1.0436	1.1413	0.987 (0.0236)		-0.0066	0.0794	0.9342
		Abbreviations: No., number; SNP, single nucleotide polymorphism; LDSC, linkage disequilibrium score regression; NA, not applicable; GWAS, genome-wide association study; SE, standard error; FSS, familial short stature; BBJ, Biobank Japan; Rg, genetic correlation.
		h2 SNP is the SNP heritability (the proportion of the phenotypic variance caused by additive genes); SE_h2 is the standard error of the SNP heritability; λGC is the genomic control inflation factor.
		Rg is the genetic correlation between two traits; SE_Rg is the standard error of the genetic correlation; P_Rg is the p value of the genetic correlation.
		Significant association (P < 0.05/179) was highlighted in bold.
