# Supplementary material for: Unraveling the genetic links between stature and disease in East Asians: A multi-biobank genetic correlation and risk prediction study
Source: PLoS Genet. 2026 Mar 13;22(3):e1012030. doi: 10.1371/journal.pgen.1012030 (PMC13001983; doi:10.1371/journal.pgen.1012030)
Supplement: S24 Table — (XLSX) [file pgen.1012030.s040.xlsx]

## Sheet: S24
		S24 Table. Genetic correlation of [CMUH]FSS with 70 diseases and traits of KoGES database
		No.	Category	Phenotype	Cohort	Participants (number)	Cases (number)	Controls (number)	SNP heritability			GWAS result quality control				[CMUH]FSS (2,050 cases and 27,966 controls)
									h2SNP	SE_h2		λGC	Mean χ2	Intercept (SE)		Rg	SE_Rg	P_Rg
		1	Anthropometric	Height (Height)	KoGES	72288	-	-	0.4219	0.0337		1.4281	1.7609	1.0732 (0.0206)		-0.8049	0.0535	3.1621e-51
		2	Anthropometric	Body weight (BW)	KoGES	72284	-	-	0.2613	0.0175		1.3685	1.4812	1.0562 (0.0128)		-0.5925	0.0564	7.533e-26
		3	Anthropometric	Hip Circumference	KoGES	72157	-	-	0.1803	0.0139		1.2531	1.3437	1.0461 (0.0119)		-0.523	0.0658	1.8338e-15
		4	Anthropometric	Waist Circumference	KoGES	72222	-	-	0.1621	0.0136		1.2531	1.3101	1.0408 (0.0117)		-0.332	0.0676	9.1938e-07
		5	Behavioral	Sugar Intake	KoGES	66238	-	-	0.0173	0.0074		1.0466	1.051	1.0239 (0.0084)		-0.5458	0.1837	0.003
		6	Behavioral	Energy Intake	KoGES	66238	-	-	0.017	0.0072		1.0466	1.0561	1.0292 (0.0084)		-0.4632	0.1784	0.0094
		7	ICD10 I	Hypertension	KoGES	72229	14834	57395	0.0771	0.0112		1.0466	1.1092	0.9803 (0.0108)		-0.2179	0.0847	0.0101
		8	Behavioral	Fiber Intake	KoGES	66238	-	-	0.0232	0.0078		1.0466	1.0651	1.028 (0.0092)		-0.3095	0.1501	0.0393
		9	Blood cell	Platelet count (Plt)	KoGES	53929	-	-	0.2471	0.0333		1.2005	1.3487	1.0425 (0.0166)		0.1251	0.0621	0.044
		10	Behavioral	Zinc Intake	KoGES	66238	-	-	0.019	0.0077		1.0466	1.0597	1.029 (0.009)		-0.3367	0.1751	0.0544
		11	Behavioral	Folate Intake	KoGES	66238	-	-	0.021	0.0077		1.0466	1.0645	1.0309 (0.009)		-0.3134	0.1635	0.0552
		12	Metabolic	Glucose (BS)	KoGES	70698	-	-	0.1183	0.021		1.1459	1.2816	1.0934 (0.0245)		-0.1675	0.0892	0.0604
		13	Anthropometric	Body mass index (BMI)	KoGES	72282	-	-	0.2182	0.0167		1.3101	1.4261	1.066 (0.0141)		-0.1225	0.0655	0.0616
		14	Behavioral	Phosphorus Intake	KoGES	66238	-	-	0.0194	0.0072		1.0466	1.0591	1.0281 (0.0089)		-0.3023	0.1663	0.0691
		15	Behavioral	Calcium Intake	KoGES	66238	-	-	0.0197	0.0071		1.0466	1.0588	1.0277 (0.0084)		-0.2952	0.165	0.0736
		16	Behavioral	Vitamin B6 Intake	KoGES	66238	-	-	0.0142	0.0081		1.0466	1.0532	1.0306 (0.0092)		-0.3861	0.2169	0.075
		17	ICD10 C	Breast cancer	KoGES	46330	424	45906	0.013	0.0108		0.9986	1.0152	1.0008 (0.0088)		-0.4993	0.2907	0.0859
		18	Behavioral	Sodium Intake	KoGES	66238	-	-	0.0204	0.0078		1.0466	1.0611	1.029 (0.0095)		-0.2708	0.1582	0.087
		19	Behavioral	Potassium Intake	KoGES	66238	-	-	0.0208	0.0078		1.0466	1.0627	1.0302 (0.0092)		-0.2724	0.1593	0.0872
		20	Behavioral	Vitamin C Intake	KoGES	66238	-	-	0.0212	0.0088		1.0466	1.0599	1.026 (0.0096)		-0.2707	0.1597	0.09
		21	Behavioral	Total Alcohol Consumption	KoGES	31129	-	-	0.118	0.0688		1.0466	1.0869	1.0009 (0.0131)		-0.1687	0.1033	0.1027
		22	Behavioral	Ash Intake	KoGES	66238	-	-	0.021	0.0079		1.0466	1.0609	1.028 (0.0092)		-0.2415	0.1506	0.1088
		23	Behavioral	Beer Drinking Frequency	KoGES	72165	-	-	0.0542	0.039		0.9986	1.0589	0.9494 (0.015)		0.2415	0.1575	0.1253
		24	Behavioral	Protein Intake	KoGES	66238	-	-	0.0186	0.0071		1.0466	1.0561	1.0264 (0.0086)		-0.2547	0.1677	0.129
		25	Behavioral	Vitamin B2 Intake	KoGES	66238	-	-	0.0168	0.0072		1.0466	1.0587	1.0319 (0.0088)		-0.2761	0.1822	0.1297
		26	Behavioral	Vitamin B1 Intake	KoGES	66238	-	-	0.0114	0.0079		1.0466	1.054	1.0358 (0.0089)		-0.3597	0.2436	0.1399
		27	ICD10 C	Pancreatic cancer	KoGES	72298	4	72294	0.0224	0.0055		1.0466	0.9574	0.9209 (0.007)		-0.1817	0.1274	0.1538
		28	Behavioral	Vitamin E Intake	KoGES	66238	-	-	0.0213	0.0072		1.0466	1.0575	1.0244 (0.0084)		-0.2144	0.1565	0.1708
		29	Behavioral	Niacin Intake	KoGES	66238	-	-	0.0174	0.0075		1.0466	1.0526	1.0249 (0.0088)		-0.2297	0.1695	0.1753
		30	Liver-related	Aspartate transaminase (AST)	KoGES	70672	-	-	0.0943	0.0134		1.1459	1.1888	1.0345 (0.0112)		0.1163	0.0881	0.1869
		31	Behavioral	Iron Intake	KoGES	66238	-	-	0.0279	0.0078		1.0466	1.0657	1.0212 (0.0088)		-0.1684	0.1309	0.1982
		32	ICD10 C	Colorectal cancer	KoGES	72298	240	72058	0.0073	0.0064		0.9986	1.0022	0.9891 (0.0087)		0.4439	0.346	0.1995
		33	Behavioral	Vitamin A Intake	KoGES	66238	-	-	0.017	0.0075		1.0466	1.0641	1.037 (0.0087)		-0.223	0.1744	0.201
		34	Behavioral	Carotene Intake	KoGES	66238	-	-	0.0218	0.0078		1.0466	1.0686	1.0338 (0.0089)		-0.1833	0.1512	0.2254
		35	Behavioral	Retinol Intake	KoGES	66238	-	-	0.0155	0.0067		1.0466	1.0506	1.0263 (0.0087)		-0.2033	0.1805	0.26
		36	Metabolic	HbA1c (HbA1c)	KoGES	38288	-	-	0.1943	0.0321		1.1459	1.2381	1.0703 (0.016)		-0.0942	0.085	0.2677
		37	Blood cell	Hemoglobin (Hb)	KoGES	70643	-	-	0.107	0.0137		1.1459	1.2429	1.0685 (0.0155)		0.0813	0.0787	0.3014
		38	Kidney-related	Blood urea nitrogen (BUN)	KoGES	72286	-	-	0.0954	0.0122		1.1459	1.2289	1.0732 (0.0171)		0.0756	0.0747	0.3116
		39	ICD10 C	Thyroid cancer	KoGES	72298	476	71822	0.0077	0.006		0.9986	1.0078	0.9944 (0.0078)		0.2395	0.2421	0.3225
		40	Behavioral	Fat Intake	KoGES	66238	-	-	0.017	0.0067		1.0466	1.0559	1.0289 (0.0082)		-0.1718	0.1744	0.3246
		41	Blood pressure	Diastolic blood pressure (DBP)	KoGES	72265	-	-	0.0753	0.0105		1.1459	1.1765	1.0494 (0.0108)		-0.0847	0.0863	0.3259
		42	Protein	Albumin (Alb)	KoGES	72296	-	-	0.1244	0.0161		1.2005	1.2533	1.0455 (0.0128)		0.065	0.0699	0.3528
		43	Metabolic	LDL-cholesterol (LDL-C)	KoGES	72132	-	-	0.0895	0.0254		1.0957	1.2054	1.053 (0.0317)		0.0737	0.0799	0.3561
		44	Metabolic	Total cholesterol (TC)	KoGES	72297	-	-	0.1069	0.0256		1.0957	1.2626	1.0817 (0.0362)		0.0655	0.0724	0.3659
		45	Behavioral	Soju Drinking Frequency	KoGES	72151	-	-	0.1312	0.1044		1.0466	1.2654	0.9948 (0.025)		0.088	0.1082	0.4158
		46	Blood pressure	Pulse pressure (PP)	KoGES	65812	-	-	0.0599	0.0158		1.0957	1.1126	1.0207 (0.0111)		-0.0708	0.0906	0.435
		47	Metabolic	Triglycerides (TG)	KoGES	72195	-	-	0.2074	0.0541		1.1459	1.354	1.0222 (0.0245)		0.043	0.059	0.4666
		48	Kidney-related	Serum creatinine (sCr)	KoGES	72297	-	-	0.1558	0.0157		1.2005	1.3081	1.0424 (0.0138)		-0.0504	0.0697	0.4695
		49	Blood pressure	Sytolic blood pressure (SBP)	KoGES	72265	-	-	0.0895	0.0127		1.1459	1.2073	1.0573 (0.0123)		-0.0592	0.0827	0.4737
		50	Behavioral	Drinking Duration	KoGES	33398	-	-	0.0602	0.0273		0.9986	1.006	0.9482 (0.0154)		0.1203	0.1792	0.5021
		51	Blood cell	Red blood cell count (RBC)	KoGES	54364	-	-	0.2089	0.0247		1.2005	1.3319	1.0726 (0.0181)		0.0426	0.0673	0.5265
		52	Blood cell	White blood cell count (WBC)	KoGES	54365	-	-	0.1706	0.0231		1.1459	1.2328	1.0191 (0.013)		0.0384	0.0609	0.5279
		53	Kidney-related	Blood in Urine	KoGES	65534	-	-	0.0535	0.0124		1.0466	1.0775	0.9799 (0.0164)		-0.0828	0.1375	0.5471
		54	Behavioral	Wine Drinking Frequency	KoGES	72181	-	-	0.0141	0.0093		0.9986	1.0263	0.9961 (0.0144)		-0.1314	0.2564	0.6081
		55	Metabolic	HDL-cholesterol (HDL-C)	KoGES	72297	-	-	0.1308	0.0529		1.2005	1.4072	1.1863 (0.0861)		-0.0408	0.0835	0.6253
		56	ICD10 C	Prostate cancer	KoGES	25968	44	25924	0.0154	0.0174		0.9986	0.9855	0.9758 (0.0074)		0.1195	0.2812	0.6709
		57	Liver-related	Total Bilirubin (TBil)	KoGES	49874	-	-	0.0844	0.0295		1.0466	1.1398	1.0418 (0.0391)		-0.0398	0.0938	0.6717
		58	Blood cell	Hematocrit (Ht)	KoGES	54365	-	-	0.1006	0.0164		1.1459	1.1885	1.0587 (0.0131)		0.0355	0.0855	0.6779
		59	ICD10 I	Hyperlipidemia	KoGES	72210	7099	65111	0.0251	0.008		0.9986	1.0392	0.9966 (0.0087)		0.0452	0.1252	0.7182
		60	ICD10 C	Hepatic cancer	KoGES	72298	46	72252	0.0026	0.0065		0.9986	0.9844	0.9798 (0.0081)		0.15	0.4695	0.7493
		61	ICD10 E	Thyroid disease	KoGES	67117	3113	64004	0.0095	0.0071		0.9986	1.0114	0.9961 (0.0085)		-0.0692	0.2372	0.7704
		62	Kidney-related	Protein in Urine	KoGES	69561	-	-	0.0033	0.0088		0.9986	1.0133	1.0068 (0.0138)		0.1465	0.562	0.7943
		63	ICD10 C	Gallbladder Cancer	KoGES	72298	12	72286	0.0201	0.0061		1.0957	0.9865	0.9527 (0.0073)		0.0212	0.1338	0.8744
		64	Behavioral	Cholesterol Intake	KoGES	66238	-	-	0.0134	0.0065		1.0466	1.038	1.0168 (0.0085)		-0.0282	0.1905	0.8825
		65	Liver-related	Alanine aminotransferase (ALT)	KoGES	70550	-	-	0.1153	0.0127		1.1459	1.2071	1.0208 (0.0115)		0.0109	0.0787	0.8902
		66	Liver-related	G-glutamyl transpeptidase (GGT)	KoGES	67467	-	-	0.1659	0.0402		1.1459	1.3022	1.0522 (0.0272)		0.0087	0.0797	0.9129
		67	Reproductive	Age at menopause	KoGES	28212	-	-	0.0999	0.0226		1.0466	1.0685	1.0002 (0.0097)		-0.0072	0.1165	0.9505
		68	Reproductive	Age at menarche	KoGES	45615	-	-	0.0764	0.0144		1.0957	1.1171	1.0345 (0.009)		0.0053	0.0967	0.956
		69	ICD10 C	Gastric cancer	KoGES	72298	378	71920	0.0134	0.0066		0.9986	1.0099	0.9865 (0.0086)		-0.0052	0.1579	0.9739
		70	ICD10 L	Type 2 diabetes	KoGES	72210	5083	67127	0.0436	0.0115		1.0466	1.0617	0.9895 (0.0115)		-0.0015	0.1051	0.989
		Abbreviations: No., number; SNP, single nucleotide polymorphism; LDSC, linkage disequilibrium score regression; NA, not applicable; GWAS, genome-wide association study; SE, standard error; FSS, familial short stature; KoGES, Korean Genome and Epidemiology Study; Rg, genetic correlation.
		h2 SNP is the SNP heritability (the proportion of the phenotypic variance caused by additive genes); SE_h2 is the standard error of the SNP heritability; λGC is the genomic control inflation factor.
		Rg is the genetic correlation between two traits; SE_Rg is the standard error of the genetic correlation; P_Rg is the p value of the genetic correlation.
		Significant association (P < 0.05/71) was highlighted in bold.
