# Supplementary material for: Unraveling the genetic links between stature and disease in East Asians: A multi-biobank genetic correlation and risk prediction study
Source: PLoS Genet. 2026 Mar 13;22(3):e1012030. doi: 10.1371/journal.pgen.1012030 (PMC13001983; doi:10.1371/journal.pgen.1012030)
Supplement: S25 Table — (XLSX) [file pgen.1012030.s041.xlsx]

## Sheet: S25
		S25 Table. Data quality and genetic correlations among body height and 31 key phenotypes in East Asians
		No.	Phenotype 1	Phenotype 1_ sample size				Phenotype 1_ GWAS result quality control				Phenotype 2	Phenotype 2_ sample size				Phenotype 2_ GWAS result quality control				Genetic correlation between phenoytpes 1 and 2 (using LDSC analysis)
				Participants (number)	Cases (number)	Controls (number)		λGC	Mean χ2	Intercept (SE)			Participants (number)	Cases (number)	Controls (number)		λGC	Mean χ2	Intercept (SE)		Rg	SE_Rg	P_Rg
		1	[TWB5]HEIGHT	120301	NA	NA		1.6296	2.4573	1.0896 (0.0319)		[TWB]HIP	128081	NA	NA		1.4281	1.7323	1.1166 (0.0224)		0.7891	0.0214	5.07e-298
		2	[KoGES]HEIGHT	72288	NA	NA		1.3685	1.671	1.1188 (0.0273)		[TWB]HIP	128081	NA	NA		1.4281	1.7323	1.1166 (0.0224)		0.7735	0.0268	4.81e-183
		3	[BBJ]HEIGHT	165056	NA	NA		1.6946	2.398	1.2405 (0.0372)		[TWB]HIP	128081	NA	NA		1.4281	1.7323	1.1166 (0.0224)		0.7515	0.0265	4.25e-177
		4	[TWB5]HEIGHT	120301	NA	NA		1.6296	2.4573	1.0896 (0.0319)		[TWB]WAIST	128128	NA	NA		1.3101	1.4553	1.0878 (0.0149)		0.6488	0.0276	6.08e-122
		5	[KoGES]HEIGHT	72288	NA	NA		1.3685	1.671	1.1188 (0.0273)		[TWB]WAIST	128128	NA	NA		1.3101	1.4553	1.0878 (0.0149)		0.6439	0.0354	8.43e-74
		6	[BBJ]HEIGHT	165056	NA	NA		1.6946	2.398	1.2405 (0.0372)		[TWB]WAIST	128128	NA	NA		1.3101	1.4553	1.0878 (0.0149)		0.587	0.0313	2.44e-78
		7	[BBJ]HEIGHT	165056	NA	NA		1.6946	2.398	1.2405 (0.0372)		[BBJ]WEIGHT	165419	NA	NA		1.5585	1.7964	1.1491 (0.0185)		0.5448	0.0216	1.41e-140
		8	[KoGES]HEIGHT	72288	NA	NA		1.3685	1.671	1.1188 (0.0273)		[KoGES]WEIGHT	72284	NA	NA		1.3101	1.4259	1.0646 (0.0112)		0.5398	0.0274	1.37e-86
		9	[TWB5]HEIGHT	120301	NA	NA		1.6296	2.4573	1.0896 (0.0319)		[TWB]ERV	73471	NA	NA		1.0957	1.1075	1.021 (0.0089)		0.5299	0.0545	2.33e-22
		10	[TWB5]HEIGHT	120301	NA	NA		1.6296	2.4573	1.0896 (0.0319)		[BBJ]WEIGHT	165419	NA	NA		1.5585	1.7964	1.1491 (0.0185)		0.5285	0.0251	3.7e-98
		11	[TWB5]HEIGHT	120301	NA	NA		1.6296	2.4573	1.0896 (0.0319)		[KoGES]WEIGHT	72284	NA	NA		1.3101	1.4259	1.0646 (0.0112)		0.5258	0.0291	9.51e-73
		12	[TWB5]HEIGHT	120301	NA	NA		1.6296	2.4573	1.0896 (0.0319)		[TWB]WEIGHT	128178	NA	NA		1.6259	1.8597	1.1417 (0.0199)		0.5204	0.0239	1.82e-105
		13	[KoGES]HEIGHT	72288	NA	NA		1.3685	1.671	1.1188 (0.0273)		[BBJ]WEIGHT	165419	NA	NA		1.5585	1.7964	1.1491 (0.0185)		0.5099	0.0275	6.89e-77
		14	[KoGES]HEIGHT	72288	NA	NA		1.3685	1.671	1.1188 (0.0273)		[TWB]ERV	73471	NA	NA		1.0957	1.1075	1.021 (0.0089)		0.507	0.0695	2.95e-13
		15	[BBJ]HEIGHT	165056	NA	NA		1.6946	2.398	1.2405 (0.0372)		[KoGES]WEIGHT	72284	NA	NA		1.3101	1.4259	1.0646 (0.0112)		0.5015	0.0279	3.69e-72
		16	[KoGES]HEIGHT	72288	NA	NA		1.3685	1.671	1.1188 (0.0273)		[TWB]WEIGHT	128178	NA	NA		1.6259	1.8597	1.1417 (0.0199)		0.5	0.0265	2.36e-79
		17	[BBJ]HEIGHT	165056	NA	NA		1.6946	2.398	1.2405 (0.0372)		[TWB]ERV	73471	NA	NA		1.0957	1.1075	1.021 (0.0089)		0.4715	0.0555	1.96e-17
		18	[KoGES]HEIGHT	72288	NA	NA		1.3685	1.671	1.1188 (0.0273)		[KoGES]HIP	72157	NA	NA		1.2531	1.3083	1.0438 (0.0111)		0.4617	0.0342	1.21e-41
		19	[BBJ]HEIGHT	165056	NA	NA		1.6946	2.398	1.2405 (0.0372)		[TWB]WEIGHT	128178	NA	NA		1.6259	1.8597	1.1417 (0.0199)		0.4534	0.0242	2.21e-78
		20	[TWB5]HEIGHT	120301	NA	NA		1.6296	2.4573	1.0896 (0.0319)		[KoGES]HIP	72157	NA	NA		1.2531	1.3083	1.0438 (0.0111)		0.4424	0.0365	9.89e-34
		21	[TWB5]HEIGHT	120301	NA	NA		1.6296	2.4573	1.0896 (0.0319)		[TWB]IC	73490	NA	NA		1.2005	1.2026	1.0347 (0.0096)		0.4305	0.0381	1.32e-29
		22	[BBJ]HEIGHT	165056	NA	NA		1.6946	2.398	1.2405 (0.0372)		[KoGES]HIP	72157	NA	NA		1.2531	1.3083	1.0438 (0.0111)		0.4014	0.033	4.99e-34
		23	[BBJ]HEIGHT	165056	NA	NA		1.6946	2.398	1.2405 (0.0372)		[TWB]IC	73490	NA	NA		1.2005	1.2026	1.0347 (0.0096)		0.3827	0.0414	2.28e-20
		24	[TWB5]HEIGHT	120301	NA	NA		1.6296	2.4573	1.0896 (0.0319)		[TWB]IRV	73494	NA	NA		1.1459	1.1491	1.029 (0.0104)		0.3687	0.0512	5.86e-13
		25	[BBJ]HEIGHT	165056	NA	NA		1.6946	2.398	1.2405 (0.0372)		[TWB]TV	73426	NA	NA		1.0466	1.0587	1.0199 (0.0094)		0.3462	0.0954	0.0003
		26	[TWB5]HEIGHT	120301	NA	NA		1.6296	2.4573	1.0896 (0.0319)		[TWB]VC_PCTPRED	78999	NA	NA		1.2531	1.3495	1.0612 (0.0122)		0.3307	0.0367	1.96e-19
		27	[TWB5]HEIGHT	120301	NA	NA		1.6296	2.4573	1.0896 (0.0319)		[TWB]FVC_PCTPRED	79000	NA	NA		1.3101	1.3487	1.0451 (0.0118)		0.3152	0.0362	3.15e-18
		28	[TWB5]HEIGHT	120301	NA	NA		1.6296	2.4573	1.0896 (0.0319)		[TWB]TV	73426	NA	NA		1.0466	1.0587	1.0199 (0.0094)		0.3056	0.0842	0.0003
		29	[KoGES]HEIGHT	72288	NA	NA		1.3685	1.671	1.1188 (0.0273)		[TWB]IC	73490	NA	NA		1.2005	1.2026	1.0347 (0.0096)		0.3031	0.0473	1.42e-10
		30	[BBJ]HEIGHT	165056	NA	NA		1.6946	2.398	1.2405 (0.0372)		[TWB]IRV	73494	NA	NA		1.1459	1.1491	1.029 (0.0104)		0.2923	0.0529	3.21e-08
		31	[TWB5]HEIGHT	120301	NA	NA		1.6296	2.4573	1.0896 (0.0319)		[BBJ]AF	159690	4150	155540		1.0046	1.0414	0.9928 (0.0107)		0.2916	0.072	5.0645e-05
		32	[KoGES]HEIGHT	72288	NA	NA		1.3685	1.671	1.1188 (0.0273)		[KoGES]WAIST	72222	NA	NA		1.2005	1.2751	1.0453 (0.0093)		0.2801	0.0306	4.95e-20
		33	[BBJ]HEIGHT	165056	NA	NA		1.6946	2.398	1.2405 (0.0372)		[TWB]VC_PCTPRED	78999	NA	NA		1.2531	1.3495	1.0612 (0.0122)		0.2762	0.0339	3.86e-16
		34	[KoGES]HEIGHT	72288	NA	NA		1.3685	1.671	1.1188 (0.0273)		[TWB]IRV	73494	NA	NA		1.1459	1.1491	1.029 (0.0104)		0.2708	0.0587	4.02e-06
		35	[BBJ]HEIGHT	165056	NA	NA		1.6946	2.398	1.2405 (0.0372)		[TWB]FVC_PCTPRED	79000	NA	NA		1.3101	1.3487	1.0451 (0.0118)		0.2609	0.0326	1.23e-15
		36	[BBJ]HEIGHT	165056	NA	NA		1.6946	2.398	1.2405 (0.0372)		[BBJ]AF	159690	4150	155540		1.0046	1.0414	0.9928 (0.0107)		0.2607	0.0619	2.513e-05
		37	[TWB5]HEIGHT	120301	NA	NA		1.6296	2.4573	1.0896 (0.0319)		[CMUH]AF	220703	5179	215524		1.0741	1.118	1.0473 (0.0111)		0.2475	0.0649	0.0001
		38	[BBJ]HEIGHT	165056	NA	NA		1.6946	2.398	1.2405 (0.0372)		[KoGES]WAIST	72222	NA	NA		1.2005	1.2751	1.0453 (0.0093)		0.2449	0.0277	8.67e-19
		39	[TWB5]HEIGHT	120301	NA	NA		1.6296	2.4573	1.0896 (0.0319)		[KoGES]WAIST	72222	NA	NA		1.2005	1.2751	1.0453 (0.0093)		0.2432	0.0351	4.53e-12
		40	[TWB5]HEIGHT	120301	NA	NA		1.6296	2.4573	1.0896 (0.0319)		[TWB]MENARCHE	78047	NA	NA		1.2531	1.3213	1.0332 (0.0136)		0.2144	0.0281	2.27e-14
		41	[KoGES]HEIGHT	72288	NA	NA		1.3685	1.671	1.1188 (0.0273)		[TWB]VC_PCTPRED	78999	NA	NA		1.2531	1.3495	1.0612 (0.0122)		0.2104	0.041	2.95e-07
		42	[KoGES]HEIGHT	72288	NA	NA		1.3685	1.671	1.1188 (0.0273)		[TWB]FVC_PCTPRED	79000	NA	NA		1.3101	1.3487	1.0451 (0.0118)		0.203	0.0421	1.42e-06
		43	[KoGES]HEIGHT	72288	NA	NA		1.3685	1.671	1.1188 (0.0273)		[BBJ]AF	159690	4150	155540		1.0046	1.0414	0.9928 (0.0107)		0.2005	0.0627	0.0014
		44	[KoGES]HEIGHT	72288	NA	NA		1.3685	1.671	1.1188 (0.0273)		[TWB]MENARCHE	78047	NA	NA		1.2531	1.3213	1.0332 (0.0136)		0.1793	0.0379	2.24e-06
		45	[BBJ]HEIGHT	165056	NA	NA		1.6946	2.398	1.2405 (0.0372)		[TWB]MENARCHE	78047	NA	NA		1.2531	1.3213	1.0332 (0.0136)		0.1717	0.0355	1.33e-06
		46	[KoGES]HEIGHT	72288	NA	NA		1.3685	1.671	1.1188 (0.0273)		[KoGES]CREATINE	72297	NA	NA		1.2005	1.2793	1.0588 (0.0132)		0.1716	0.0379	6.04e-06
		47	[KoGES]HEIGHT	72288	NA	NA		1.3685	1.671	1.1188 (0.0273)		[CMUH]AF	220703	5179	215524		1.0741	1.118	1.0473 (0.0111)		0.1639	0.0567	0.0039
		48	[KoGES]HEIGHT	72288	NA	NA		1.3685	1.671	1.1188 (0.0273)		[TWB]TV	73426	NA	NA		1.0466	1.0587	1.0199 (0.0094)		0.1599	0.0871	0.0665
		49	[TWB5]HEIGHT	120301	NA	NA		1.6296	2.4573	1.0896 (0.0319)		[KoGES]CREATINE	72297	NA	NA		1.2005	1.2793	1.0588 (0.0132)		0.1594	0.0374	2.0389e-05
		50	[BBJ]HEIGHT	165056	NA	NA		1.6946	2.398	1.2405 (0.0372)		[KoGES]CREATINE	72297	NA	NA		1.2005	1.2793	1.0588 (0.0132)		0.1354	0.0347	9.4599e-05
		51	[TWB5]HEIGHT	120301	NA	NA		1.6296	2.4573	1.0896 (0.0319)		[TWB]CREATINE	127932	NA	NA		1.4281	1.7171	1.09 (0.0244)		0.1331	0.0296	7.07e-06
		52	[BBJ]HEIGHT	165056	NA	NA		1.6946	2.398	1.2405 (0.0372)		[TWB]CREATINE	127932	NA	NA		1.4281	1.7171	1.09 (0.0244)		0.1282	0.0286	7.16e-06
		53	[TWB5]HEIGHT	120301	NA	NA		1.6296	2.4573	1.0896 (0.0319)		[TWB]DRINKING	128028	11013	117015		0.9986	1.1692	0.9397 (0.036)		0.126	0.0289	1.2965e-05
		54	[BBJ]HEIGHT	165056	NA	NA		1.6946	2.398	1.2405 (0.0372)		[CMUH]AF	220703	5179	215524		1.0741	1.118	1.0473 (0.0111)		0.1245	0.0519	0.0163
		55	[KoGES]HEIGHT	72288	NA	NA		1.3685	1.671	1.1188 (0.0273)		[TWB]CREATINE	127932	NA	NA		1.4281	1.7171	1.09 (0.0244)		0.1011	0.0305	0.0009
		56	[BBJ]HEIGHT	165056	NA	NA		1.6946	2.398	1.2405 (0.0372)		[TWB]DRINKING	128028	11013	117015		0.9986	1.1692	0.9397 (0.036)		0.0693	0.0634	0.2742
		57	[KoGES]HEIGHT	72288	NA	NA		1.3685	1.671	1.1188 (0.0273)		[TWB]DRINKING	128028	11013	117015		0.9986	1.1692	0.9397 (0.036)		0.0082	0.0414	0.8433
		58	[KoGES]HEIGHT	72288	NA	NA		1.3685	1.671	1.1188 (0.0273)		[BBJ]NEU	82810	NA	NA		1.1459	1.2243	1.0495 (0.011)		-0.0773	0.0467	0.0977
		59	[BBJ]HEIGHT	165056	NA	NA		1.6946	2.398	1.2405 (0.0372)		[TWB]PLT	127997	NA	NA		1.4281	1.935	1.0938 (0.0506)		-0.0788	0.0378	0.037
		60	[BBJ]HEIGHT	165056	NA	NA		1.6946	2.398	1.2405 (0.0372)		[TWB]LDLC	123531	NA	NA		1.2005	1.4086	1.1027 (0.0549)		-0.0799	0.0331	0.0158
		61	[BBJ]HEIGHT	165056	NA	NA		1.6946	2.398	1.2405 (0.0372)		[BBJ]WBC	154355	NA	NA		1.2531	1.4325	1.0946 (0.0145)		-0.0864	0.0305	0.0046
		62	[BBJ]HEIGHT	165056	NA	NA		1.6946	2.398	1.2405 (0.0372)		[KoGES]WBC	54365	NA	NA		1.1459	1.2135	1.0377 (0.0103)		-0.0882	0.0374	0.0184
		63	[BBJ]HEIGHT	165056	NA	NA		1.6946	2.398	1.2405 (0.0372)		[BBJ]NEU	82810	NA	NA		1.1459	1.2243	1.0495 (0.011)		-0.089	0.0359	0.0133
		64	[BBJ]HEIGHT	165056	NA	NA		1.6946	2.398	1.2405 (0.0372)		[TWB]WBC	128127	NA	NA		1.3101	1.5629	1.0853 (0.0218)		-0.094	0.0302	0.0018
		65	[BBJ]HEIGHT	165056	NA	NA		1.6946	2.398	1.2405 (0.0372)		[BBJ]ATC_C10AA	178726	33295	145431		1.0802	1.1601	1.0002 (0.0179)		-0.0958	0.0453	0.0345
		66	[KoGES]HEIGHT	72288	NA	NA		1.3685	1.671	1.1188 (0.0273)		[TWB]eGFR	127933	NA	NA		1.3685	1.6842	1.0713 (0.0213)		-0.101	0.0311	0.0012
		67	[KoGES]HEIGHT	72288	NA	NA		1.3685	1.671	1.1188 (0.0273)		[BBJ]WBC	154355	NA	NA		1.2531	1.4325	1.0946 (0.0145)		-0.1025	0.0367	0.0052
		68	[BBJ]HEIGHT	165056	NA	NA		1.6946	2.398	1.2405 (0.0372)		[KoGES]PLT	53929	NA	NA		1.2005	1.3213	1.056 (0.0156)		-0.1172	0.0327	0.0003
		69	[KoGES]HEIGHT	72288	NA	NA		1.3685	1.671	1.1188 (0.0273)		[TWB]WBC	128127	NA	NA		1.3101	1.5629	1.0853 (0.0218)		-0.1249	0.0331	0.0002
		70	[BBJ]HEIGHT	165056	NA	NA		1.6946	2.398	1.2405 (0.0372)		[TWB]eGFR	127933	NA	NA		1.3685	1.6842	1.0713 (0.0213)		-0.1313	0.0288	5.21e-06
		71	[TWB5]HEIGHT	120301	NA	NA		1.6296	2.4573	1.0896 (0.0319)		[TWB]WBC	128127	NA	NA		1.3101	1.5629	1.0853 (0.0218)		-0.134	0.0284	2.28e-06
		72	[KoGES]HEIGHT	72288	NA	NA		1.3685	1.671	1.1188 (0.0273)		[TWB]PLT	127997	NA	NA		1.4281	1.935	1.0938 (0.0506)		-0.135	0.0411	0.001
		73	[TWB5]HEIGHT	120301	NA	NA		1.6296	2.4573	1.0896 (0.0319)		[TWB]PLT	127997	NA	NA		1.4281	1.935	1.0938 (0.0506)		-0.1353	0.029	3.13e-06
		74	[TWB5]HEIGHT	120301	NA	NA		1.6296	2.4573	1.0896 (0.0319)		[KoGES]PLT	53929	NA	NA		1.2005	1.3213	1.056 (0.0156)		-0.1353	0.0316	1.8248e-05
		75	[TWB5]HEIGHT	120301	NA	NA		1.6296	2.4573	1.0896 (0.0319)		[TWB]eGFR	127933	NA	NA		1.3685	1.6842	1.0713 (0.0213)		-0.1354	0.0303	7.87e-06
		76	[TWB5]HEIGHT	120301	NA	NA		1.6296	2.4573	1.0896 (0.0319)		[BBJ]NEU	82810	NA	NA		1.1459	1.2243	1.0495 (0.011)		-0.1373	0.0369	0.0002
		77	[TWB5]HEIGHT	120301	NA	NA		1.6296	2.4573	1.0896 (0.0319)		[TWB]LDLC	123531	NA	NA		1.2005	1.4086	1.1027 (0.0549)		-0.1391	0.0389	0.0003
		78	[KoGES]HEIGHT	72288	NA	NA		1.3685	1.671	1.1188 (0.0273)		[KoGES]WBC	54365	NA	NA		1.1459	1.2135	1.0377 (0.0103)		-0.1416	0.0396	0.0003
		79	[TWB5]HEIGHT	120301	NA	NA		1.6296	2.4573	1.0896 (0.0319)		[BBJ]WBC	154355	NA	NA		1.2531	1.4325	1.0946 (0.0145)		-0.143	0.0316	6.191e-06
		80	[TWB5]HEIGHT	120301	NA	NA		1.6296	2.4573	1.0896 (0.0319)		[KoGES]WBC	54365	NA	NA		1.1459	1.2135	1.0377 (0.0103)		-0.1436	0.039	0.0002
		81	[KoGES]HEIGHT	72288	NA	NA		1.3685	1.671	1.1188 (0.0273)		[TWB]LDLC	123531	NA	NA		1.2005	1.4086	1.1027 (0.0549)		-0.1441	0.0384	0.0002
		82	[TWB5]HEIGHT	120301	NA	NA		1.6296	2.4573	1.0896 (0.0319)		[BBJ]ATC_C10AA	178726	33295	145431		1.0802	1.1601	1.0002 (0.0179)		-0.1592	0.042	0.0001
		83	[KoGES]HEIGHT	72288	NA	NA		1.3685	1.671	1.1188 (0.0273)		[BBJ]ATC_C10AA	178726	33295	145431		1.0802	1.1601	1.0002 (0.0179)		-0.1611	0.0366	1.0527e-05
		84	[KoGES]HEIGHT	72288	NA	NA		1.3685	1.671	1.1188 (0.0273)		[KoGES]PLT	53929	NA	NA		1.2005	1.3213	1.056 (0.0156)		-0.1706	0.0379	6.88e-06
		85	[BBJ]HEIGHT	165056	NA	NA		1.6946	2.398	1.2405 (0.0372)		[TWB]SOS	45970	NA	NA		1.2531	1.3868	1.089 (0.0152)		-0.1955	0.0372	1.49e-07
		86	[TWB5]HEIGHT	120301	NA	NA		1.6296	2.4573	1.0896 (0.0319)		[TWB]SOS	45970	NA	NA		1.2531	1.3868	1.089 (0.0152)		-0.2074	0.0371	2.25e-08
		87	[KoGES]HEIGHT	72288	NA	NA		1.3685	1.671	1.1188 (0.0273)		[TWB]SOS	45970	NA	NA		1.2531	1.3868	1.089 (0.0152)		-0.2613	0.0391	2.36e-11
		Abbreviations: No., number; CMUH, China Medical University Hospital; TWB, Taiwan Biobank; TWB5, Taiwan Biobank (version 5); CKB, China Kadoorie Biobank; BBJ, BioBank Japan; KoGES, Korean Genome and Epidemiology Study; LDSC, Linkage Disequilibrium Score Regression; SE, standard error; HEIGHT, body height; WEIGHT, body weight; HIP, hip circumference; WAIST, waist circumference; IC, inspiratory capa…
		Rg is the genetic correlation between two traits; SE_Rg is the standard error of the genetic correlation; P_Rg is the p value of the genetic correlation.
		Significant association (P < 0.05/87) was highlighted in bold.
