# Supplementary material for: Unraveling the genetic links between stature and disease in East Asians: A multi-biobank genetic correlation and risk prediction study
Source: PLoS Genet. 2026 Mar 13;22(3):e1012030. doi: 10.1371/journal.pgen.1012030 (PMC13001983; doi:10.1371/journal.pgen.1012030)
Supplement: S26 Table — (XLSX) [file pgen.1012030.s042.xlsx]

## Sheet: S26
		S26 Table. Data quality and genetic correlations among familial short stature and 14 key phenotypes in East Asians
		No.	Phenotype 1	Phenotype 1_ sample size				Phenotype 1_ GWAS result quality control				Phenotype 2	Phenotype 2_ sample size				Phenotype 2_ GWAS result quality control				Genetic correlation between phenoytpes 1 and 2 (using LDSC analysis)
				Participants (number)	Cases (number)	Controls (number)		λGC	Mean χ2	Intercept (SE)			Participants (number)	Cases (number)	Controls (number)		λGC	Mean χ2	Intercept (SE)		Rg	SE_Rg	P_Rg
		1	[TWB]HEIGHT	128242	NA	NA		1.6946	2.5428	1.1744 (0.0442)		[TWB]HIP	128081	NA	NA		1.4281	1.7323	1.1165 (0.0224)		0.799	0.0211	0
		2	[KoGES]HEIGHT	72288	NA	NA		1.4281	1.7944	1.0813 (0.0242)		[TWB]HIP	128081	NA	NA		1.4281	1.7323	1.1165 (0.0224)		0.774	0.0268	4.81e-183
		3	[BBJ]HEIGHT	165056	NA	NA		1.6946	2.4184	1.2575 (0.0416)		[TWB]HIP	128081	NA	NA		1.4281	1.7323	1.1165 (0.0224)		0.752	0.0265	4.25e-177
		4	[TWB]HEIGHT	128242	NA	NA		1.6946	2.5428	1.1744 (0.0442)		[TWB]WAIST	128128	NA	NA		1.3101	1.4553	1.0877 (0.0149)		0.651	0.0272	2.22e-126
		5	[KoGES]HEIGHT	72288	NA	NA		1.4281	1.7944	1.0813 (0.0242)		[TWB]WAIST	128128	NA	NA		1.3101	1.4553	1.0877 (0.0149)		0.644	0.0354	8.43e-74
		6	[BBJ]HEIGHT	165056	NA	NA		1.6946	2.4184	1.2575 (0.0416)		[TWB]WAIST	128128	NA	NA		1.3101	1.4553	1.0877 (0.0149)		0.587	0.0313	2.44e-78
		7	[BBJ]HEIGHT	165056	NA	NA		1.6946	2.4184	1.2575 (0.0416)		[BBJ]WEIGHT	165419	NA	NA		1.5585	1.8052	1.1476 (0.0195)		0.545	0.0216	1.41e-140
		8	[KoGES]HEIGHT	72288	NA	NA		1.4281	1.7944	1.0813 (0.0242)		[KoGES]WEIGHT	72284	NA	NA		1.3685	1.498	1.0561 (0.0158)		0.54	0.0274	1.37e-86
		9	[TWB]HEIGHT	128242	NA	NA		1.6946	2.5428	1.1744 (0.0442)		[BBJ]WEIGHT	165419	NA	NA		1.5585	1.8052	1.1476 (0.0195)		0.536	0.0257	1.92e-96
		10	[TWB]HEIGHT	128242	NA	NA		1.6946	2.5428	1.1744 (0.0442)		[TWB]ERV	73471	NA	NA		1.0957	1.1074	1.0209 (0.0089)		0.512	0.0549	1.12e-20
		11	[KoGES]HEIGHT	72288	NA	NA		1.4281	1.7944	1.0813 (0.0242)		[BBJ]WEIGHT	165419	NA	NA		1.5585	1.8052	1.1476 (0.0195)		0.51	0.0275	6.89e-77
		12	[TWB]HEIGHT	128242	NA	NA		1.6946	2.5428	1.1744 (0.0442)		[KoGES]WEIGHT	72284	NA	NA		1.3685	1.498	1.0561 (0.0158)		0.508	0.0299	9.89e-65
		13	[KoGES]HEIGHT	72288	NA	NA		1.4281	1.7944	1.0813 (0.0242)		[TWB]ERV	73471	NA	NA		1.0957	1.1074	1.0209 (0.0089)		0.507	0.0695	2.95e-13
		14	[TWB]HEIGHT	128242	NA	NA		1.6946	2.5428	1.1744 (0.0442)		[TWB]WEIGHT	128178	NA	NA		1.6259	1.8597	1.1417 (0.0199)		0.504	0.0244	4.45e-95
		15	[BBJ]HEIGHT	165056	NA	NA		1.6946	2.4184	1.2575 (0.0416)		[KoGES]WEIGHT	72284	NA	NA		1.3685	1.498	1.0561 (0.0158)		0.502	0.0279	3.69e-72
		16	[KoGES]HEIGHT	72288	NA	NA		1.4281	1.7944	1.0813 (0.0242)		[TWB]WEIGHT	128178	NA	NA		1.6259	1.8597	1.1417 (0.0199)		0.5	0.0265	2.36e-79
		17	[BBJ]HEIGHT	165056	NA	NA		1.6946	2.4184	1.2575 (0.0416)		[TWB]ERV	73471	NA	NA		1.0957	1.1074	1.0209 (0.0089)		0.472	0.0555	1.96e-17
		18	[KoGES]HEIGHT	72288	NA	NA		1.4281	1.7944	1.0813 (0.0242)		[KoGES]HIP	72157	NA	NA		1.2531	1.3047	1.0446 (0.0104)		0.462	0.0342	1.21e-41
		19	[BBJ]HEIGHT	165056	NA	NA		1.6946	2.4184	1.2575 (0.0416)		[TWB]WEIGHT	128178	NA	NA		1.6259	1.8597	1.1417 (0.0199)		0.453	0.0242	2.21e-78
		20	[TWB]HEIGHT	128242	NA	NA		1.6946	2.5428	1.1744 (0.0442)		[KoGES]HIP	72157	NA	NA		1.2531	1.3047	1.0446 (0.0104)		0.442	0.0375	4.43e-32
		21	[TWB]HEIGHT	128242	NA	NA		1.6946	2.5428	1.1744 (0.0442)		[TWB]IC	73490	NA	NA		1.2005	1.2027	1.0347 (0.0097)		0.421	0.0459	4.88e-20
		22	[BBJ]HEIGHT	165056	NA	NA		1.6946	2.4184	1.2575 (0.0416)		[KoGES]HIP	72157	NA	NA		1.2531	1.3047	1.0446 (0.0104)		0.401	0.033	4.99e-34
		23	[BBJ]HEIGHT	165056	NA	NA		1.6946	2.4184	1.2575 (0.0416)		[TWB]IC	73490	NA	NA		1.2005	1.2027	1.0347 (0.0097)		0.383	0.0414	2.28e-20
		24	[KoGES]HEIGHT	72288	NA	NA		1.4281	1.7944	1.0813 (0.0242)		[TWB]IC	73490	NA	NA		1.2005	1.2027	1.0347 (0.0097)		0.303	0.0473	1.42e-10
		25	[KoGES]HEIGHT	72288	NA	NA		1.4281	1.7944	1.0813 (0.0242)		[KoGES]WAIST	72222	NA	NA		1.2005	1.2751	1.0453 (0.0093)		0.28	0.0306	4.95e-20
		26	[KoGES]HEIGHT	72288	NA	NA		1.4281	1.7944	1.0813 (0.0242)		[CMUH]Endometriosis	219701	NA	NA		1.0588	1.0662	1.0265 (0.008)		0.255	0.0748	0.0007
		27	[BBJ]HEIGHT	165056	NA	NA		1.6946	2.4184	1.2575 (0.0416)		[KoGES]WAIST	72222	NA	NA		1.2005	1.2751	1.0453 (0.0093)		0.245	0.0277	8.67e-19
		28	[TWB]HEIGHT	128242	NA	NA		1.6946	2.5428	1.1744 (0.0442)		[KoGES]WAIST	72222	NA	NA		1.2005	1.2751	1.0453 (0.0093)		0.229	0.0355	1.06e-10
		29	[TWB]HEIGHT	128242	NA	NA		1.6946	2.5428	1.1744 (0.0442)		[CMUH]Endometriosis	219701	NA	NA		1.0588	1.0662	1.0265 (0.008)		0.212	0.0859	0.0137
		30	[BBJ]HEIGHT	165056	NA	NA		1.6946	2.4184	1.2575 (0.0416)		[CMUH]Endometriosis	219701	NA	NA		1.0588	1.0662	1.0265 (0.008)		0.181	0.0638	0.0045
		31	[KoGES]HEIGHT	72288	NA	NA		1.4281	1.7944	1.0813 (0.0242)		[TWB]BMI	128141	NA	NA		1.5585	1.7509	1.1201 (0.0172)		-0.049	0.0319	0.122
		32	[BBJ]HEIGHT	165056	NA	NA		1.6946	2.4184	1.2575 (0.0416)		[TWB]BMI	128141	NA	NA		1.5585	1.7509	1.1201 (0.0172)		-0.079	0.0256	0.002
		33	[TWB]HEIGHT	128242	NA	NA		1.6946	2.5428	1.1744 (0.0442)		[TWB]BMI	128141	NA	NA		1.5585	1.7509	1.1201 (0.0172)		-0.081	0.0296	0.0066
		34	[CMUH]FSS	30016	2050	27966		1.0833	1.1214	1.0097 (0.0111)		[TWB]BMI	128141	NA	NA		1.5585	1.7509	1.1201 (0.0172)		-0.206	0.0562	0.0002
		35	[CMUH]FSS	30016	2050	27966		1.0833	1.1214	1.0097 (0.0111)		[KoGES]WAIST	72222	NA	NA		1.2005	1.2751	1.0453 (0.0093)		-0.332	0.0676	9.19e-07
		36	[CMUH]FSS	30016	2050	27966		1.0833	1.1214	1.0097 (0.0111)		[TWB]IC	73490	NA	NA		1.2005	1.2027	1.0347 (0.0097)		-0.378	0.0931	4.96e-05
		37	[CMUH]FSS	30016	2050	27966		1.0833	1.1214	1.0097 (0.0111)		[TWB]ERV	73471	NA	NA		1.0957	1.1074	1.0209 (0.0089)		-0.454	0.1067	2.07e-05
		38	[CMUH]FSS	30016	2050	27966		1.0833	1.1214	1.0097 (0.0111)		[KoGES]HIP	72157	NA	NA		1.2531	1.3047	1.0446 (0.0104)		-0.523	0.0658	1.83e-15
		39	[CMUH]FSS	30016	2050	27966		1.0833	1.1214	1.0097 (0.0111)		[BBJ]WEIGHT	165419	NA	NA		1.5585	1.8052	1.1476 (0.0195)		-0.583	0.0521	4.22e-29
		40	[CMUH]FSS	30016	2050	27966		1.0833	1.1214	1.0097 (0.0111)		[CMUH]Endometriosis	219701	NA	NA		1.0588	1.0662	1.0265 (0.008)		-0.587	0.1599	0.0002
		41	[CMUH]FSS	30016	2050	27966		1.0833	1.1214	1.0097 (0.0111)		[KoGES]WEIGHT	72284	NA	NA		1.3685	1.498	1.0561 (0.0158)		-0.593	0.0564	7.53e-26
		42	[CMUH]FSS	30016	2050	27966		1.0833	1.1214	1.0097 (0.0111)		[TWB]WAIST	128128	NA	NA		1.3101	1.4553	1.0877 (0.0149)		-0.655	0.0711	3.52e-20
		43	[CMUH]FSS	30016	2050	27966		1.0833	1.1214	1.0097 (0.0111)		[TWB]WEIGHT	128178	NA	NA		1.6259	1.8597	1.1417 (0.0199)		-0.717	0.06	7.18e-33
		44	[CMUH]FSS	30016	2050	27966		1.0833	1.1214	1.0097 (0.0111)		[TWB]HIP	128081	NA	NA		1.4281	1.7323	1.1165 (0.0224)		-0.76	0.0709	8.01e-27
		Abbreviations: FSS, familial short stature; No., number; CMUH, China Medical University Hospital; TWB, Taiwan Biobank; CKB, China Kadoorie Biobank; BBJ, BioBank Japan; KoGES, Korean Genome and Epidemiology Study; LDSC, Linkage Disequilibrium Score Regression; SE, standard error; HEIGHT, body height; WEIGHT, body weight; HIP, hip circumference; WAIST, waist circumference; ERV, expiratory reserve v…
		Rg is the genetic correlation between two traits; SE_Rg is the standard error of the genetic correlation; P_Rg is the p value of the genetic correlation.
		Significant association (P < 0.05/44) was highlighted in bold.
