# Supplementary material for: Unraveling the genetic links between stature and disease in East Asians: A multi-biobank genetic correlation and risk prediction study
Source: PLoS Genet. 2026 Mar 13;22(3):e1012030. doi: 10.1371/journal.pgen.1012030 (PMC13001983; doi:10.1371/journal.pgen.1012030)
Supplement: S27 Table — (XLSX) [file pgen.1012030.s043.xlsx]

## Sheet: S27
	S27 Table. Basic characteristics of the independent CMUH Cohort (N = 296,745) in the [TWB5]HEIGHT PRS-PheWAS study
	Characteristics	CMUH
		N (%)
	Age (years old; Mean±SD)	46.74±21.36
	Sex
	Male	134,324 (45.27%)
	Female	162,011 (54.6%)
	Follow-up period (years)	46.51±21.28
	Standardized_PRS score (Median(min,max))	0 (-4.31,4.26)
	Body height (cm)	157.04±18.93
	PRS, polygenic risk score; CMUH, China Medical University Hospital; FSS, familial short stature; N, number; SD, standard deviation; ICD9-CM, the International Classification of Diseases, Ninth Revision, Clinical Modification.
	Follow-up period: From date of birth until the earliest occurrence of any of the 1,866 phecode-defined diseases; if neither occurs, follow-up ends on the date of last data entry.
