# Supplementary material for: Unraveling the genetic links between stature and disease in East Asians: A multi-biobank genetic correlation and risk prediction study
Source: PLoS Genet. 2026 Mar 13;22(3):e1012030. doi: 10.1371/journal.pgen.1012030 (PMC13001983; doi:10.1371/journal.pgen.1012030)
Supplement: S28 Table — (XLSX) [file pgen.1012030.s044.xlsx]

## Sheet: S28
		S28 Table. Phenome-wide association study of height polygenic risk scores identified 13 disease phenotypes (P < 0.05/1,090) in the China Medical University Hospital database
		No.	Category	Phecode	Outcome (Phenotype)	Cohort	Number of participants	Number of cases	Number of controls	Exposure (Height PRS) (N = 295,829)
										Odds ratio	95% CI		P-value
		1	endocrine/metabolic	264	Lack of normal physiological development	CMUH	289333	3757	285576	0.639246	0.617304	0.661967	3.807e-139
		2	endocrine/metabolic	264.1	Short stature	CMUH	287841	2265	285576	0.580454	0.555369	0.606673	1.14803e-128
		3	endocrine/metabolic	264.9	Lack of normal physiological development, unspecified	CMUH	287071	1495	285576	0.710609	0.67401	0.749195	9.45614e-37
		4	circulatory system	427.2	Atrial fibrillation and flutter	CMUH	266252	6248	260004	1.10309	1.07424	1.13272	3.98125e-13
		5	circulatory system	427.21	Atrial fibrillation	CMUH	265979	5975	260004	1.10317	1.07368	1.13348	1.2372e-12
		6	endocrine/metabolic	264.2	Failure to thrive (childhood)	CMUH	285863	287	285576	0.680531	0.604641	0.765945	1.7695e-10
		7	genitourinary	615	Endometriosis	CMUH	149399	4725	144674	1.08325	1.05197	1.11545	8.81694e-08
		8	circulatory system	427	Cardiac dysrhythmias	CMUH	281274	21270	260004	1.04028	1.0253	1.05548	9.51134e-08
		9	endocrine/metabolic	272	Disorders of lipoid metabolism	CMUH	286821	43285	243536	0.973953	0.963339	0.984684	2.34952e-06
		10	endocrine/metabolic	272.1	Hyperlipidemia	CMUH	286729	43193	243536	0.973951	0.963328	0.984692	2.39385e-06
		11	musculoskeletal	716.8	Palindromic rheumatism	CMUH	269351	526	268825	1.22007	1.11912	1.33013	6.36477e-06
		12	endocrine/metabolic	259.4	Precocious sexual development and puberty NEC	CMUH	282337	2408	279929	0.91034	0.872575	0.94974	1.38961e-05
		13	dermatologic	681.5	Cellulitis and abscess of leg, except foot	CMUH	257658	2478	255180	1.08748	1.04467	1.13205	4.26452e-05
		Abbreviations: PheWAS, phenome-wide association study; Height, body height; CMUH, China Medical University Hospital; PRS, polygenic risk score; OR, odds ratio; CI, confidence interval; ICD9, International Classification of Diseases 9th Revision.
		The Phecode system with corresponding ICD 9 codes and the PheWAS analysis were performed according to previous studies (PMID: 20335276 and 24270849).
		Multivariate logistic regression analysis for binary outcome variables was performed with adjustment for age, sex, and 10 principal components.
		Significant association (P < 0.05/1,090) was highlighted in bold.
