# Supplementary material for: Unraveling the genetic links between stature and disease in East Asians: A multi-biobank genetic correlation and risk prediction study
Source: PLoS Genet. 2026 Mar 13;22(3):e1012030. doi: 10.1371/journal.pgen.1012030 (PMC13001983; doi:10.1371/journal.pgen.1012030)
Supplement: S29 Table — (XLSX) [file pgen.1012030.s045.xlsx]

## Sheet: S29
	S29 Table. Basic characteristics of the independent CMUH Cohort (N = 258,931) in the [CMUH]FSS PRS-PheWAS study
	Characteristics	CMUH
		N (%)
	Age (years old; Mean±SD)	47.06±21.76
	Sex
	Male	117,126 (45.23%)
	Female	141,439 (54.62%)
	Follow-up period (years)	46.92±21.77
	Standardized_PRS score (Median(min,max))	0.01 (-4.07,6.05)
	FSS
	No	255,011 (98.49%)
	Yes	3,920 (1.51%)
	PRS, polygenic risk score; CMUH, China Medical University Hospital; FSS, familial short stature; N, number; SD, standard deviation; ICD9-CM, the International Classification of Diseases, Ninth Revision, Clinical Modification.
	Patients with FSS (ICD9-CM code: 783.43 and ICD10-CM code: R62.52).
	Follow-up period: From date of birth until the earliest occurrence of any of the 1,866 phecode-defined diseases; if neither occurs, follow-up ends on the date of last data entry.
