# Supplementary material for: Unraveling the genetic links between stature and disease in East Asians: A multi-biobank genetic correlation and risk prediction study
Source: PLoS Genet. 2026 Mar 13;22(3):e1012030. doi: 10.1371/journal.pgen.1012030 (PMC13001983; doi:10.1371/journal.pgen.1012030)
Supplement: S30 Table — (XLSX) [file pgen.1012030.s046.xlsx]

## Sheet: S30
		S30 Table. Phenome-wide association study of familial short stature polygenic risk scores identified 3 disease phenotypes (P < 0.05/1,042) in the China Medical University Hospital database
		No.	Category	Phecode	Outcome (Phenotype)	Cohort	Number of participants	Number of cases	Number of controls	Exposure (FSS PRS) (N = 258,067)
										Odds ratio	95% CI		P-value
		1	endocrine/metabolic	264	Lack of normal physiological development	CMUH	253020	2729	250291	1.37912	1.32198	1.43874	3.95372e-50
		2	endocrine/metabolic	264.1	Short stature	CMUH	251660	1369	250291	1.52453	1.43845	1.61576	6.81228e-46
		3	endocrine/metabolic	264.9	Lack of normal physiological development, unspecified	CMUH	251563	1272	250291	1.30593	1.22844	1.3883	1.20146e-17
		4	dermatologic	939	Atopic/contact dermatitis due to other or unspecified	CMUH	231961	14636	217325	0.962765	0.945191	0.980666	5.40973e-05
		5	genitourinary	615	Endometriosis	CMUH	130821	3789	127032	0.936128	0.903448	0.96999	0.000271973
		Abbreviations: PheWAS, phenome-wide association study; FSS, familial short stature; CMUH, China Medical University Hospital; PRS, polygenic risk score; OR, odds ratio; CI, confidence interval; ICD9, International Classification of Diseases 9th Revision.
		The Phecode system with corresponding ICD 9 codes and the PheWAS analysis were performed according to previous studies (PMID: 20335276 and 24270849).
		Multivariate logistic regression analysis for binary outcome variables was performed with adjustment for age, sex, and 10 principal components.
		Significant association (P < 0.05/1,042) was highlighted in bold.
