# Supplementary material for: Unraveling the genetic links between stature and disease in East Asians: A multi-biobank genetic correlation and risk prediction study
Source: PLoS Genet. 2026 Mar 13;22(3):e1012030. doi: 10.1371/journal.pgen.1012030 (PMC13001983; doi:10.1371/journal.pgen.1012030)
Supplement: S31 Table — (XLSX) [file pgen.1012030.s047.xlsx]

## Sheet: S31
				S31 Table. Associations of stature- and GWAS-meta-analysis-derived polygenic risk scores with atrial fibrillation and endometriosis in Taiwanese and Japanese biobanks
				Exposure (per SD)	Outcome	Cases/Total (No)	Odds ratio	95% CI	P-value
				[TWB5]HEIGHT PRS	[BBJ]AF	7,333/180,218	1.14	1.12 - 1.17	< 2.00E-16
				[TWB5+KoGES]HEIGHT PRS	[BBJ]AF	7,333/180,218	1.15	1.13 - 1.17	< 2.00E-16
				[TWB5]HEIGHT PRS	[BBJ]Endometriosis	700/179,441	1.02	0.95 - 1.10	0.538
				[TWB5+KoGES]HEIGHT PRS	[BBJ]Endometriosis	700/179,441	1.04	0.97 - 1.13	0.266
				[CMUH]FSS PRS	[BBJ]Endometriosis	700/179,441	1.05	0.97 -1.13	0.23
				[TWB5+KoGES]HEIGHT PRS	[CMUH]AF	6,805/313,440	1.11856	1.09 - 1.15	3.00804e-18
				[TWB5+KoGES]HEIGHT PRS	[CMUH]Endometriosis	7,379/170,289	1.07272	1.05 - 1.10	4.78168e-09
				Abbreviation: TWB5, Taiwan Biobank (version 5); BBJ, Biobank Japan; KoGES, Korean Genome and Epidemiology Study; CMUH, China Medical University Hospital; HEIGHT, body height; FSS, familial short stature; PRS, polygenic risk score; AF, atrial flutter/fibrillation; No, number; CI, confidence interval.
				Atrial flutter/fibrillation (AF; Phecode: 427.2; ICD9-CM code: 427.31, 427.32); endometriosis (Phecode: 615; ICD9-CM code: 617).
				Multivariate logistic regression for AF risk was performed in the full BBJ or CMUH cohort, adjusting for age, sex, and 10 principal components.
				Multivariate logistic regression for endometriosis risk was performed in the female BBJ or CMUH cohort, adjusting for age and 10 principal components.
