# Supplementary material for: Unraveling the genetic links between stature and disease in East Asians: A multi-biobank genetic correlation and risk prediction study
Source: PLoS Genet. 2026 Mar 13;22(3):e1012030. doi: 10.1371/journal.pgen.1012030 (PMC13001983; doi:10.1371/journal.pgen.1012030)
Supplement: S32 Table — (XLSX) [file pgen.1012030.s048.xlsx]

## Sheet: S32
				S32 Table. Association of [TWB5] Height PRS with atrial flutter/fibrillation and endometriosis risk in the CMUH cohort based on univariate and multivariate logistic regression models
				Exposure (per SD)	Outcome	Cases/Total (No)	Univariate				Multivariate_Model 1				Multivariate_Model 2
							Odds ratio	95% CI	P-value		Odds ratio	95% CI	P-value		Odds ratio	95% CI	P-value
				[TWB5]HEIGHT PRS	[CMUH]AF	6,805/313,440	1.10166	1.08 - 1.13	2.79882e-15		1.10328	1.08 - 1.13	2.27619e-14		1.0911	1.06 - 1.12	1.42776e-11
				[TWB5]HEIGHT PRS	[CMUH]Endometriosis	7,379/170,289	1.05735	1.03 - 1.08	2.79122e-06		1.05865	1.03 - 1.08	2.15602e-06		1.01229	0.98 - 1.04	0.451404
				Abbreviation: TWB5, Taiwan Biobank (version 5); BBJ, Biobank Japan; KoGES, Korean Genome and Epidemiology Study; CMUH, China Medical University Hospital; HEIGHT, body height; FSS, familial short stature; PRS, polygenic risk score; AF, atrial flutter/fibrillation; No, number; CI, confidence interval; PCs, prinicipal components.
				Atrial flutter/fibrillation (AF; Phecode: 427.2; ICD9-CM code: 427.31, 427.32 and ICD10-CM code: I48); endometriosis (Phecode: 615; ICD9-CM code: 617 and ICD10-CM code: N80).
				AF risk was assessed by multivariate logistic regression in the CMUH cohort: Model 1 adjusted for age, sex, and 10 PCs, and Model 2 further included age, sex, 10 PCs, and AF PRS.
				Endometriosis risk was assessed by multivariate logistic regression in the female CMUH cohort: Model 1 adjusted for age and 10 PCs, and Model 2 further adjusted for age, 10 PCs, and endometriosis PRS.
				AF PRS and endometriosis PRS were calculated for each individual in the CMUH database using [BBJ] GWAS summary statistics for AF and endometriosis, respectively.
