# Supplementary material for: Unraveling the genetic links between stature and disease in East Asians: A multi-biobank genetic correlation and risk prediction study
Source: PLoS Genet. 2026 Mar 13;22(3):e1012030. doi: 10.1371/journal.pgen.1012030 (PMC13001983; doi:10.1371/journal.pgen.1012030)
Supplement: S33 Table — (XLSX) [file pgen.1012030.s049.xlsx]

## Sheet: S33
		S33 Table. Body height and FSS instrumental variables for two-sample Mendelian randomization (MR) and multivariate MR analyses in East Asians
		Phenotype	No.	Cohort	Nearby gene	SNP	Chr.	Position	Effect_allele.exposure	Other_allele.exposure	P-value	[TWB5]HEIGHT vs [CMUH]Endometriosis	[CMUH]FSS vs [CMUH]Endometriosis
		[TWB5]HEIGHT	1	TWB	MFAP2	rs56265117	1	16980428	T	C	1.16065e-22	Included	NA
		[TWB5]HEIGHT	2	TWB	LINC02793	rs11248968	1	25043903	A	G	1.50942e-08	Included	NA
		[TWB5]HEIGHT	3	TWB	DHDDS	rs12729961	1	26435558	T	C	4.59103e-08	Included	NA
		[TWB5]HEIGHT	4	TWB	INPP5B	rs28470722	1	37921055	A	G	3.15181e-08	Included	NA
		[TWB5]HEIGHT	5	TWB		rs72686431	1	45278940	C	T	3.93559e-09	Included	NA
		[TWB5]HEIGHT	6	TWB		rs3014235	1	45625840	G	A	3.25237e-11	Included	NA
		[TWB5]HEIGHT	7	TWB	LINC01389	rs12035995	1	47434787	A	G	1.1391e-08	Included	NA
		[TWB5]HEIGHT	8	TWB	FAF1	rs12064411	1	50754619	G	A	4.66122e-23	Included	NA
		[TWB5]HEIGHT	9	TWB	TTC39A	rs58091316	1	51339280	C	T	2.74745e-08	Included	NA
		[TWB5]HEIGHT	10	TWB	PODN	rs17107806	1	53066863	C	G	2.76446e-08	Included	NA
		[TWB5]HEIGHT	11	TWB		rs77443327	1	55957495	T	C	3.28322e-14	Included	NA
		[TWB5]HEIGHT	12	TWB		rs2000143	1	56294797	G	A	2.77281e-09	Included	NA
		[TWB5]HEIGHT	13	TWB	ZZZ3	rs17100758	1	77567927	T	C	4.88821e-09	Included	NA
		[TWB5]HEIGHT	14	TWB	PKN2-AS1	rs10922476	1	88676781	G	A	1.31401e-17	Included	NA
		[TWB5]HEIGHT	15	TWB	PKN2	rs140259722	1	88759319	T	C	3.06959e-09	Included	NA
		[TWB5]HEIGHT	16	TWB		rs524323	1	102808935	G	T	9.34889e-09	Included	NA
		[TWB5]HEIGHT	17	TWB		rs7513580	1	118307286	A	G	2.69153e-35	Included	NA
		[TWB5]HEIGHT	18	TWB	MTMR11	rs11205303	1	149934520	C	T	7.22437e-47	Included	NA
		[TWB5]HEIGHT	19	TWB		rs7523880	1	170800838	T	C	2.2934e-09	Included	NA
		[TWB5]HEIGHT	20	TWB	DNM3	rs28378748	1	172073467	G	A	2.03718e-09	Included	NA
		[TWB5]HEIGHT	21	TWB	DNM3	rs10489289	1	172254949	C	T	9.04899e-20	Included	NA
		[TWB5]HEIGHT	22	TWB	LAMC1	rs2296296	1	183136264	G	C	1.61514e-08	Included	NA
		[TWB5]HEIGHT	23	TWB		rs4650650	1	184043707	G	A	3.32277e-26	Included	NA
		[TWB5]HEIGHT	24	TWB		rs10495098	1	218342968	T	G	5.23528e-09	Included	NA
		[TWB5]HEIGHT	25	TWB		rs2494196	1	219589239	A	C	1.64248e-13	Included	NA
		[TWB5]HEIGHT	26	TWB	PRSS38	rs28660431	1	227829125	A	G	9.794e-09	Included	NA
		[TWB5]HEIGHT	27	TWB	CYS1	rs7598655	2	10067068	G	T	1.59772e-12	Included	NA
		[TWB5]HEIGHT	28	TWB	ADCY3	rs6545813	2	24908418	T	C	1.7402e-15	Included	NA
		[TWB5]HEIGHT	29	TWB	DNMT3A	rs12991495	2	25263901	C	T	5.69902e-11	Included	NA
		[TWB5]HEIGHT	30	TWB	GCKR	rs780093	2	27519736	C	T	1.42528e-12	Included	NA
		[TWB5]HEIGHT	31	TWB	LTBP1	rs17012569	2	33109240	G	A	3.44635e-09	Included	NA
		[TWB5]HEIGHT	32	TWB	LTBP1	rs1545550	2	33135059	G	A	3.9031e-09	Included	NA
		[TWB5]HEIGHT	33	TWB	LTBP1	rs4671010	2	33207791	C	A	9.4254e-17	Included	NA
		[TWB5]HEIGHT	34	TWB	LTBP1	rs12623060	2	33242002	T	C	4.05555e-10	Included	NA
		[TWB5]HEIGHT	35	TWB	LTBP1	rs3769528	2	33246125	G	A	7.9506e-19	Included	NA
		[TWB5]HEIGHT	36	TWB	CRIM1	rs3755206	2	36456285	G	T	1.49314e-36	Included	NA
		[TWB5]HEIGHT	37	TWB	PPP4R3B	rs7598650	2	55558388	T	A	2.9077e-09	Included	NA
		[TWB5]HEIGHT	38	TWB		rs79121675	2	55724807	A	C	2.9134e-16	Included	NA
		[TWB5]HEIGHT	39	TWB	LOC112268416	rs139618276	2	55851511	A	G	1.46757e-12	Included	NA
		[TWB5]HEIGHT	40	TWB	LOC112268416, EFEMP1	rs146446706	2	55870880	T	C	3.99117e-17	Included	NA
		[TWB5]HEIGHT	41	TWB	EFEMP1	rs79563212	2	55924122	T	G	1.77378e-09	Included	NA
		[TWB5]HEIGHT	42	TWB	LOC105374690, MIR217HG	rs150406732	2	56020722	A	G	6.23649e-10	Included	NA
		[TWB5]HEIGHT	43	TWB	ANTXR1	rs4241349	2	69103152	A	G	2.61517e-11	Included	NA
		[TWB5]HEIGHT	44	TWB	PCBP1-AS1	rs4853242	2	69998913	G	A	3.18743e-09	Included	NA
		[TWB5]HEIGHT	45	TWB		rs764854	2	71289833	A	G	2.36363e-08	Included	NA
		[TWB5]HEIGHT	46	TWB	ZNF638	rs6746731	2	71345787	G	T	3.182e-38	Included	NA
		[TWB5]HEIGHT	47	TWB	EIF2AK3	rs1913671	2	88600365	C	T	2.70894e-20	Included	NA
		[TWB5]HEIGHT	48	TWB	LMAN2L	rs72809827	2	96725216	T	C	3.14347e-10	Included	NA
		[TWB5]HEIGHT	49	TWB	KIAA1211L	rs12712033	2	98841510	C	T	2.69538e-08	Included	NA
		[TWB5]HEIGHT	50	TWB	GLI2	rs2166898	2	120855084	A	G	6.33053e-09	Included	NA
		[TWB5]HEIGHT	51	TWB	GLS	rs3771308	2	190936179	C	T	1.51747e-10	Included	NA
		[TWB5]HEIGHT	52	TWB	DIRC3	rs2113832	2	217413969	G	A	1.02259e-12	Included	NA
		[TWB5]HEIGHT	53	TWB	USP37	rs484085	2	218531961	T	C	1.00856e-13	Included	NA
		[TWB5]HEIGHT	54	TWB	IHH	rs76709099	2	219055182	A	C	1.18796e-28	Included	NA
		[TWB5]HEIGHT	55	TWB	NHEJ1	rs76426653	2	219088867	T	C	1.96789e-29	Included	NA
		[TWB5]HEIGHT	56	TWB		rs374935766	2	231850100	C	G	3.08461e-19	Included	NA
		[TWB5]HEIGHT	57	TWB	NPPC	rs7598479	2	231923667	T	G	4.15911e-17	Included	NA
		[TWB5]HEIGHT	58	TWB	DIS3L2	rs371453075	2	231987661	G	C	2.48943e-17	Included	NA
		[TWB5]HEIGHT	59	TWB	DIS3L2	rs78316317	2	232020542	G	A	1.08743e-14	Included	NA
		[TWB5]HEIGHT	60	TWB	DIS3L2	rs4973506	2	232078387	T	C	5.92107e-81	Included	NA
		[TWB5]HEIGHT	61	TWB	DIS3L2	rs17272054	2	232141993	T	A	9.20428e-09	Included	NA
		[TWB5]HEIGHT	62	TWB	PRRT3, PRRT3-AS1	rs55847233	3	9949417	G	C	1.10935e-10	Included	NA
		[TWB5]HEIGHT	63	TWB	KIF9-AS1	rs62248901	3	47213859	T	C	9.77237e-12	Included	NA
		[TWB5]HEIGHT	64	TWB	SCAP	rs17079634	3	47432634	C	T	3.65342e-12	Included	NA
		[TWB5]HEIGHT	65	TWB	STIMATE-MUSTN1, STIMATE	rs4687556	3	52856459	C	T	2.82098e-12	Included	NA
		[TWB5]HEIGHT	66	TWB	RFT1	rs2564940	3	53073553	A	G	3.22849e-15	Included	NA
		[TWB5]HEIGHT	67	TWB	IL17RD	rs1906504	3	57141426	G	A	3.74844e-08	Included	NA
		[TWB5]HEIGHT	68	TWB	RYBP	rs9863706	3	72388262	T	C	3.08319e-20	Included	NA
		[TWB5]HEIGHT	69	TWB	LOC105374007	rs142407233	3	99472008	C	T	3.3152e-08	Included	NA
		[TWB5]HEIGHT	70	TWB	LOC105374007, LOC105374005	rs13062862	3	99546187	A	G	3.01523e-08	Included	NA
		[TWB5]HEIGHT	71	TWB	BOC	rs11710894	3	113273112	T	C	1.33229e-08	Included	NA
		[TWB5]HEIGHT	72	TWB	ZBTB20, ZBTB20-AS5	rs4599273	3	114456061	G	A	3.84769e-11	Included	NA
		[TWB5]HEIGHT	73	TWB		rs7433230	3	129278571	G	A	2.33668e-11	Included	NA
		[TWB5]HEIGHT	74	TWB	H1FX-AS1	rs4073154	3	129316642	G	A	3.44033e-20	Included	NA
		[TWB5]HEIGHT	75	TWB	RYK	rs6762690	3	134177277	G	A	1.89583e-21	Included	NA
		[TWB5]HEIGHT	76	TWB	ZBTB38	rs2871960	3	141402972	C	A	7.38584e-85	Included	NA
		[TWB5]HEIGHT	77	TWB	RASA2	rs9849775	3	141549957	C	T	2.39927e-08	Included	NA
		[TWB5]HEIGHT	78	TWB	WWTR1	rs75074446	3	149670439	T	C	6.04366e-12	Included	NA
		[TWB5]HEIGHT	79	TWB	LOC101928236	rs4680345	3	157174732	G	C	1.07917e-10	Included	NA
		[TWB5]HEIGHT	80	TWB	RSRC1	rs73170315	3	158339812	G	A	2.08056e-09	Included	NA
		[TWB5]HEIGHT	81	TWB	MECOM	rs59499869	3	169110848	C	A	9.16643e-12	Included	NA
		[TWB5]HEIGHT	82	TWB	MECOM	rs78362073	3	169623648	C	T	1.21504e-09	Included	NA
		[TWB5]HEIGHT	83	TWB	FNDC3B	rs62281816	3	172255561	T	C	3.47056e-25	Included	NA
		[TWB5]HEIGHT	84	TWB	GHSR	rs6774762	3	172447200	G	A	1.52897e-12	Included	NA
		[TWB5]HEIGHT	85	TWB		rs76468550	3	185574145	T	A	2.22613e-08	Included	NA
		[TWB5]HEIGHT	86	TWB	LOC100131635, BCL6	rs1491997	3	187730138	T	C	1.44245e-20	Included	NA
		[TWB5]HEIGHT	87	TWB		rs7340621	3	187754952	G	A	7.46243e-09	Included	NA
		[TWB5]HEIGHT	88	TWB		rs79521216	3	191057637	G	A	4.61424e-11	Included	NA
		[TWB5]HEIGHT	89	TWB		rs12635416	3	191077474	A	G	9.55697e-10	Included	NA
		[TWB5]HEIGHT	90	TWB	TBC1D14	rs13140943	4	6975382	G	A	1.72171e-08	Included	NA
		[TWB5]HEIGHT	91	TWB		rs10014726	4	10235400	C	T	5.98412e-11	Included	NA
		[TWB5]HEIGHT	92	TWB	ZNF518B	rs75919698	4	10451132	A	T	2.2185e-08	Included	NA
		[TWB5]HEIGHT	93	TWB	LOC105374493	rs12502445	4	12879767	C	A	3.78809e-10	Included	NA
		[TWB5]HEIGHT	94	TWB	CPEB2, C1QTNF7-AS1	rs34991223	4	15054049	T	C	1.68302e-08	Included	NA
		[TWB5]HEIGHT	95	TWB	FAM184B	rs116972792	4	17648794	A	G	8.54083e-11	Included	NA
		[TWB5]HEIGHT	96	TWB	FAM184B	rs10939759	4	17712191	C	G	4.52606e-09	Included	NA
		[TWB5]HEIGHT	97	TWB	NCAPG	rs140154361	4	17824201	C	T	1.80219e-25	Included	NA
		[TWB5]HEIGHT	98	TWB	LCORL	rs13131350	4	17875864	G	A	5.06991e-138	Included	NA
		[TWB5]HEIGHT	99	TWB	LCORL	rs117772174	4	17879553	A	G	3.6451e-08	Included	NA
		[TWB5]HEIGHT	100	TWB	LCORL	rs138360139	4	17949591	G	T	1.29897e-23	Included	NA
		[TWB5]HEIGHT	101	TWB	LCORL	rs16896140	4	17957655	C	T	5.18561e-17	Included	NA
		[TWB5]HEIGHT	102	TWB	LCORL	rs2724485	4	17968075	C	T	1.67302e-13	Included	NA
		[TWB5]HEIGHT	103	TWB	LCORL	rs139654878	4	18017240	C	T	4.14954e-17	Included	NA
		[TWB5]HEIGHT	104	TWB		rs75182541	4	18045717	C	G	2.59179e-14	Included	NA
		[TWB5]HEIGHT	105	TWB		rs4698215	4	18108827	T	C	1.19061e-09	Included	NA
		[TWB5]HEIGHT	106	TWB		rs117054081	4	18300896	A	T	2.27258e-10	Included	NA
		[TWB5]HEIGHT	107	TWB		rs58408429	4	56903658	C	T	4.44427e-17	Included	NA
		[TWB5]HEIGHT	108	TWB	ADAMTS3	rs788919	4	72488177	C	T	1.17544e-13	Included	NA
		[TWB5]HEIGHT	109	TWB		rs34647859	4	72624480	T	C	2.36102e-26	Included	NA
		[TWB5]HEIGHT	110	TWB		rs62311657	4	72784446	A	G	3.47456e-11	Included	NA
		[TWB5]HEIGHT	111	TWB	CFAP299	rs11729093	4	80742581	C	A	1.76824e-08	Included	NA
		[TWB5]HEIGHT	112	TWB		rs1662844	4	81233526	T	C	9.18121e-35	Included	NA
		[TWB5]HEIGHT	113	TWB		rs10026667	4	98952591	A	T	1.9117e-08	Included	NA
		[TWB5]HEIGHT	114	TWB	TET2, TET2-AS1	rs6818637	4	105176182	C	T	3.10006e-10	Included	NA
		[TWB5]HEIGHT	115	TWB	LOC105377462	rs143654687	4	144320320	G	C	1.58964e-11	Included	NA
		[TWB5]HEIGHT	116	TWB		rs7699073	4	144621516	G	C	1.82222e-41	Included	NA
		[TWB5]HEIGHT	117	TWB	HHIP	rs117072351	4	144676679	T	C	2.87939e-12	Included	NA
		[TWB5]HEIGHT	118	TWB	NPR3	rs12514287	5	32744731	C	T	4.53889e-08	Included	NA
		[TWB5]HEIGHT	119	TWB		rs4540190	5	33007688	G	A	2.29811e-09	Included	NA
		[TWB5]HEIGHT	120	TWB		rs1427853	5	33267712	A	G	1.60011e-08	Included	NA
		[TWB5]HEIGHT	121	TWB	NIPBL	rs300061	5	37022673	A	G	6.60237e-14	Included	NA
		[TWB5]HEIGHT	122	TWB		rs10462034	5	42307612	G	A	5.24566e-13	Included	NA
		[TWB5]HEIGHT	123	TWB	GHR	rs4273617	5	42695369	A	G	7.54397e-21	Included	NA
		[TWB5]HEIGHT	124	TWB	GHR	rs6183	5	42718990	A	C	2.01131e-09	Included	NA
		[TWB5]HEIGHT	125	TWB	LOC105378980	rs252912	5	56899965	T	C	3.4062e-08	Included	NA
		[TWB5]HEIGHT	126	TWB	PDE4D	rs893191	5	59727499	T	A	2.1231e-09	Included	NA
		[TWB5]HEIGHT	127	TWB		rs1309512	5	65046213	A	T	2.11661e-10	Included	NA
		[TWB5]HEIGHT	128	TWB	ADAMTS6	rs117523359	5	65283633	A	T	7.48187e-10	Included	NA
		[TWB5]HEIGHT	129	TWB	ADAMTS6	rs4700675	5	65363398	A	T	2.56507e-13	Included	NA
		[TWB5]HEIGHT	130	TWB		rs6873192	5	68302356	G	A	4.65286e-09	Included	NA
		[TWB5]HEIGHT	131	TWB	LHFPL2	rs2278225	5	78487278	A	G	2.94442e-11	Included	NA
		[TWB5]HEIGHT	132	TWB	TENT2	rs6884654	5	79653148	T	A	2.52732e-09	Included	NA
		[TWB5]HEIGHT	133	TWB	MEF2C-AS1	rs4916745	5	89036345	A	G	3.83442e-15	Included	NA
		[TWB5]HEIGHT	134	TWB	LOC101929710	rs17085665	5	96387677	A	G	3.20029e-09	Included	NA
		[TWB5]HEIGHT	135	TWB	UBE2D2	rs200610112	5	139576432	C	T	2.59298e-11	Included	NA
		[TWB5]HEIGHT	136	TWB	ARHGAP26	rs184923695	5	143097754	A	G	2.67917e-17	Included	NA
		[TWB5]HEIGHT	137	TWB	SLIT3	rs4282339	5	168829235	A	G	2.53513e-13	Included	NA
		[TWB5]HEIGHT	138	TWB	FGF18	rs6555956	5	171440371	G	T	5.56775e-10	Included	NA
		[TWB5]HEIGHT	139	TWB	SMIM23	rs12153391	5	171776434	A	C	2.59478e-13	Included	NA
		[TWB5]HEIGHT	140	TWB	MGAT1	rs58982582	5	180805515	G	A	3.46737e-08	Included	NA
		[TWB5]HEIGHT	141	TWB	GMDS, HCG17, HCG18	rs722585	6	1775629	A	G	4.09072e-11	Included	NA
		[TWB5]HEIGHT	142	TWB	RREB1	rs3812172	6	7217954	A	G	1.64744e-10	Included	NA
		[TWB5]HEIGHT	143	TWB	LOC105374906	rs12208776	6	7695185	T	G	1.80501e-08	Included	NA
		[TWB5]HEIGHT	144	TWB		rs3799371	6	25912588	T	C	1.76596e-08	Included	NA
		[TWB5]HEIGHT	145	TWB		rs10946808	6	26233159	G	A	3.58096e-35	Included	NA
		[TWB5]HEIGHT	146	TWB	LOC105374985	rs141555505	6	26284637	A	C	6.54636e-11	Included	NA
		[TWB5]HEIGHT	147	TWB		rs368370857	6	26344807	A	G	7.23769e-12	Included	NA
		[TWB5]HEIGHT	148	TWB		rs209134	6	28899395	G	T	1.0837e-08	Included	NA
		[TWB5]HEIGHT	149	TWB		rs2256752	6	31344282	C	G	3.06662e-09	Included	NA
		[TWB5]HEIGHT	150	TWB		rs9266631	6	31379121	G	A	3.42689e-12	Included	NA
		[TWB5]HEIGHT	151	TWB		rs2077537	6	31638745	G	C	2.23872e-12	Included	NA
		[TWB5]HEIGHT	152	TWB		rs115414941	6	32234958	T	C	9.39593e-09	Included	NA
		[TWB5]HEIGHT	153	TWB		rs454875	6	32245231	A	G	7.42711e-09	Included	NA
		[TWB5]HEIGHT	154	TWB		rs78566116	6	32428369	T	G	3.33895e-09	Included	NA
		[TWB5]HEIGHT	155	TWB		rs9268832	6	32460012	C	T	5.19051e-10	Included	NA
		[TWB5]HEIGHT	156	TWB	GRM4	rs6904593	6	34080034	A	G	3.47977e-08	Included	NA
		[TWB5]HEIGHT	157	TWB		rs2780226	6	34231315	T	C	7.12525e-61	Included	NA
		[TWB5]HEIGHT	158	TWB		rs55793253	6	34270164	C	T	4.01476e-08	Included	NA
		[TWB5]HEIGHT	159	TWB	LOC101929285	rs9469975	6	35254720	A	G	1.67336e-08	Included	NA
		[TWB5]HEIGHT	160	TWB	PPARD	rs2299870	6	35417160	G	C	5.72532e-12	Included	NA
		[TWB5]HEIGHT	161	TWB		rs2756174	6	43289496	A	C	4.04027e-08	Included	NA
		[TWB5]HEIGHT	162	TWB	CD2AP	rs62410684	6	47514337	A	T	3.15864e-10	Included	NA
		[TWB5]HEIGHT	163	TWB	FILIP1, LOC101928540	rs12209223	6	75454873	A	C	4.7076e-21	Included	NA
		[TWB5]HEIGHT	164	TWB	SENP6	rs186344268	6	75678608	C	T	1.57351e-08	Included	NA
		[TWB5]HEIGHT	165	TWB	BCKDHB	rs10455370	6	80331150	T	C	4.06546e-10	Included	NA
		[TWB5]HEIGHT	166	TWB	BCKDHB	rs145101575	6	80344040	A	G	1.32678e-12	Included	NA
		[TWB5]HEIGHT	167	TWB		rs71566904	6	80701231	C	T	6.62827e-13	Included	NA
		[TWB5]HEIGHT	168	TWB		rs62424617	6	80732168	C	T	4.23741e-19	Included	NA
		[TWB5]HEIGHT	169	TWB	LIN28B	rs395962	6	104949543	G	T	4.04576e-23	Included	NA
		[TWB5]HEIGHT	170	TWB	L3MBTL3	rs1415700	6	130024646	A	G	1.55704e-18	Included	NA
		[TWB5]HEIGHT	171	TWB	L3MBTL3	rs1415701	6	130024690	A	G	1.8531e-43	Included	NA
		[TWB5]HEIGHT	172	TWB	L3MBTL3	rs7775210	6	130084268	A	G	9.05295e-09	Included	NA
		[TWB5]HEIGHT	173	TWB	EPB41L2	rs9321266	6	130995318	G	A	2.13599e-11	Included	NA
		[TWB5]HEIGHT	174	TWB		rs1819631	6	140957967	T	G	3.4051e-09	Included	NA
		[TWB5]HEIGHT	175	TWB	ADGRG6	rs9389986	6	142339977	A	T	3.22849e-32	Included	NA
		[TWB5]HEIGHT	176	TWB	ESR1	rs7775047	6	151831058	C	G	2.79512e-30	Included	NA
		[TWB5]HEIGHT	177	TWB	ESR1	rs2860321	6	152035484	T	C	2.31633e-12	Included	NA
		[TWB5]HEIGHT	178	TWB	ESR1	rs9383963	6	152115023	C	T	2.48016e-08	Included	NA
		[TWB5]HEIGHT	179	TWB	LOC107986666	rs73029259	6	163690316	A	T	7.04369e-12	Included	NA
		[TWB5]HEIGHT	180	TWB	AMZ1, GNA12	rs798498	7	2756248	G	T	9.43844e-23	Included	NA
		[TWB5]HEIGHT	181	TWB		rs4499987	7	19253584	A	C	3.23847e-09	Included	NA
		[TWB5]HEIGHT	182	TWB		rs11543656	7	19509033	G	A	3.89547e-09	Included	NA
		[TWB5]HEIGHT	183	TWB		rs10241634	7	25848314	A	G	3.88061e-12	Included	NA
		[TWB5]HEIGHT	184	TWB		rs79921684	7	46070782	C	T	5.91398e-10	Included	NA
		[TWB5]HEIGHT	185	TWB		rs1007358	7	46161757	G	A	3.25987e-13	Included	NA
		[TWB5]HEIGHT	186	TWB		rs144390003	7	46552778	T	C	8.0958e-09	Included	NA
		[TWB5]HEIGHT	187	TWB		rs4717840	7	73912587	A	T	9.97011e-11	Included	NA
		[TWB5]HEIGHT	188	TWB	CDK14	rs6966074	7	90725312	C	T	4.27967e-08	Included	NA
		[TWB5]HEIGHT	189	TWB	CDK6	rs42036	7	92612137	G	C	5.90487e-10	Included	NA
		[TWB5]HEIGHT	190	TWB	CDK6	rs445	7	92779056	T	C	6.99359e-16	Included	NA
		[TWB5]HEIGHT	191	TWB	LINC-PINT	rs1059698	7	130944335	C	A	1.67305e-08	Included	NA
		[TWB5]HEIGHT	192	TWB	EZH2	rs2302427	7	148828812	G	C	9.07382e-09	Included	NA
		[TWB5]HEIGHT	193	TWB		rs147911507	7	158628559	T	C	3.75725e-08	Included	NA
		[TWB5]HEIGHT	194	TWB	CSGALNACT1	rs11204049	8	19493715	G	T	1.4044e-08	Included	NA
		[TWB5]HEIGHT	195	TWB	LOXL2	rs4615575	8	23369807	T	C	1.19424e-09	Included	NA
		[TWB5]HEIGHT	196	TWB	LOC107986931	rs80058013	8	24176577	A	G	1.01321e-11	Included	NA
		[TWB5]HEIGHT	197	TWB	EXTL3	rs74476179	8	28740152	A	G	1.09597e-19	Included	NA
		[TWB5]HEIGHT	198	TWB	LOC105375821	rs16937171	8	48444175	G	A	1.56856e-13	Included	NA
		[TWB5]HEIGHT	199	TWB		rs6984782	8	56223330	C	T	6.64508e-32	Included	NA
		[TWB5]HEIGHT	200	TWB		rs10111935	8	77218911	A	G	2.56921e-15	Included	NA
		[TWB5]HEIGHT	201	TWB		rs7005255	8	116475439	C	T	7.64364e-11	Included	NA
		[TWB5]HEIGHT	202	TWB	GSDMC	rs4733724	8	129711482	G	A	7.73215e-28	Included	NA
		[TWB5]HEIGHT	203	TWB	ZFAT	rs368372931	8	134609000	G	A	1.53073e-16	Included	NA
		[TWB5]HEIGHT	204	TWB	ZFAT	rs12541381	8	134637605	A	G	8.82673e-20	Included	NA
		[TWB5]HEIGHT	205	TWB		rs143287917	8	134764295	C	T	1.87465e-08	Included	NA
		[TWB5]HEIGHT	206	TWB	NPR2	rs13288085	9	35797830	T	C	4.04678e-08	Included	NA
		[TWB5]HEIGHT	207	TWB		rs2578240	9	88211850	G	A	3.38844e-11	Included	NA
		[TWB5]HEIGHT	208	TWB		rs56119276	9	95518374	C	T	5.06524e-21	Included	NA
		[TWB5]HEIGHT	209	TWB		rs10990303	9	95648123	T	C	3.23668e-14	Included	NA
		[TWB5]HEIGHT	210	TWB	LOC112268049	rs4743293	9	95763022	C	A	2.39662e-15	Included	NA
		[TWB5]HEIGHT	211	TWB	ERCC6L2	rs116896795	9	95939066	G	A	3.22085e-10	Included	NA
		[TWB5]HEIGHT	212	TWB		rs62576745	9	106155894	T	G	2.83857e-10	Included	NA
		[TWB5]HEIGHT	213	TWB	ZNF462	rs954585	9	106880415	G	A	5.37774e-17	Included	NA
		[TWB5]HEIGHT	214	TWB		rs10980921	9	111517632	C	T	2.60543e-08	Included	NA
		[TWB5]HEIGHT	215	TWB		rs34395873	9	115707021	C	T	7.87771e-15	Included	NA
		[TWB5]HEIGHT	216	TWB	PAPPA	rs72752150	9	116184332	T	C	2.37012e-08	Included	NA
		[TWB5]HEIGHT	217	TWB	RABGAP1	rs142248804	9	123085409	T	C	3.20487e-10	Included	NA
		[TWB5]HEIGHT	218	TWB	STRBP	rs803732	9	123119262	A	G	2.65461e-13	Included	NA
		[TWB5]HEIGHT	219	TWB	SH2D3C	rs60378088	9	127763276	C	T	4.89858e-08	Included	NA
		[TWB5]HEIGHT	220	TWB	QSOX2	rs55791344	9	136216513	A	G	2.44006e-12	Included	NA
		[TWB5]HEIGHT	221	TWB	QSOX2	rs12338076	9	136229894	C	A	7.99282e-29	Included	NA
		[TWB5]HEIGHT	222	TWB	CCDC3	rs35859988	10	12902646	T	C	1.57398e-20	Included	NA
		[TWB5]HEIGHT	223	TWB	LOC105378318	rs12217745	10	59595332	A	C	1.23197e-08	Included	NA
		[TWB5]HEIGHT	224	TWB	TET1	rs112447710	10	68597159	A	G	3.16155e-11	Included	NA
		[TWB5]HEIGHT	225	TWB	TET1	rs2894069	10	68669248	T	C	1.024e-13	Included	NA
		[TWB5]HEIGHT	226	TWB	NPFFR1	rs57052699	10	70250380	A	G	5.85342e-09	Included	NA
		[TWB5]HEIGHT	227	TWB	ANAPC16	rs11000229	10	72233760	G	A	4.91315e-08	Included	NA
		[TWB5]HEIGHT	228	TWB	ZMIZ1	rs779933	10	79158760	A	G	1.10179e-11	Included	NA
		[TWB5]HEIGHT	229	TWB	LCOR	rs4919058	10	96878324	C	T	2.23275e-09	Included	NA
		[TWB5]HEIGHT	230	TWB	SEMA4G, MRPL43	rs11591349	10	100984574	T	A	2.12139e-10	Included	NA
		[TWB5]HEIGHT	231	TWB	PDCD11	rs2296512	10	103424931	A	G	1.22518e-12	Included	NA
		[TWB5]HEIGHT	232	TWB	GRK5	rs77741887	10	119374970	T	C	8.91046e-11	Included	NA
		[TWB5]HEIGHT	233	TWB	LHPP	rs10901780	10	124603049	T	C	3.60139e-10	Included	NA
		[TWB5]HEIGHT	234	TWB	FAM53B	rs10794173	10	124641996	T	C	4.16802e-10	Included	NA
		[TWB5]HEIGHT	235	TWB	ZRANB1	rs7096822	10	124975597	C	T	2.56555e-08	Included	NA
		[TWB5]HEIGHT	236	TWB	IGF2, INS-IGF2, IGF2-AS	rs35506085	11	2144346	A	G	7.20112e-31	Included	NA
		[TWB5]HEIGHT	237	TWB		rs9667144	11	14399555	G	A	3.25912e-11	Included	NA
		[TWB5]HEIGHT	238	TWB	PSMA1	rs138234998	11	14526043	T	C	1.7049e-25	Included	NA
		[TWB5]HEIGHT	239	TWB	FIBIN	rs149580940	11	26994864	G	A	2.64192e-08	Included	NA
		[TWB5]HEIGHT	240	TWB		rs4753000	11	47427134	C	T	1.66648e-21	Included	NA
		[TWB5]HEIGHT	241	TWB		rs10896742	11	58291949	G	A	4.10488e-11	Included	NA
		[TWB5]HEIGHT	242	TWB	MYRF	rs174530	11	61779120	G	A	3.53753e-16	Included	NA
		[TWB5]HEIGHT	243	TWB	RAB3IL1	rs174479	11	61911282	G	C	4.854e-09	Included	NA
		[TWB5]HEIGHT	244	TWB	SF3B2	rs570887	11	66060921	C	T	2.28655e-08	Included	NA
		[TWB5]HEIGHT	245	TWB		rs61881570	11	69447613	T	A	1.54479e-09	Included	NA
		[TWB5]HEIGHT	246	TWB		rs1938679	11	69457328	T	C	9.57635e-20	Included	NA
		[TWB5]HEIGHT	247	TWB	CLPB	rs55930012	11	72368336	C	T	1.63814e-09	Included	NA
		[TWB5]HEIGHT	248	TWB		rs640264	11	75560746	T	C	3.32621e-08	Included	NA
		[TWB5]HEIGHT	249	TWB	SERPINH1	rs645935	11	75568245	C	T	5.84386e-31	Included	NA
		[TWB5]HEIGHT	250	TWB	NOX4	rs317140	11	89400609	T	C	6.28203e-13	Included	NA
		[TWB5]HEIGHT	251	TWB	NOX4	rs2917531	11	89528478	C	T	3.07185e-14	Included	NA
		[TWB5]HEIGHT	252	TWB		rs72479300	11	90099641	A	C	9.61789e-10	Included	NA
		[TWB5]HEIGHT	253	TWB	NAALAD2	rs4366446	11	90167308	A	G	1.57801e-10	Included	NA
		[TWB5]HEIGHT	254	TWB	ARHGEF12	rs58073046	11	120377784	G	A	3.38337e-08	Included	NA
		[TWB5]HEIGHT	255	TWB	FOXRED1	rs594318	11	126277818	G	C	3.22626e-12	Included	NA
		[TWB5]HEIGHT	256	TWB	ETV6	rs11054421	12	11702159	A	G	2.38561e-11	Included	NA
		[TWB5]HEIGHT	257	TWB		rs77216612	12	12725049	G	A	1.02499e-08	Included	NA
		[TWB5]HEIGHT	258	TWB		rs12318382	12	27950981	G	A	2.8843e-08	Included	NA
		[TWB5]HEIGHT	259	TWB	PTHLH	rs10843042	12	27960015	A	G	1.13318e-13	Included	NA
		[TWB5]HEIGHT	260	TWB		rs11049395	12	28171087	G	A	2.44023e-08	Included	NA
		[TWB5]HEIGHT	261	TWB	POU6F1	rs6580810	12	51216694	T	C	2.64046e-08	Included	NA
		[TWB5]HEIGHT	262	TWB	TNS2	rs34922637	12	53063920	A	C	2.62265e-10	Included	NA
		[TWB5]HEIGHT	263	TWB		rs11170630	12	53646626	G	C	1.0787e-28	Included	NA
		[TWB5]HEIGHT	264	TWB	ZC3H10	rs74938062	12	56118810	T	C	2.73023e-15	Included	NA
		[TWB5]HEIGHT	265	TWB	ZC3H10	rs117055237	12	56124105	G	A	2.19381e-16	Included	NA
		[TWB5]HEIGHT	266	TWB		rs149241310	12	56259776	G	A	8.92586e-10	Included	NA
		[TWB5]HEIGHT	267	TWB	CNPY2	rs3809128	12	56316135	T	C	2.36592e-130	Included	NA
		[TWB5]HEIGHT	268	TWB	TIMELESS	rs774050	12	56425138	T	C	3.69743e-13	Included	NA
		[TWB5]HEIGHT	269	TWB	PRIM1	rs2277339	12	56752285	G	T	3.94185e-15	Included	NA
		[TWB5]HEIGHT	270	TWB	AVIL	rs2277326	12	57808636	A	C	4.42996e-13	Included	NA
		[TWB5]HEIGHT	271	TWB	MSRB3	rs7315978	12	65405141	C	T	2.5254e-09	Included	NA
		[TWB5]HEIGHT	272	TWB	HMGA2	rs7961706	12	65848118	A	G	1.67225e-14	Included	NA
		[TWB5]HEIGHT	273	TWB		rs12424086	12	65970729	C	T	2.96838e-10	Included	NA
		[TWB5]HEIGHT	274	TWB	E2F7	rs10779151	12	77028950	A	C	9.18756e-13	Included	NA
		[TWB5]HEIGHT	275	TWB		rs4761730	12	93564225	T	C	1.49934e-12	Included	NA
		[TWB5]HEIGHT	276	TWB	SOCS2	rs7977788	12	93588556	A	G	1.19674e-35	Included	NA
		[TWB5]HEIGHT	277	TWB		rs73386907	12	102203162	G	A	5.40381e-56	Included	NA
		[TWB5]HEIGHT	278	TWB		rs75370508	12	102259253	T	A	3.12335e-09	Included	NA
		[TWB5]HEIGHT	279	TWB	LINC02456	rs10860856	12	102344903	C	T	3.8054e-28	Included	NA
		[TWB5]HEIGHT	280	TWB	LOC105369944	rs35756	12	102561256	G	A	5.10035e-17	Included	NA
		[TWB5]HEIGHT	281	TWB	LOC105369944	rs1379495	12	102601919	C	T	2.53858e-08	Included	NA
		[TWB5]HEIGHT	282	TWB	PPTC7	rs11065665	12	110558235	C	T	9.90239e-09	Included	NA
		[TWB5]HEIGHT	283	TWB	ALDH2	rs4646776	12	111792215	C	G	1.93419e-35	Included	NA
		[TWB5]HEIGHT	284	TWB	SPRY2	rs116994696	13	80339980	C	G	1.22211e-10	Included	NA
		[TWB5]HEIGHT	285	TWB		rs1254281	14	60387582	C	T	3.37365e-11	Included	NA
		[TWB5]HEIGHT	286	TWB	C14orf39	rs2093210	14	60490561	T	C	4.89779e-17	Included	NA
		[TWB5]HEIGHT	287	TWB	TC2N	rs2402076	14	91856072	C	T	3.25162e-20	Included	NA
		[TWB5]HEIGHT	288	TWB	FBLN5	rs2430365	14	91904071	G	A	1.54842e-09	Included	NA
		[TWB5]HEIGHT	289	TWB	ATXN3	rs7143616	14	92065114	C	A	4.57299e-52	Included	NA
		[TWB5]HEIGHT	290	TWB		rs3759556	14	100725962	G	A	1.07498e-13	Included	NA
		[TWB5]HEIGHT	291	TWB	MARK3	rs12894275	14	103435087	A	G	2.16471e-13	Included	NA
		[TWB5]HEIGHT	292	TWB	SLC12A6	rs347810	15	34290314	C	T	5.951e-09	Included	NA
		[TWB5]HEIGHT	293	TWB		rs12592845	15	48392761	T	C	1.65802e-10	Included	NA
		[TWB5]HEIGHT	294	TWB	FBN1	rs16961151	15	48561581	T	C	2.59669e-08	Included	NA
		[TWB5]HEIGHT	295	TWB		rs2663534	15	50883261	C	T	3.26889e-18	Included	NA
		[TWB5]HEIGHT	296	TWB	MIR4713HG, CYP19A1	rs11636639	15	51270895	G	T	5.24771e-10	Included	NA
		[TWB5]HEIGHT	297	TWB	CYP19A1	rs28559787	15	51304099	T	G	7.02102e-35	Included	NA
		[TWB5]HEIGHT	298	TWB	GLDN	rs2445781	15	51361063	G	T	2.00891e-09	Included	NA
		[TWB5]HEIGHT	299	TWB	VPS13C	rs11639482	15	61989915	T	C	1.95569e-19	Included	NA
		[TWB5]HEIGHT	300	TWB	LOC102723493	rs3101491	15	67057477	C	T	2.26877e-10	Included	NA
		[TWB5]HEIGHT	301	TWB	IQCH, IQCH-AS1	rs78787332	15	67484156	G	A	1.29939e-08	Included	NA
		[TWB5]HEIGHT	302	TWB	LOXL1	rs750460	15	73949165	A	G	4.13333e-14	Included	NA
		[TWB5]HEIGHT	303	TWB		rs6495121	15	74711167	T	G	2.20394e-13	Included	NA
		[TWB5]HEIGHT	304	TWB	PTPN9	rs4886714	15	75532138	T	C	4.68382e-18	Included	NA
		[TWB5]HEIGHT	305	TWB	ADAMTSL3	rs11857009	15	83898661	C	T	3.40408e-30	Included	NA
		[TWB5]HEIGHT	306	TWB	UBE2Q2P1	rs12148368	15	84563274	G	C	2.97132e-08	Included	NA
		[TWB5]HEIGHT	307	TWB	ACAN	rs938608	15	88855374	T	G	2.88204e-27	Included	NA
		[TWB5]HEIGHT	308	TWB	ACAN	rs138351276	15	88859943	G	A	4.32713e-26	Included	NA
		[TWB5]HEIGHT	309	TWB	ACAN	rs8042988	15	88869048	G	A	3.77529e-10	Included	NA
		[TWB5]HEIGHT	310	TWB	IRAIN, IGF1R	rs13379905	15	98649254	T	C	7.47997e-50	Included	NA
		[TWB5]HEIGHT	311	TWB	IGF1R	rs8027457	15	98660872	C	T	1.13642e-08	Included	NA
		[TWB5]HEIGHT	312	TWB	ADAMTS17	rs2573650	15	99973892	A	G	2.01233e-21	Included	NA
		[TWB5]HEIGHT	313	TWB	ADAMTS17	rs4965619	15	100267882	C	A	1.15298e-09	Included	NA
		[TWB5]HEIGHT	314	TWB	ABCC1, MAPK8IP3, LOC112268175	rs8050777	16	1756766	G	A	2.00669e-09	Included	NA
		[TWB5]HEIGHT	315	TWB	PDXDC1, NTAN1	rs1135999	16	15038105	G	A	6.82967e-11	Included	NA
		[TWB5]HEIGHT	316	TWB	WWP2	rs9630631	16	69832824	C	T	2.71144e-13	Included	NA
		[TWB5]HEIGHT	317	TWB	CDK10	rs258324	16	89687847	G	T	4.00313e-28	Included	NA
		[TWB5]HEIGHT	318	TWB	ALOX12-AS1, ALOX12	rs434473	17	7001615	G	A	2.76249e-12	Included	NA
		[TWB5]HEIGHT	319	TWB	POLR2A	rs2228128	17	7497496	C	T	1.7869e-12	Included	NA
		[TWB5]HEIGHT	320	TWB	LOC105371516	rs2291664	17	7833824	T	C	3.41901e-11	Included	NA
		[TWB5]HEIGHT	321	TWB	ATAD5	rs113934718	17	30887862	A	C	5.32721e-15	Included	NA
		[TWB5]HEIGHT	322	TWB	PIP4K2B	rs2338115	17	38773325	T	C	4.89914e-10	Included	NA
		[TWB5]HEIGHT	323	TWB	LOC102724596	rs12952581	17	49370984	A	G	7.28887e-10	Included	NA
		[TWB5]HEIGHT	324	TWB		rs58681483	17	59857293	G	A	2.36521e-08	Included	NA
		[TWB5]HEIGHT	325	TWB	CD79B	rs2320125	17	63930958	C	T	4.63234e-39	Included	NA
		[TWB5]HEIGHT	326	TWB	CD79B	rs2003549	17	63931077	T	C	2.92954e-13	Included	NA
		[TWB5]HEIGHT	327	TWB		rs8073426	17	65567163	C	T	1.17685e-08	Included	NA
		[TWB5]HEIGHT	328	TWB	LOC105371882	rs34237612	17	70145972	C	T	1.46437e-08	Included	NA
		[TWB5]HEIGHT	329	TWB	CTIF	rs62073531	18	280374	C	G	1.5174e-11	Included	NA
		[TWB5]HEIGHT	330	TWB	RBBP8	rs72889623	18	23005664	A	C	2.33776e-09	Included	NA
		[TWB5]HEIGHT	331	TWB	CABLES1	rs4239437	18	23152260	C	T	5.91562e-49	Included	NA
		[TWB5]HEIGHT	332	TWB	TMEM241	rs9967119	18	23315085	T	C	4.21745e-09	Included	NA
		[TWB5]HEIGHT	333	TWB	RMC1, NPC1	rs139003711	18	23531138	A	G	5.38605e-09	Included	NA
		[TWB5]HEIGHT	334	TWB	FHOD3	rs12960763	18	36531951	A	G	3.33811e-12	Included	NA
		[TWB5]HEIGHT	335	TWB	DYM	rs73439668	18	49068480	A	G	2.02302e-22	Included	NA
		[TWB5]HEIGHT	336	TWB		rs6567160	18	60161902	C	T	4.79689e-08	Included	NA
		[TWB5]HEIGHT	337	TWB	INSR	rs34840745	19	7183786	T	C	1.85785e-08	Included	NA
		[TWB5]HEIGHT	338	TWB		rs4804495	19	10198981	G	A	3.69888e-09	Included	NA
		[TWB5]HEIGHT	339	TWB	AP1M2	rs1821279	19	10582332	C	G	1.28431e-09	Included	NA
		[TWB5]HEIGHT	340	TWB		rs149839732	19	10717002	C	T	6.65733e-19	Included	NA
		[TWB5]HEIGHT	341	TWB	BCKDHA	rs4803462	19	41403031	A	T	5.15585e-11	Included	NA
		[TWB5]HEIGHT	342	TWB		rs57674902	20	4116094	T	C	5.47646e-16	Included	NA
		[TWB5]HEIGHT	343	TWB	TASP1, ISM1	rs4814213	20	13280428	G	A	8.80947e-10	Included	NA
		[TWB5]HEIGHT	344	TWB	KIZ, KIZ-AS1	rs754332	20	21197259	A	G	2.04975e-17	Included	NA
		[TWB5]HEIGHT	345	TWB	LNCNEF	rs79792012	20	22595701	A	T	2.69339e-17	Included	NA
		[TWB5]HEIGHT	346	TWB		rs6119395	20	33656905	T	G	1.67958e-16	Included	NA
		[TWB5]HEIGHT	347	TWB	MMP24-AS1-EDEM2, MMP24	rs2425027	20	35261587	G	C	6.23563e-09	Included	NA
		[TWB5]HEIGHT	348	TWB	UQCC1	rs4911487	20	35313856	A	C	9.97493e-09	Included	NA
		[TWB5]HEIGHT	349	TWB	UQCC1	rs150746531	20	35366932	G	A	1.01702e-09	Included	NA
		[TWB5]HEIGHT	350	TWB		rs2296400	20	35412185	A	C	1.13436e-10	Included	NA
		[TWB5]HEIGHT	351	TWB		rs224329	20	35431781	C	T	3.78704e-72	Included	NA
		[TWB5]HEIGHT	352	TWB	CPNE1	rs1118233	20	35640427	A	T	1.15452e-17	Included	NA
		[TWB5]HEIGHT	353	TWB	CNBD2	rs6142475	20	35990302	T	C	2.17921e-14	Included	NA
		[TWB5]HEIGHT	354	TWB	RPN2	rs4608	20	37236651	T	C	2.94442e-25	Included	NA
		[TWB5]HEIGHT	355	TWB	SNX21	rs77616177	20	45838733	A	G	1.3353e-08	Included	NA
		[TWB5]HEIGHT	356	TWB		rs7509244	20	56307425	T	C	1.1622e-08	Included	NA
		[TWB5]HEIGHT	357	TWB		rs73141587	20	58784695	G	A	1.53518e-08	Included	NA
		[TWB5]HEIGHT	358	TWB		rs6070603	20	58788420	G	A	1.57366e-09	Included	NA
		[TWB5]HEIGHT	359	TWB	SYN3, LOC105373002	rs80186738	22	32652053	T	C	1.44271e-10	Included	NA
		[CMUH]FSS	1	CMUH	DIS3L2	rs76803230	2	232063990	G	T	6.74284e-13	NA	Included
		[CMUH]FSS	2	CMUH	LCORL	rs113476736	4	17862651	C	T	4.47592e-11	NA	Included
		[CMUH]FSS	3	CMUH	ATF7-NPFF, ATF7	rs79464068	12	53587568	A	G	5.44214e-10	NA	Included
		[CMUH]FSS	4	CMUH	CNPY2	rs3809128	12	56316135	T	C	4.30101e-13	NA	Included
		[CMUH]FSS	5	CMUH	LINC02456, IGF1	rs4764886	12	102429934	C	T	4.79837e-08	NA	Included
		Abbreviations: HEIGHT, body height; FSS, familial short stature; WEIGHT, body weight; MENARCHE, age at menarche; MR, Mendelian randomization; MVMR, multivariate Mendelian randomization; No., number; IVs, instrumental variables; SNP, single nucleotide polymorphism; Chr., chromosome; TWB5, Taiwan Biobank (version5); CMUH, China Medical University Hospital; NA, not applicable.
		[TWB5]HEIGHT, [TWB5]WEIGHT, and [TWB5]MENARCHE GWAS summary statistics were derived from TWB, and [CMUH]FSS and [CMUH]Endometriosis GWAS summary statistics from CMUH.
		For MVMR analysis, [TWB5]WEIGHT or [TWB5]MENARCHE was applied as the adjusted factor for the causal relationship between stature and endometriosis.
