# Supplementary material for: Unraveling the genetic links between stature and disease in East Asians: A multi-biobank genetic correlation and risk prediction study
Source: PLoS Genet. 2026 Mar 13;22(3):e1012030. doi: 10.1371/journal.pgen.1012030 (PMC13001983; doi:10.1371/journal.pgen.1012030)
Supplement: S34 Table — (XLSX) [file pgen.1012030.s050.xlsx]

## Sheet: S34
			S34 Table. Causal effect of stature on endometriosis in East Asians: two-sample Mendelian randomization (MR) and multivariate MR (adjusted for age at menarche)
			Exposure	Outcome	SNP number	F-statistic	Method	Beta	95%CI (for beta)		Odds ratio	95%CI (for OR)		P-value		Cochran's heterogeneity test (Q-statistic)	MR-Egger horizontal pleiotropy test	PRESSO_pleiotropy	PRESSO_distortion
									Lower	Upper		Lower	Upper			P-value	P-value	P-value	P-value
			[TWB5]HEIGHT	[CMUH]Endometriosis	359	63.5241	MR-IVW	NA	NA	NA	1.10037	1.00817	1.201	0.0321776		4.79165e-06	NA	NA	NA
					359		MR-Egger	NA	NA	NA	1.14019	0.917768	1.41653	0.236818		4.16137e-06	0.725802	NA	NA
					359		MR-weighted median	NA	NA	NA	1.0425	0.915488	1.18713	0.530064		NA	NA	NA	NA
					359		MR-weighted mode	NA	NA	NA	1.00328	0.771402	1.30486	0.980525		NA	NA	NA	NA
					358		MR-PRESSO (Outlier-corrected)	NA	NA	NA	1.0908	1.00058	1.18915	0.0492567		NA	NA	NA	0.806
					359	19.1	MVMR-IVW	NA	NA	NA	1.119	1.02154	1.22575	0.0155842		6.0805e-07	NA	NA	NA
					359		MVMR-Egger	NA	NA	NA	1.11394	1.01667	1.22052	0.0206314		7.05862e-07	0.233	NA	NA
					359		MVMR-Robust	NA	NA	NA	1.10692	1.00619	1.21774	0.0369089		NA	NA	NA	NA
					359		MVMR-Median	NA	NA	NA	1.06847	0.949906	1.20184	0.269749		NA	NA	NA	NA
					359		MVMR-Lasso	NA	NA	NA	1.11226	1.02683	1.2048	0.00907442		NA	NA	NA	NA
			[CMUH]FSS	[CMUH]Endometriosis	5	43.1641	MR-IVW	NA	NA	NA	0.952268	0.877446	1.03347	0.241425		0.683413	NA	NA	NA
					5		MR-Egger	NA	NA	NA	0.960759	0.552587	1.67043	0.896185		0.515502	0.976625	NA	NA
					5		MR-weighted median	NA	NA	NA	0.938717	0.8469	1.04049	0.2285		NA	NA	NA	NA
					5		MR-weighted mode	NA	NA	NA	0.9184	0.795659	1.06008	0.309498		NA	NA	NA	NA
					5	9.9	MVMR-IVW	NA	NA	NA	0.931016	0.849927	1.01984	0.124187		0.0473927	NA	NA	NA
					5		MVMR-Egger	NA	NA	NA	0.930474	0.838358	1.03271	0.175467		0.041504	0.981	NA	NA
					5		MVMR-Robust	NA	NA	NA	0.929387	0.874018	0.988263	0.0194528		NA	NA	NA	NA
					5		MVMR-Median	NA	NA	NA	0.90212	0.812743	1.00133	0.0529775		NA	NA	NA	NA
					5		MVMR-Lasso	NA	NA	NA	0.931016	0.849927	1.01984	0.124187		NA	NA	NA	NA
			Abbreviations: HEIGHT, body height; FSS, familial short stature; MENARCHE, age at menarche; MR, Mendelian randomization; MVMR, multivariate Mendelian randomization; SNP, single nucleotide polymorphism; CI, confidence interval; OR, odds ratio; IVW, inverse variance weighted; PRESSO, Pleiotropy RESidual Sum and Outlier; GWAS, genome-wide association study; TWB5, Taiwan Biobank (version5); CMUH, Chi…
			[TWB5]HEIGHT and [TWB5]MENARCHE GWAS summary statistics were derived from TWB, and [CMUH]FSS and [CMUH]Endometriosis GWAS summary statistics from CMUH.
			For MVMR analysis, [TWB5]MENARCHE was applied as the adjusted factor for the causal relationship between stature and endometriosis.
			Suggestive association (P < 0.05) was highlighted in bold.
