# Supplementary material for: Unraveling the genetic links between stature and disease in East Asians: A multi-biobank genetic correlation and risk prediction study
Source: PLoS Genet. 2026 Mar 13;22(3):e1012030. doi: 10.1371/journal.pgen.1012030 (PMC13001983; doi:10.1371/journal.pgen.1012030)
Supplement: S35 Table — (XLSX) [file pgen.1012030.s051.xlsx]

## Sheet: S35
			S35 Table. Causal effect of stature on endometriosis in East Asians: two-sample Mendelian randomization (MR) and multivariate MR (adjusted for body weight)
			Exposure	Outcome	SNP number	F-statistic	Method	Beta	95%CI (for beta)		Odds ratio	95%CI (for OR)		P-value		Cochran's heterogeneity test (Q-statistic)	MR-Egger horizontal pleiotropy test	PRESSO_pleiotropy	PRESSO_distortion
									Lower	Upper		Lower	Upper			P-value	P-value	P-value	P-value
			[TWB5]HEIGHT	[CMUH]Endometriosis	359	63.5241	MR-IVW	NA	NA	NA	1.10037	1.00817	1.201	0.0321776		4.79165e-06	NA	NA	NA
					359		MR-Egger	NA	NA	NA	1.14019	0.917768	1.41653	0.236818		4.16137e-06	0.725802	NA	NA
					359		MR-weighted median	NA	NA	NA	1.0425	0.915488	1.18713	0.530064		NA	NA	NA	NA
					359		MR-weighted mode	NA	NA	NA	1.00328	0.771402	1.30486	0.980525		NA	NA	NA	NA
					358		MR-PRESSO (Outlier-corrected)	NA	NA	NA	1.0908	1.00058	1.18915	0.0492567		NA	NA	NA	0.806
					359	8.28151	MVMR-IVW	NA	NA	NA	1.17589	1.04316	1.3255	0.00801355		5.96151e-06	NA	NA	NA
					359		MVMR-Egger	NA	NA	NA	1.20427	1.04099	1.39317	0.0124063		5.49949e-06	0.572469	NA	NA
					359		MVMR-Robust	NA	NA	NA	1.16483	1.04322	1.30061	0.00668372		NA	NA	NA	NA
					359		MVMR-Median	NA	NA	NA	1.12518	0.963556	1.31392	0.136025		NA	NA	NA	NA
					359		MVMR-Lasso	NA	NA	NA	1.16509	1.04815	1.29507	0.00463311		NA	NA	NA	NA
			[CMUH]FSS	[CMUH]Endometriosis	5	43.1641	MR-IVW	NA	NA	NA	0.952268	0.877446	1.03347	0.241425		0.683413	NA	NA	NA
					5		MR-Egger	NA	NA	NA	0.960759	0.552587	1.67043	0.896185		0.515502	0.976625	NA	NA
					5		MR-weighted median	NA	NA	NA	0.938717	0.8469	1.04049	0.2285		NA	NA	NA	NA
					5		MR-weighted mode	NA	NA	NA	0.9184	0.795659	1.06008	0.309498		NA	NA	NA	NA
					5	3.54482	MVMR-IVW	NA	NA	NA	0.903344	0.838024	0.973755	0.00794263		0.419763	NA	NA	NA
					5		MVMR-Egger	NA	NA	NA	0.905862	0.840227	0.976624	0.00998372		0.386372	0.304551	NA	NA
					5		MVMR-Robust	NA	NA	NA	0.903099	0.838971	0.972129	0.00668424		NA	NA	NA	NA
					5		MVMR-Median	NA	NA	NA	0.921901	0.83327	1.01996	0.114845		NA	NA	NA	NA
					5		MVMR-Lasso	NA	NA	NA	0.903344	0.838024	0.973755	0.00794263		NA	NA	NA	NA
			Abbreviations: HEIGHT, body height; FSS, familial short stature; WEIGHT, body weight; MR, Mendelian randomization; MVMR, multivariate Mendelian randomization; SNP, single nucleotide polymorphism; CI, confidence interval; OR, odds ratio; IVW, inverse variance weighted; PRESSO, Pleiotropy RESidual Sum and Outlier; GWAS, genome-wide association study; TWB5, Taiwan Biobank (version5); CMUH, China Med…
			[TWB5]HEIGHT and [TWB5]WEIGHT GWAS summary statistics were derived from TWB, and [CMUH]FSS and [CMUH]Endometriosis GWAS summary statistics from CMUH.
			For MVMR analysis, [TWB5]WEIGHT was applied as the adjusted factor for the causal relationship between stature and endometriosis.
			Suggestive association (P < 0.05) was highlighted in bold.
