# Supplementary material for: Unraveling the genetic links between stature and disease in East Asians: A multi-biobank genetic correlation and risk prediction study
Source: PLoS Genet. 2026 Mar 13;22(3):e1012030. doi: 10.1371/journal.pgen.1012030 (PMC13001983; doi:10.1371/journal.pgen.1012030)
Supplement: S38 Table — (XLSX) [file pgen.1012030.s054.xlsx]

## Sheet: S38
			S38 Table. Causal effect of body height on atrial flutter/fibrillation using two-sample Mendelian randomization (MR) and multivariate MR (adjusted for body weight)
			Exposure	Outcome	SNP number	F-statistic	Method	Beta	95%CI (for beta)		Odds ratio	95%CI (for OR)		P-value		Cochran's heterogeneity test (Q-statistic)	MR-Egger horizontal pleiotropy test	PRESSO_pleiotropy	PRESSO_distortion
									Lower	Upper		Lower	Upper			P-value	P-value	P-value	P-value
			[TWB5]HEIGHT	[BBJ]AF	367	62.1347	MR-IVW	NA	NA	NA	1.33022	1.20945	1.46304	4.19868e-09		0.00427138	NA	NA	NA
					367		MR-Egger	NA	NA	NA	1.3687	1.06702	1.75567	0.0139431		0.00386828	0.808137	NA	NA
					367		MR-weighted median	NA	NA	NA	1.3148	1.14578	1.50875	9.68105e-05		NA	NA	NA	NA
					367		MR-weighted mode	NA	NA	NA	1.39592	1.0026	1.94355	0.0489795		NA	NA	NA	NA
					367	8.8774	MVMR-IVW	NA	NA	NA	1.26828	1.11401	1.44392	0.000328664		0.00122575	NA	NA	NA
					367		MVMR-Egger	NA	NA	NA	1.3222	1.12493	1.55407	0.000704202		0.00122361	0.396831	NA	NA
					367		MVMR-Robust	NA	NA	NA	1.25852	1.09508	1.44634	0.00119588		NA	NA	NA	NA
					367		MVMR-Median	NA	NA	NA	1.28561	1.07669	1.53506	0.00549127		NA	NA	NA	NA
					367		MVMR-Lasso	NA	NA	NA	1.24105	1.10103	1.39889	0.000406751		NA	NA	NA	NA
			Abbreviations: HEIGHT, body height; AF, atrial flutter/fibrillation; WEIGHT, body weight; MR, Mendelian randomization; MVMR, multivariate Mendelian randomization; SNP, single nucleotide polymorphism; CI, confidence interval; OR, odds ratio; IVW, inverse variance weighted; PRESSO, Pleiotropy RESidual Sum and Outlier; GWAS, genome-wide association study; TWB5, Taiwan Biobank (version5); BBJ, Bioban…
			[TWB5]HEIGHT and [TWB5]WEIGHT GWAS summary statistics were derived from TWB. [BBJ]AF GWAS summary statistics was from the BBJ database (https://pheweb.jp/pheno/Atrial_Flutter).
			For MVMR analysis, [TWB5]WEIGHT was applied as the adjusted factor for the causal relationship between body height and atrial flutter/fibrillation.
			Suggestive association (P < 0.05) was highlighted in bold.
