# Supplementary material for: Unraveling the genetic links between stature and disease in East Asians: A multi-biobank genetic correlation and risk prediction study
Source: PLoS Genet. 2026 Mar 13;22(3):e1012030. doi: 10.1371/journal.pgen.1012030 (PMC13001983; doi:10.1371/journal.pgen.1012030)
Supplement: S39 Table — (XLSX) [file pgen.1012030.s055.xlsx]

## Sheet: S39
		S39 Table. GWAS meta-analysis of Han Taiwanese and Korean cohorts identified 433 lead SNPs across distinct loci associated with body height
		N	Lead SNP (rs ID)	Nearest gene	Chr	Position	Ref	Alt	[TWB5+KoGES]HEIGHT
									Freq	N	Beta	SE	P-value
		1	rs3903151	KIF1B	1	10260592	G	A	0.381919	191799	0.014487	0.002471	4.68e-09
		2	rs3738814	ATP13A2	1	17331676	G	A	0.702161	192589	-0.033105	0.002604	5.45e-37
		3	rs2473247	AL445253.1	1	22535811	C	T	0.8376	190607	0.018679	0.003278	1.25e-08
		4	rs11248968	LINC02793, AL050344.1	1	25370394	A	G	0.179145	192173	0.019629	0.003145	4.47e-10
		5	rs12096239	DHDDS	1	26796922	C	G	0.123502	192421	-0.024849	0.003613	6.29e-12
		6	rs28470722	INPP5B	1	38386727	A	G	0.334901	190963	-0.016629	0.002547	6.82e-11
		7	rs11211161	GPBP1L1	1	46148138	C	A	0.333027	192302	0.021487	0.002615	2.17e-16
		8	rs17103249	FOXD2	1	47915077	G	A	0.188917	192207	-0.019205	0.003071	4.13e-10
		9	rs10888626	AGBL4	1	49310718	G	A	0.707989	192589	-0.014392	0.00261	3.59e-08
		10	rs12089568	FAF1	1	51406874	T	G	0.095872	192016	0.04732	0.004111	1.25e-30
		11	rs17107806	PODN	1	53532535	C	G	0.175622	192348	-0.018624	0.003212	6.86e-09
		12	rs10888796	GLIS1	1	54080806	C	T	0.411387	192031	0.014623	0.002446	2.32e-09
		13	rs778418	AC119674.1, AC119674.2	1	56644685	G	A	0.35859	191716	0.019783	0.002549	8.77e-15
		14	rs2985810	WDR78	1	67376162	C	T	0.875244	192347	0.020665	0.003704	2.48e-08
		15	rs17100758	AC118549.1	1	78033612	T	C	0.439809	191382	0.015143	0.002453	6.88e-10
		16	rs10922476	PKN2-AS1	1	89142464	G	A	0.52612	192038	0.028278	0.002393	3.54e-32
		17	rs1932336	AC099567.1	1	103317640	G	A	0.070368	192401	0.029042	0.004851	2.2e-09
		18	rs10857967	ST7L	1	113120593	G	A	0.471935	192187	-0.013821	0.002396	8.24e-09
		19	rs7513580	RNA5SP56	1	118849909	A	G	0.377174	192412	-0.039265	0.002491	6.08e-56
		20	rs2353973	LINC00624	1	146871847	G	A	0.595599	192156	0.01919	0.002472	8.7e-15
		21	rs11205303	MTMR11	1	149906413	C	T	0.329436	192589	0.044137	0.002583	2.13e-65
		22	rs3748549	POGZ	1	151385057	A	G	0.390406	192161	-0.014341	0.002464	6.03e-09
		23	rs7523880	BX284613.2	1	170769979	T	C	0.504715	190778	0.014837	0.002439	1.21e-09
		24	rs10911504	DNM3	1	172260521	C	T	0.254262	191975	0.027714	0.002799	4.47e-23
		25	rs6659744	PAPPA2	1	176794416	A	G	0.766001	191711	0.030106	0.002878	1.41e-25
		26	rs13306731	SOAT1	1	179320578	G	A	0.334692	192589	0.014026	0.002516	2.54e-08
		27	rs12071514	LAMC1	1	183101444	C	A	0.617128	192537	-0.016195	0.002501	9.74e-11
		28	rs2298083	SMG7	1	183515428	A	G	0.105073	192093	-0.023494	0.004005	4.6e-09
		29	rs4650650	COLGALT2	1	184012841	G	A	0.475443	191063	0.035575	0.002445	6.49e-48
		30	rs12726438	PTPN14	1	214657564	T	C	0.397067	192133	-0.02154	0.002488	5.11e-18
		31	rs1046017	TGFB2, TGFB2-OT1	1	218617135	G	C	0.741902	192250	0.029341	0.002759	2.25e-26
		32	rs2494196	ZC3H11B	1	219762581	A	C	0.267797	191798	0.019979	0.002717	1.99e-13
		33	rs80162998	AC093152.1, DISP1	1	223089124	A	G	0.247871	192589	0.016532	0.002816	4.48e-09
		34	rs4622126	PRSS38	1	228017395	G	A	0.046319	191948	-0.036476	0.006016	1.38e-09
		35	rs2487	KLF11	2	10192042	T	C	0.844416	192373	-0.025594	0.003334	1.72e-14
		36	rs10198356	ADCY3	2	25130592	G	A	0.425857	192587	-0.024367	0.002451	2.99e-23
		37	rs780094	GCKR	2	27741237	C	T	0.496682	192589	0.022089	0.002397	3.25e-20
		38	rs7587341	DPY30	2	32256310	G	A	0.089062	191925	0.023801	0.004252	2.23e-08
		39	rs3769528	LTBP1	2	33471192	G	A	0.169124	192589	-0.038478	0.003198	2.61e-33
		40	rs3755206	CRIM1	2	36683428	G	T	0.16757	192589	-0.047071	0.003335	3.52e-45
		41	rs4670703	QPCT	2	37613100	A	C	0.556668	192439	-0.016768	0.00244	6.59e-12
		42	rs5024499	PPM1B, AC013717.1	2	44446931	A	T	0.731815	191133	-0.018753	0.002801	2.24e-11
		43	rs17036208	TTC7A, STPG4, AC073283.3, AC073283.1	2	47295065	A	T	0.662121	191553	-0.01526	0.002568	2.88e-09
		44	rs3791675	EFEMP1	2	56111309	T	C	0.771052	192589	-0.063066	0.002869	5.12e-107
		45	rs720201	AC016747.4, C2orf74	2	61376463	C	T	0.341451	192565	-0.015251	0.002523	1.54e-09
		46	rs8179804	AC007389.1	2	66086983	A	G	0.271536	192527	-0.018834	0.002746	7.19e-12
		47	rs4241349	ANTXR1	2	69330284	A	G	0.751811	190962	-0.023351	0.002807	9.31e-17
		48	rs7371767	PCBP1-AS1	2	70337912	A	G	0.279032	191595	-0.017624	0.002811	3.72e-10
		49	rs6746731	ZNF638	2	71572917	G	T	0.318695	192560	-0.040302	0.002567	1.61e-55
		50	rs138478634	CYP26B1	2	72360331	A	G	0.023129	191393	0.049603	0.007736	1.49e-10
		51	rs138394722	EXOC6B	2	72995952	T	C	0.024376	192067	0.041644	0.007632	4.97e-08
		52	rs2021725	M1AP	2	74802217	G	A	0.838942	191866	0.018027	0.0033	4.81e-08
		53	rs1913671	EIF2AK3	2	88899883	C	T	0.506693	192512	0.028502	0.002434	1.26e-31
		54	rs6746896	LMAN2L	2	97410949	G	A	0.324732	192589	-0.015885	0.002576	7.21e-10
		55	rs12712033	KIAA1211L	2	99457973	C	T	0.334051	192459	-0.014371	0.002563	2.12e-08
		56	rs71424363	GLI2	2	121608994	A	G	0.091294	190514	-0.030834	0.004283	6.28e-13
		57	rs3827490	FAP	2	163087980	T	C	0.114854	191805	-0.020771	0.003793	4.46e-08
		58	rs3821116	SPC25	2	169729849	T	G	0.270094	190622	-0.018906	0.002732	4.67e-12
		59	rs3771308	GLS	2	191800905	C	T	0.469109	191221	0.016929	0.002407	2.1e-12
		60	rs12474181	FAM117B	2	203531935	A	T	0.133751	192521	-0.019809	0.003598	3.78e-08
		61	rs1118151	DIRC3	2	218280418	G	T	0.264436	192546	0.02059	0.002726	4.41e-14
		62	rs484085	USP37	2	219396684	T	C	0.765846	192257	0.02409	0.002862	4.06e-17
		63	rs76426653	NHEJ1, AC068946.1	2	219953589	T	C	0.4424	192439	0.033527	0.002437	5.06e-43
		64	rs13390955	AC019109.1	2	225089308	T	C	0.365283	192184	0.016279	0.002523	1.14e-10
		65	rs6437018	NCL	2	232327691	C	A	0.734633	191768	-0.017184	0.002764	5.24e-10
		66	rs4973506	DIS3L2	2	232943097	T	C	0.524009	192083	-0.05546	0.002435	8.68e-115
		67	rs12622174	HDLBP	2	242199532	T	C	0.408874	191914	0.017576	0.002457	8.77e-13
		68	rs413925	RAD18	3	8946852	A	T	0.607031	191881	0.01644	0.002458	2.34e-11
		69	rs2302786	CRELD1	3	9979660	G	A	0.201376	192045	0.021016	0.002962	1.34e-12
		70	rs36118024	NR2C2	3	15022843	G	C	0.245897	191950	0.016255	0.002848	1.18e-08
		71	rs9758003	PLCD1	3	38053206	C	T	0.078526	190408	0.027495	0.004528	1.3e-09
		72	rs17079634	SCAP	3	47474124	C	T	0.148996	192511	0.031135	0.003359	1.99e-20
		73	rs71323395	SPINK8	3	48374077	A	G	0.124288	191482	-0.021529	0.003654	3.92e-09
		74	rs2564940	AC096887.1	3	53107569	A	G	0.726397	191717	-0.023645	0.002714	3.17e-18
		75	rs1906504	IL17RD	3	57175454	G	A	0.391421	192107	0.014548	0.00248	4.57e-09
		76	rs12637793	PTPRG	3	61867507	T	C	0.491522	191469	-0.013832	0.00244	1.47e-08
		77	rs9863706	RYBP	3	72437413	T	C	0.257578	192589	-0.030104	0.00279	4.19e-27
		78	rs76573052	VGLL3	3	87015054	G	A	0.150923	192284	-0.021474	0.003297	7.6e-11
		79	rs13062862	AC107029.1	3	99265031	A	G	0.55473	192418	-0.015571	0.002435	1.66e-10
		80	rs12491930	BOC	3	112966416	C	T	0.539982	192555	-0.020163	0.002434	1.26e-16
		81	rs10934880	H1FX-AS1, NUP210P3	3	129043409	T	C	0.695943	191517	0.026462	0.002631	9.02e-24
		82	rs9812461	RYK	3	133820689	A	G	0.525877	192454	0.024743	0.002397	6.1e-25
		83	rs2871960	ZBTB38	3	141121814	C	A	0.342954	192407	0.059308	0.002535	6.08e-121
		84	rs75074446	WWTR1	3	149388226	T	C	0.101649	191198	-0.036026	0.0041	1.64e-18
		85	rs1500924	AC092944.1, VEPH1	3	157047154	C	T	0.397176	191461	-0.014994	0.002462	1.16e-09
		86	rs1724700	RSRC1	3	158017153	T	C	0.652362	192438	0.016979	0.002532	2.1e-11
		87	rs59499869	MECOM	3	168828636	C	A	0.327761	192563	-0.019442	0.002569	4e-14
		88	rs1039027	FNDC3B	3	171965109	G	A	0.499608	192137	0.031673	0.002435	1.24e-38
		89	rs1491997	AC072022.1, BCL6	3	187447926	T	C	0.771644	192164	-0.03145	0.002869	6.35e-28
		90	rs12635416	OSTN	3	190795263	A	G	0.36553	191158	0.017998	0.002528	1.13e-12
		91	rs4597899	TACC3	4	1748216	T	C	0.176403	192074	-0.018893	0.003173	2.7e-09
		92	rs28498086	AC005599.1	4	10483366	C	G	0.52521	192079	0.015468	0.002432	2.09e-10
		93	rs11724001	AC007370.2	4	12883101	T	C	0.33025	190578	0.02111	0.002558	1.63e-16
		94	rs13131350	LCORL	4	17877487	G	A	0.256921	192334	-0.082214	0.002828	1.02e-185
		95	rs1398264	AC108467.1	4	45122616	A	G	0.523624	191086	-0.014895	0.002438	1.03e-09
		96	rs13144598	PDCL2	4	56436478	T	C	0.608453	191288	0.016473	0.002494	4.15e-11
		97	rs56281640	REST	4	57765816	A	G	0.404909	191211	0.02784	0.00246	1.19e-29
		98	rs7690371	ADAMTS3	4	73506076	A	C	0.512406	191429	-0.032362	0.002438	3.63e-40
		99	rs71596033	CFAP299	4	81665463	C	T	0.072227	191789	-0.027954	0.004771	4.77e-09
		100	rs1662840	PRKG2	4	82156409	T	C	0.183663	192402	0.047703	0.003115	7.03e-53
		101	rs10026667	AC019131.1	4	99873742	A	T	0.162631	191345	-0.019973	0.003392	4.02e-09
		102	rs6818637	TET2, TET2-AS1	4	106097339	C	T	0.787975	191480	0.02638	0.002953	4.37e-19
		103	rs79936704	AC096564.1	4	108908366	T	G	0.02841	191880	-0.041388	0.007186	8.65e-09
		104	rs67772833	EXOSC9	4	122723106	A	G	0.431101	192120	0.016553	0.002471	2.18e-11
		105	rs12648093	NUDT6	4	123838758	G	A	0.947569	192380	-0.029688	0.005204	1.19e-08
		106	rs72724745	ELF2	4	140085344	C	T	0.219159	192045	0.018123	0.002937	7e-10
		107	rs7695394	SMARCA5-AS1	4	144433099	T	C	0.607814	191055	0.01648	0.002468	2.51e-11
		108	rs56095409	AC098588.3, AC098588.2	4	145525407	T	G	0.218893	191259	0.047897	0.002944	1.85e-59
		109	rs76695187	PDGFC	4	157870961	T	C	0.090886	191786	-0.02382	0.004142	9.11e-09
		110	rs10023353	WWC2	4	184216032	C	G	0.569186	192284	0.016149	0.002476	7.15e-11
		111	rs2967085	AC010343.3, LINC02160	5	33260966	A	G	0.56719	190417	0.016228	0.002449	3.57e-11
		112	rs300061	NIPBL	5	37022775	A	G	0.507718	191637	-0.022473	0.002434	2.76e-20
		113	rs10074740	GHR	5	42698658	G	T	0.869639	191753	-0.042772	0.003721	1.5e-30
		114	rs2042309	SLC38A9	5	54938700	C	T	0.429783	192096	-0.019198	0.002441	3.92e-15
		115	rs12656969	MAP3K1	5	56166195	A	G	0.061408	192472	0.03232	0.005036	1.43e-10
		116	rs6859121	PDE4D	5	59121757	A	G	0.120913	191692	-0.029984	0.003718	7.76e-16
		117	rs140241254	ADAMTS6	5	64670746	C	T	0.112096	190858	0.034184	0.003843	6.18e-19
		118	rs3756668	PIK3R1	5	67596088	A	G	0.446072	192589	-0.015366	0.002427	2.5e-10
		119	rs392556	LINC02056	5	71845681	G	A	0.378145	192473	-0.017313	0.00251	5.53e-12
		120	rs2278225	LHFPL2	5	77783101	A	G	0.242342	192008	0.019701	0.002809	2.41e-12
		121	rs6884654	TENT2	5	78948971	T	A	0.247464	192530	0.021473	0.002781	1.21e-14
		122	rs9293509	MEF2C-AS1	5	88374227	C	G	0.497739	192329	-0.024501	0.002429	6.71e-24
		123	rs8180437	AC104123.1, CAST	5	95915723	A	G	0.319024	190673	-0.014725	0.002575	1.11e-08
		124	rs6594669	MCC	5	112389002	G	A	0.651977	191025	-0.018304	0.002553	7.81e-13
		125	rs11746892	AC008549.2	5	115001521	T	C	0.269152	191312	0.019442	0.002724	9.97e-13
		126	rs6869790	SRFBP1	5	121270012	T	C	0.073289	192143	0.029461	0.004566	1.14e-10
		127	rs6595446	CEP120	5	122746871	A	C	0.469556	192226	-0.017988	0.002427	1.31e-13
		128	rs299366	PCBD2, CATSPER3	5	134335383	G	T	0.541656	191148	-0.013723	0.002438	1.86e-08
		129	rs200610112	UBE2D2	5	138956017	C	T	0.066388	192499	0.032316	0.004964	7.76e-11
		130	rs4151694	AC244517.2, AC244517.11, PCDHB6	5	140529778	G	C	0.507782	191733	0.013957	0.002431	9.62e-09
		131	rs2908528	SPRY4	5	141633461	T	G	0.281329	192589	0.016162	0.002687	1.85e-09
		132	rs184923695	ARHGAP26	5	142477319	A	G	0.086353	192079	-0.036163	0.004244	1.67e-17
		133	rs1363668	AC008696.2	5	143089582	G	A	0.540751	191894	-0.013806	0.00243	1.38e-08
		134	rs4282339	SLIT3	5	168256240	A	G	0.190453	192589	-0.025246	0.003019	6.42e-17
		135	rs4868126	FBXW11	5	171283469	G	T	0.619279	192589	0.027201	0.002579	5.57e-26
		136	rs72816121	CREBRF	5	172522100	C	A	0.081376	192577	0.025837	0.004505	9.98e-09
		137	rs10066034	ADAMTS2	5	178575429	T	G	0.092527	192500	0.025295	0.004247	2.66e-09
		138	rs27019	RNF130, AC010285.3	5	179405399	G	C	0.445922	191935	-0.013945	0.002434	1.03e-08
		139	rs62407767	MGAT1	5	180229896	C	A	0.263677	190833	0.016053	0.002738	4.65e-09
		140	rs722585	GMDS	6	1775863	A	G	0.322684	192483	-0.018495	0.002564	5.64e-13
		141	rs3812172	RREB1	6	7218187	A	G	0.22907	192197	-0.024727	0.002851	4.49e-18
		142	rs34816694	BMP6	6	7699551	A	G	0.200056	190361	0.026523	0.003036	2.54e-18
		143	rs62396185	HIST1H2BE	6	26180634	C	G	0.744356	191058	-0.050864	0.003338	2.22e-52
		144	rs853683	ZSCAN31	6	28295039	G	A	0.595068	192589	-0.014604	0.00254	9.14e-09
		145	rs3131102	TRIM27	6	28891839	A	G	0.683595	191581	-0.018184	0.002746	3.67e-11
		146	rs28367848	HLA-B	6	31309066	T	C	0.120039	191320	0.02624	0.004429	3.21e-09
		147	rs2077537	BAG6	6	31606522	G	C	0.852975	192009	-0.026548	0.003863	6.53e-12
		148	rs9271513	HLA-DQA1	6	32589523	G	C	0.768842	192534	-0.018269	0.003094	3.63e-09
		149	rs86715	GGNBP1	6	33480435	G	A	0.048515	192407	-0.046421	0.006626	2.54e-12
		150	rs2780226	HMGA1	6	34199092	T	C	0.871481	192501	-0.075806	0.003546	2.49e-101
		151	rs1467696	DAAM2	6	39771290	C	T	0.4519	191060	0.014781	0.00245	1.65e-09
		152	rs73436425	KLC4	6	43037005	C	T	0.268285	191556	-0.020093	0.002746	2.64e-13
		153	rs7740542	SUPT3H	6	45156429	T	C	0.730499	192387	0.020814	0.002706	1.53e-14
		154	rs6912099	AL355353.1	6	47441485	T	C	0.68007	190768	-0.016837	0.002629	1.56e-10
		155	rs12209223	FILIP1	6	76164589	A	C	0.097595	192240	0.039212	0.004036	2.76e-22
		156	rs6921344	AL590824.1	6	81444323	T	A	0.37483	192257	-0.026042	0.002476	7.69e-26
		157	rs10447339	RNU2-61P	6	89773183	A	G	0.148747	190359	-0.021487	0.003419	3.41e-10
		158	rs395962	LIN28B	6	105397418	G	T	0.69931	192587	-0.032058	0.002683	7.07e-33
		159	rs4636056	PPIL6	6	109730882	C	T	0.54493	192492	-0.016213	0.002399	1.46e-11
		160	rs12178246	FYN	6	112143472	A	G	0.139583	192458	-0.019262	0.003515	4.37e-08
		161	rs783374	RNA5SP214	6	117440903	A	G	0.856622	191601	0.019746	0.003486	1.51e-08
		162	rs210639	AL132671.2, GOPC	6	117893104	G	A	0.199965	192306	-0.019529	0.003001	7.93e-11
		163	rs1415701	L3MBTL3	6	130345835	A	G	0.405943	192589	-0.041191	0.002454	3.53e-63
		164	rs9321266	EPB41L2	6	131316458	G	A	0.813603	191907	0.024821	0.003067	6.11e-16
		165	rs591109	MOXD1	6	132643445	T	C	0.707247	191329	0.015368	0.002688	1.11e-08
		166	rs599004	AL357146.1	6	140439740	T	C	0.379119	191957	-0.014932	0.002525	3.42e-09
		167	rs13194755	AL357080.1	6	141372368	T	C	0.244955	192109	-0.017269	0.002863	1.66e-09
		168	rs9389986	ADGRG6	6	142661114	A	T	0.394674	192547	-0.034181	0.002458	6.58e-44
		169	rs6926750	ESR1	6	152152988	G	A	0.281936	192263	0.038358	0.002729	8.13e-45
		170	rs560535	SLC22A2	6	160720531	T	C	0.427973	192570	0.017501	0.002438	7.33e-13
		171	rs73029259	AL078602.1	6	164111348	A	T	0.0991	192307	0.030564	0.004013	2.75e-14
		172	rs9347096	PDE10A	6	166321737	G	A	0.262957	192458	-0.022163	0.002717	3.64e-16
		173	rs798490	AMZ1, GNA12	7	2801542	A	G	0.206868	192178	-0.036843	0.002967	2.26e-35
		174	rs80025489	HDAC9	7	18744696	T	C	0.224592	191927	0.022026	0.002916	4.44e-14
		175	rs2526640	HDAC9	7	19014843	C	T	0.85836	192211	0.022944	0.003451	3.08e-11
		176	rs4570042	AC007091.1	7	19616074	A	G	0.207514	192060	0.023351	0.002971	4.05e-15
		177	rs35801039	AC091705.1	7	25608901	T	A	0.423305	191938	-0.016256	0.002472	5.01e-11
		178	rs10262483	AC018706.1	7	25884044	A	T	0.440917	191771	0.019991	0.002416	1.37e-16
		179	rs73091214	JAZF1	7	28200324	C	T	0.016773	192348	0.062411	0.009752	1.61e-10
		180	rs17161546	KBTBD2	7	32917191	G	A	0.124227	191672	0.025039	0.003608	4.07e-12
		181	rs1717719	SFRP4	7	38112622	A	G	0.666627	192298	0.022777	0.002555	5.25e-19
		182	rs2960429	AC073115.1	7	46048058	C	G	0.533869	192063	0.026104	0.002438	9.97e-27
		183	rs56037894	GRB10	7	50786253	A	G	0.178865	192307	-0.017387	0.003135	3e-08
		184	rs4947534	PSPH	7	56079094	C	T	0.713462	191275	0.017168	0.002674	1.41e-10
		185	rs4717840	TMEM270	7	73326917	A	T	0.310596	192327	-0.021597	0.002608	1.28e-16
		186	rs13229547	CDK14	7	90298418	G	A	0.694065	191187	0.014944	0.002653	1.82e-08
		187	rs445	CDK6	7	92408370	T	C	0.350794	192589	-0.023035	0.002547	1.59e-19
		188	rs1059698	AC016831.7, LINC-PINT	7	130629094	C	A	0.339964	192495	-0.018213	0.00258	1.73e-12
		189	rs12671430	PARP12	7	139768231	A	G	0.572669	191505	0.016486	0.002451	1.79e-11
		190	rs2302427	EZH2	7	148525904	G	C	0.15017	192312	0.027427	0.003565	1.51e-14
		191	rs147911507	NCAPG2	7	158421251	T	C	0.12296	192190	0.021609	0.003752	8.66e-09
		192	rs76364830	DLC1	8	13372120	A	G	0.081685	192589	-0.027829	0.004354	1.7e-10
		193	rs11204049	CSGALNACT1	8	19351226	G	T	0.853412	191757	0.021195	0.003407	5.08e-10
		194	rs28838357	LOXL2	8	23229778	C	G	0.242457	192135	0.022979	0.002794	2.05e-16
		195	rs80058013	AC023202.1	8	24034090	A	G	0.104199	192589	-0.022397	0.004064	3.66e-08
		196	rs73220080	KCTD9	8	25316227	T	G	0.361067	191305	-0.014844	0.002511	3.47e-09
		197	rs485609	SCARA3	8	27530376	C	G	0.573034	190550	0.01396	0.002451	1.25e-08
		198	rs137916491	EXTL3	8	28611159	C	T	0.013534	190707	-0.098988	0.010469	3.44e-21
		199	rs148670213	SPIDR	8	48490636	G	A	0.059271	191876	-0.027722	0.004999	3.01e-08
		200	rs12386841	AC041040.1	8	49382708	C	T	0.294717	191959	0.019262	0.002633	2.66e-13
		201	rs34608229	PLAG1	8	57097017	C	T	0.070623	192514	-0.065211	0.004691	6.92e-44
		202	rs7009332	CRISPLD1	8	75984881	A	G	0.6218	190872	-0.014227	0.002497	1.24e-08
		203	rs2977327	HNF4G	8	76705405	T	C	0.17453	191012	-0.018011	0.003262	3.44e-08
		204	rs10111935	AC062004.1	8	78131147	A	G	0.199031	191933	0.026041	0.003046	1.32e-17
		205	rs7817087	EIF3H	8	117564936	A	G	0.465167	192190	-0.019037	0.002402	2.37e-15
		206	rs10956416	PVT1	8	129190290	C	T	0.474192	191481	0.015909	0.002396	3.28e-11
		207	rs4733724	AC103718.1	8	130723728	G	A	0.708687	192587	-0.035793	0.002643	9.51e-42
		208	rs6997600	ZFAT	8	135673920	A	G	0.359624	191900	-0.023631	0.00251	5.14e-21
		209	rs11774206	ZNF696	8	144375815	C	T	0.793896	191028	-0.018189	0.003036	2.16e-09
		210	rs10739102	UHRF2, AL133480.1	9	6427684	T	C	0.695156	192391	0.014169	0.002595	4.88e-08
		211	rs61075062	KDM4C	9	7039674	G	A	0.236532	190859	0.016982	0.002903	5.03e-09
		212	rs4961741	BNC2	9	16737024	A	G	0.277003	191133	-0.021586	0.002705	1.54e-15
		213	rs28517717	B4GALT1-AS1	9	33179451	T	C	0.53247	191283	0.013848	0.002437	1.37e-08
		214	rs16932706	TMEM8B	9	35843003	G	C	0.311958	191489	0.016131	0.002629	8.75e-10
		215	rs35344761	PCSK5	9	78510823	A	C	0.055849	192250	-0.036532	0.00503	3.94e-13
		216	rs277731	C9orf170	9	89755891	T	C	0.729354	191233	0.015682	0.00272	8.38e-09
		217	rs2578240	AL451142.2	9	90826765	G	A	0.236029	191236	-0.02424	0.002929	1.35e-16
		218	rs8252	GADD45G	9	92221010	T	C	0.265251	192200	-0.017887	0.002738	6.68e-11
		219	rs10820860	AL353764.1	9	94253603	C	T	0.560469	190857	0.015613	0.002438	1.57e-10
		220	rs17462606	CENPP, AL157827.2	9	95370664	T	C	0.044127	192244	0.032114	0.005887	5e-08
		221	rs57401369	PCAT7	9	97302146	T	G	0.397182	190758	-0.017638	0.002486	1.35e-12
		222	rs56119276	PTCH1	9	98280656	C	T	0.348419	192385	0.030996	0.002551	6.29e-34
		223	rs12555343	ANP32B	9	100784659	G	A	0.076072	190612	-0.028143	0.004752	3.26e-09
		224	rs7857774	COL15A1	9	101821883	A	G	0.178307	191011	-0.018632	0.003137	2.96e-09
		225	rs62576745	LINC01505	9	108918175	T	G	0.47309	191942	-0.018934	0.002436	8.12e-15
		226	rs954585	ZNF462	9	109642696	G	A	0.283566	191938	0.024027	0.002706	7.02e-19
		227	rs10979582	ELP1	9	111636207	T	A	0.531703	190504	0.015052	0.002442	7.27e-10
		228	rs58515751	ZNF483, PTGR1	9	114321687	A	T	0.266183	191100	0.020853	0.002791	8.35e-14
		229	rs10981145	UGCG	9	114657069	C	G	0.092195	191209	-0.022819	0.004141	3.67e-08
		230	rs7858897	HSDL2	9	115139882	G	A	0.706086	190230	-0.015643	0.002645	3.45e-09
		231	rs10817452	FKBP15	9	115941345	T	C	0.204281	192133	0.016957	0.003002	1.66e-08
		232	rs59961524	AL691420.1	9	118470292	T	C	0.224447	192448	-0.025427	0.0029	1.93e-18
		233	rs10983147	ASTN2	9	119184296	C	T	0.356079	192066	-0.014168	0.002523	2.01e-08
		234	rs3903886	MEGF9	9	123383646	A	G	0.55112	192202	-0.014609	0.002406	1.3e-09
		235	rs803733	RABGAP1	9	125832879	C	T	0.28334	192365	-0.023589	0.002708	3.2e-18
		236	rs10901208	FUBP3	9	133462640	C	T	0.507752	192365	-0.027852	0.002395	3.11e-31
		237	rs12338076	QSOX2	9	139121740	C	A	0.321112	192589	0.03563	0.002572	1.32e-43
		238	rs10795277	NET1	10	5477131	T	C	0.550631	191379	0.015121	0.002468	9.17e-10
		239	rs35741360	AL353586.1, CCDC3	10	12945180	A	G	0.15955	191741	-0.034173	0.003327	1.02e-24
		240	rs5024546	MKX	10	27988298	C	T	0.264535	190685	-0.019035	0.00277	6.64e-12
		241	rs2995270	RNU6-598P	10	30519395	T	C	0.260153	191384	0.016678	0.002824	3.62e-09
		242	rs7077461	ZNF438	10	31102668	A	T	0.320808	191706	0.017267	0.00258	2.26e-11
		243	rs3001883	SGMS1-AS1	10	52407610	G	A	0.338662	192457	0.015272	0.002521	1.41e-09
		244	rs7905728	PRKG1	10	52754020	C	T	0.40465	191881	0.013681	0.002451	2.45e-08
		245	rs76009268	AC016396.2	10	60085379	G	T	0.303726	191026	0.015235	0.002631	7.16e-09
		246	rs12217745	AC026391.1	10	61355090	A	C	0.21356	191884	0.016385	0.002892	1.51e-08
		247	rs2894069	TET1	10	70429005	T	C	0.142252	190996	-0.032149	0.003473	2.25e-20
		248	rs11000229	ANAPC16	10	73993518	G	A	0.137555	191433	0.026384	0.003566	1.44e-13
		249	rs2894246	DUSP13	10	76855721	T	C	0.235742	191200	-0.016407	0.002782	3.8e-09
		250	rs2395381	LRMDA	10	78226384	T	A	0.626631	192528	0.013791	0.002505	3.77e-08
		251	rs779933	ZMIZ1	10	80918517	A	G	0.270098	192452	-0.023199	0.002701	9.33e-18
		252	rs11186510	PCGF5	10	92990910	C	T	0.08872	192589	0.025415	0.004255	2.4e-09
		253	rs4919058	LCOR	10	98638081	C	T	0.478956	192325	-0.017768	0.002397	1.3e-13
		254	rs11190322	DNMBP	10	101681962	G	A	0.233062	191975	-0.018335	0.002834	1.02e-10
		255	rs11591349	MRPL43, SEMA4G, AL133215.1	10	102744331	T	A	0.068785	191560	0.035518	0.004744	7.4e-14
		256	rs57707166	TAF5	10	105148650	C	A	0.074966	192539	-0.041043	0.00439	9.36e-21
		257	rs10885418	TCF7L2	10	114893953	C	A	0.226137	191691	0.016549	0.00291	1.32e-08
		258	rs77741887	GRK5	10	121134482	T	C	0.223529	190929	0.02052	0.002953	3.81e-12
		259	rs11200629	PLEKHA1, BX842242.1	10	124198585	G	A	0.63603	191901	0.014474	0.002512	8.58e-09
		260	rs3824805	AC068896.1, FAM53B	10	126320721	T	C	0.396493	191075	-0.018202	0.002493	2.97e-13
		261	rs60529392	FANK1	10	127693970	G	A	0.122978	191266	-0.02169	0.003553	1.07e-09
		262	rs35506085	AC132217.2, INS-IGF2, IGF2-AS	11	2165576	A	G	0.553082	190441	-0.033047	0.002443	1.15e-41
		263	rs2237878	KCNQ1	11	2766282	A	G	0.260304	192589	0.018978	0.002753	5.67e-12
		264	rs7114698	TEAD1	11	12707876	T	C	0.297913	191581	0.016779	0.00269	4.57e-10
		265	rs138234998	PSMA1	11	14547589	T	C	0.074506	191751	-0.062692	0.004542	2.76e-43
		266	rs10128711	SPTY2D1	11	18632984	C	T	0.495696	192589	-0.020366	0.002392	1.75e-17
		267	rs149580940	FIBIN	11	27016411	G	A	0.035691	191050	-0.062459	0.006152	3.46e-24
		268	rs4753000	PSMC3	11	47448685	C	T	0.366393	192433	0.027428	0.002492	3.86e-28
		269	rs117679070	AC027369.2	11	48988241	T	G	0.101216	191188	0.025535	0.00397	1.3e-10
		270	rs142405586	OR4A18P	11	49938186	G	A	0.106394	191456	0.022879	0.003896	4.43e-09
		271	rs60658018	OR4A17P	11	55215652	C	G	0.15316	190582	0.018168	0.003272	2.88e-08
		272	rs7117250	OR5G1P	11	56546168	G	A	0.243077	192148	0.015954	0.00278	9.73e-09
		273	rs11229428	OR5B3	11	58180382	T	C	0.152559	192117	0.026828	0.003288	3.55e-16
		274	rs12223473	FAM111B	11	58890492	G	T	0.200127	192588	0.018044	0.003012	2.14e-09
		275	rs4246215	FEN1, FADS2	11	61564299	T	G	0.483292	192589	-0.024928	0.002653	6.1e-21
		276	rs2276132	BANF1	11	65770545	A	G	0.142338	191464	0.025354	0.003528	6.9e-13
		277	rs1938679	AP000439.3	11	69272096	T	C	0.402085	192501	-0.029446	0.002478	1.56e-32
		278	rs58941166	CLPB	11	72083441	A	G	0.118233	192173	-0.028391	0.003744	3.51e-14
		279	rs535794	AP001324.1	11	74455073	G	T	0.759078	191778	0.016207	0.002813	8.58e-09
		280	rs645935	SERPINH1	11	75279290	C	T	0.481741	192178	-0.03118	0.002395	1.07e-38
		281	rs75736986	RSF1	11	77377868	T	A	0.058066	192475	0.030252	0.005155	4.53e-09
		282	rs317140	NOX4	11	89133777	T	C	0.294716	191347	-0.022675	0.002688	3.46e-17
		283	rs7108196	AP000648.9	11	89841122	A	T	0.093602	192205	0.029883	0.004282	3.09e-12
		284	rs7115714	ARHGEF12	11	120294861	A	G	0.237333	192534	-0.022534	0.002844	2.43e-15
		285	rs11608103	PATE1	11	125627917	A	G	0.171407	190759	0.019667	0.003226	1.12e-09
		286	rs499205	SRPRA	11	126134619	C	A	0.652404	191131	-0.020299	0.002528	1.02e-15
		287	rs11221179	LINC02725	11	128034809	A	C	0.364965	190638	-0.018936	0.002518	5.64e-14
		288	rs12582596	B4GALNT3	12	596708	C	G	0.193336	191569	0.019012	0.00304	4.14e-10
		289	rs10845418	GAPDHP31	12	7721461	T	C	0.597998	192194	0.016925	0.002486	1.02e-11
		290	rs7302969	AC006581.2	12	9058959	A	T	0.31816	190657	-0.015501	0.00263	3.87e-09
		291	rs2187641	ETV6	12	11855290	A	G	0.57149	192258	-0.022608	0.00247	5.78e-20
		292	rs2287206	DUSP16	12	12634110	C	T	0.520187	191691	0.014795	0.002441	1.38e-09
		293	rs77216612	APOLD1	12	12877983	G	A	0.428544	192290	-0.017038	0.002478	6.38e-12
		294	rs4326884	PDE3A	12	20536371	A	G	0.598381	192589	0.017054	0.002449	3.44e-12
		295	rs1974747	PTHLH, AC008011.2	12	28114318	G	A	0.123254	190677	0.027284	0.00374	3.09e-13
		296	rs966541	FAR2, ERGIC2	12	29491528	G	A	0.4076	191924	0.013833	0.002469	2.17e-08
		297	rs1444221	LRRK2	12	40769062	T	A	0.453648	192224	0.013338	0.002433	4.3e-08
		298	rs235627	AC008014.1	12	47063611	T	C	0.834339	192376	-0.020696	0.003222	1.38e-10
		299	rs6580811	POU6F1	12	51612501	C	T	0.885269	192474	0.025337	0.003807	2.91e-11
		300	rs34922637	TNS2	12	53457704	A	C	0.158199	190528	0.024928	0.003354	1.11e-13
		301	rs3852552	ATF7-NPFF, ATF7, AC023509.6	12	54009395	T	C	0.253141	192531	0.034851	0.002788	8.22e-36
		302	rs3809128	AC073896.2	12	56709919	T	C	0.19027	192457	-0.097705	0.003041	2.29e-226
		303	rs2069502	CDK4	12	58144665	T	C	0.652312	192589	-0.019834	0.002547	7.2e-15
		304	rs10878281	MSRB3	12	65845000	G	A	0.392348	191635	0.017823	0.00247	5.62e-13
		305	rs12422566	HMGA2	12	66368872	C	G	0.047986	192572	-0.056797	0.005598	3.7e-24
		306	rs10748128	RPS26P45	12	69827658	T	G	0.663375	192589	0.03078	0.002559	2.7e-33
		307	rs10779151	E2F7	12	77422730	A	C	0.311747	192521	0.018966	0.002578	1.99e-13
		308	rs7971647	SOCS2	12	93983854	C	T	0.357869	192335	0.038672	0.002519	3.93e-53
		309	rs73386907	HELLPAR	12	102596940	G	A	0.295303	192294	-0.052242	0.00265	1.91e-86
		310	rs77721449	SLC41A2	12	105329212	A	G	0.260747	191246	0.017931	0.002791	1.38e-10
		311	rs3782709	RIC8B	12	107205753	G	A	0.33823	192447	-0.01652	0.002543	8.44e-11
		312	rs4646776	ALDH2	12	112230019	C	G	0.237222	192493	-0.031712	0.00296	9.53e-27
		313	rs11066359	RPH3A	12	113045654	T	C	0.34775	192589	-0.017427	0.002602	2.19e-11
		314	rs2072134	AC004551.1, OAS3	12	113409176	A	G	0.151401	192589	-0.02188	0.003464	2.77e-10
		315	rs1865787	MED13L	12	116429689	G	A	0.136672	192181	-0.01997	0.003484	1.02e-08
		316	rs867411	ADGRD1	12	131621789	G	T	0.433256	192364	-0.014292	0.002443	5.04e-09
		317	rs56362718	GOLGA3, CHFR	12	133399553	C	T	0.149111	190438	0.021762	0.003335	7e-11
		318	rs9337	N4BP2L2	13	33091241	C	G	0.150755	192161	0.022542	0.00337	2.34e-11
		319	rs9547232	SPART	13	36886965	T	C	0.521045	192559	-0.015252	0.002387	1.72e-10
		320	rs4275735	COG6	13	40238841	G	A	0.708983	192198	-0.015574	0.0027	8.25e-09
		321	rs2721071	FOXO1	13	41144507	A	G	0.744794	192090	-0.0186	0.002728	9.59e-12
		322	rs3825419	RB1, PPP1R26P1	13	48891039	G	T	0.142359	192089	0.023837	0.003423	3.45e-12
		323	rs1239685	DLEU1, DLEU7	13	51164693	C	T	0.758511	192317	-0.020845	0.002789	8.2e-14
		324	rs9568505	GUCY1B2	13	51649277	A	G	0.240109	191964	-0.015837	0.002856	3.02e-08
		325	rs72628044	LINC00393	13	74132016	C	T	0.67319	192094	-0.020062	0.002556	4.44e-15
		326	rs116994696	SPRY2	13	80914115	C	G	0.066153	191421	-0.034833	0.005137	1.24e-11
		327	rs2183749	LINC00351	13	85926037	C	A	0.515613	191706	0.016457	0.002392	6.22e-12
		328	rs4284505	MIR17HG	13	92001472	G	A	0.525399	192092	-0.024694	0.002393	6.15e-25
		329	rs1956001	NPAS3	14	33411021	G	A	0.468295	192238	0.013338	0.002431	4.21e-08
		330	rs71405769	AL132857.1, SFTA3, SFTA3	14	36974768	A	G	0.169345	192287	-0.019014	0.00322	3.62e-09
		331	rs7141212	AL365295.1	14	54336602	T	A	0.573437	191031	0.013658	0.00245	2.52e-08
		332	rs4901543	SAMD4A	14	55238871	T	C	0.536285	192589	0.015405	0.002398	1.38e-10
		333	rs28581272	KTN1	14	56097128	A	T	0.305799	190451	0.014613	0.002657	3.9e-08
		334	rs2093210	C14orf39	14	60957279	T	C	0.230752	191655	-0.030823	0.002801	3.87e-28
		335	rs2151755	MAX	14	65578874	C	T	0.582319	191168	0.014932	0.002453	1.19e-09
		336	rs4902595	RAD51B	14	68928464	T	G	0.548709	192158	0.017748	0.002433	3.15e-13
		337	rs12889195	SMOC1	14	70469131	A	G	0.418045	191163	0.014874	0.002458	1.47e-09
		338	rs862049	LTBP2	14	74981882	T	C	0.758613	192045	0.029888	0.00283	4.86e-26
		339	rs74071828	ATXN3	14	92511474	A	G	0.360577	192336	-0.041165	0.00248	7.84e-62
		340	rs78622056	DLK1	14	101182693	C	T	0.06397	192232	-0.043758	0.004773	5.13e-20
		341	rs1190550	TECPR2	14	102911230	C	T	0.481177	192508	0.015625	0.002425	1.2e-10
		342	rs12893505	CKB	14	103980644	T	A	0.335815	191392	-0.023786	0.00259	4.38e-20
		343	rs2289333	INAFM2	15	40617209	T	C	0.61155	192534	0.017644	0.002484	1.28e-12
		344	rs12592845	FBN1	15	48684958	T	C	0.174325	192293	-0.024907	0.003164	3.64e-15
		345	rs28559787	CYP19A1	15	51596296	T	G	0.303023	192020	-0.037581	0.002628	2.38e-46
		346	rs11857299	CGNL1	15	57789922	T	G	0.370952	191362	0.014824	0.002508	3.52e-09
		347	rs12442212	NPM1P47	15	62380482	C	A	0.398842	192493	-0.023466	0.002456	1.3e-21
		348	rs74351479	MAP2K5	15	67896217	T	G	0.081283	191658	-0.031857	0.004474	1.13e-12
		349	rs975210	TLE3	15	70364352	A	G	0.144951	192589	0.019171	0.003391	1.61e-08
		350	rs34189331	MYO9A	15	72404573	T	A	0.446335	191871	0.01638	0.002434	1.75e-11
		351	rs16958477	LOXL1-AS1, LOXL1	15	74218466	C	A	0.096733	192178	-0.031391	0.004184	6.53e-14
		352	rs6495121	CYP1A1	15	75003508	T	G	0.507647	191949	-0.018608	0.002432	2.09e-14
		353	rs4886714	PTPN9, AC105036.3	15	75824479	T	C	0.281052	191867	0.028627	0.002684	1.56e-26
		354	rs7182786	IL16	15	81474264	G	A	0.712668	191014	-0.016171	0.002683	1.71e-09
		355	rs11857009	ADAMTSL3	15	84567413	C	T	0.752788	192585	0.038598	0.002808	5.78e-43
		356	rs62029649	UBE2Q2P1	15	85074334	T	C	0.31097	192196	-0.014627	0.002595	1.77e-08
		357	rs938608	ACAN	15	89398605	T	G	0.190376	192198	-0.03103	0.003116	2.5e-23
		358	rs11073879	TICRR	15	90145777	T	C	0.361689	191973	-0.016308	0.002522	1.03e-10
		359	rs13379905	IGF1R	15	99192483	T	C	0.084586	190947	-0.083547	0.004508	1.27e-76
		360	rs2573650	AC084855.1, ADAMTS17	15	100514097	A	G	0.549435	191788	0.027475	0.002439	2.16e-29
		361	rs1049207	PPL	16	4934564	G	C	0.649418	190979	-0.0148	0.002522	4.53e-09
		362	rs1548956	TEKT5	16	10757192	G	A	0.645233	192484	0.015068	0.002557	3.88e-09
		363	rs2060360	CPPED1	16	12888567	A	G	0.140636	192585	-0.024463	0.003496	2.7e-12
		364	rs30218	MIR193BHG	16	14418381	T	C	0.764107	192589	0.017958	0.002837	2.52e-10
		365	rs1135999	PDXDC1, NTAN1	16	15131962	G	A	0.409241	192566	-0.018909	0.002456	1.44e-14
		366	rs78468743	POLR3E	16	22324641	A	G	0.124245	192328	-0.020397	0.003556	9.95e-09
		367	rs11074648	TNRC6A	16	24704651	T	G	0.325444	190214	0.015268	0.002591	3.91e-09
		368	rs12596500	SLC7A6	16	68299771	A	G	0.092872	191411	0.024952	0.004064	8.48e-10
		369	rs2937126	WWP2	16	69855311	C	A	0.608994	190252	-0.017398	0.002467	1.85e-12
		370	rs114509338	SF3B3	16	70608636	C	T	0.234378	191461	-0.017975	0.002882	4.6e-10
		371	rs9921412	PKD1L3	16	71988106	T	C	0.970871	192033	-0.03876	0.007077	4.43e-08
		372	rs12922879	AC092142.1	16	82156398	C	A	0.13646	191833	0.019667	0.00357	3.69e-08
		373	rs9936833	LINC00917	16	86403118	T	C	0.846981	192565	-0.020094	0.003352	2.1e-09
		374	rs258324	CDK10	16	89754255	G	T	0.694024	192494	-0.032777	0.002596	1.66e-36
		375	rs2292353	ALOX12-AS1, AC040977.2, ALOX12	17	6903537	A	G	0.51157	192478	-0.019417	0.002388	4.43e-16
		376	rs4796432	POLR2A	17	7411855	G	A	0.94523	192248	0.037043	0.005345	4.37e-12
		377	rs2291664	DNAH2	17	7737142	T	C	0.21742	190924	0.020708	0.002925	1.5e-12
		378	rs113934718	ATAD5	17	29214880	A	C	0.096426	192441	-0.036635	0.004329	2.75e-17
		379	rs11653487	PIP4K2B	17	36942631	T	C	0.253126	192125	0.022378	0.002795	1.25e-15
		380	rs1009570	RPL23AP75	17	38596425	A	G	0.50437	191849	-0.020355	0.002398	2.21e-17
		381	rs7216231	NSF	17	44815743	G	A	0.370949	192587	-0.016717	0.002546	5.38e-11
		382	rs8074149	MRPL45P2	17	45583375	C	A	0.555785	192073	0.015495	0.002436	2.06e-10
		383	rs2411374	SNF8	17	47022998	T	C	0.706983	191778	-0.027212	0.002677	3.05e-24
		384	rs56335503	ANKFN1	17	54203655	A	G	0.542406	192471	-0.0138	0.002431	1.4e-08
		385	rs55756350	RPL39P33	17	54650178	A	G	0.075226	191182	-0.029063	0.004673	5.13e-10
		386	rs9905385	C17orf82	17	59498250	G	A	0.719684	192066	-0.036142	0.002672	1.21e-41
		387	rs4968451	BRIP1	17	59927307	C	A	0.553216	192589	0.015569	0.002431	1.57e-10
		388	rs79731503	TLK2	17	60643151	A	G	0.431664	191966	0.014683	0.002437	1.74e-09
		389	rs2320125	AC127029.3, CD79B	17	62008318	C	T	0.449514	192496	0.036028	0.002431	1.25e-49
		390	rs4076118	AXIN2	17	63527094	C	T	0.353998	192106	-0.017182	0.002521	9.67e-12
		391	rs61762372	PRKCA	17	64298682	A	G	0.581927	191266	-0.013873	0.002455	1.64e-08
		392	rs2521358	MAP2K6	17	67521964	A	G	0.47788	191412	0.016902	0.002432	3.84e-12
		393	rs12451495	AC005208.1, LINC01028, KCNJ16	17	68054190	G	A	0.526337	191339	0.015033	0.002433	6.63e-10
		394	rs7218416	AC118653.1	17	69460635	A	G	0.461477	192589	-0.013567	0.002393	1.47e-08
		395	rs2430525	AC007432.1	17	69700670	C	T	0.101458	192475	-0.023909	0.004049	3.62e-09
		396	rs4969178	PGS1	17	76388202	G	A	0.383059	192589	0.013862	0.002519	3.83e-08
		397	rs8080682	CCDC57	17	80058901	A	G	0.107999	192207	0.022308	0.003902	1.11e-08
		398	rs62073531	AP000845.1	18	280374	C	G	0.339586	192457	0.021264	0.002515	2.92e-17
		399	rs4239437	CABLES1	18	20732224	C	T	0.817465	192566	0.054681	0.003097	9.8e-70
		400	rs12960763	FHOD3	18	34111914	A	G	0.476774	192392	-0.014686	0.002426	1.46e-09
		401	rs9956769	AC083760.1	18	41488726	G	A	0.426314	191228	-0.015685	0.002441	1.35e-10
		402	rs12456729	DYM	18	46655528	T	C	0.261269	192156	-0.032022	0.002735	1.27e-31
		403	rs571312	RNU4-17P	18	57839769	A	C	0.203426	192589	0.019703	0.00295	2.47e-11
		404	rs77169818	GALR1	18	74980601	T	A	0.081497	192312	-0.027726	0.004454	4.98e-10
		405	rs1660154	NFATC1, AC018445.4	18	77256062	T	C	0.449094	191310	-0.015766	0.002438	1.03e-10
		406	rs78436517	SBNO2	19	1129978	T	C	0.153483	192081	0.020198	0.003273	6.95e-10
		407	rs12981780	AP3D1	19	2133465	T	C	0.216733	192540	0.016284	0.002878	1.57e-08
		408	rs62112763	INSR	19	7220013	G	C	0.398937	191534	-0.018304	0.002481	1.68e-13
		409	rs4804495	DNMT1	19	10309657	G	A	0.428842	192441	0.018743	0.002464	2.92e-14
		410	rs9807841	QTRT1	19	10817656	C	T	0.697059	190213	-0.031121	0.002656	1.14e-31
		411	rs2279008	MYO9B	19	17283303	C	T	0.347486	192589	-0.015265	0.002518	1.39e-09
		412	rs4803463	AC011462.1, BCKDHA	19	41911040	G	C	0.436501	192581	-0.017075	0.002403	1.25e-12
		413	rs10405168	AC010519.1, BICRA	19	48193320	A	G	0.287165	192190	0.014895	0.002653	2.02e-08
		414	rs75653026	TMEM190	19	55885594	A	T	0.025154	192078	-0.041881	0.007536	2.81e-08
		415	rs57674902	SMOX	20	4096741	T	C	0.184033	192404	0.027152	0.003171	1.16e-17
		416	rs1407038	CASC20	20	6603820	G	A	0.885323	191662	-0.036547	0.003752	2.15e-22
		417	rs6133451	RN7SL547P	20	7648350	A	G	0.625938	192195	0.014875	0.00249	2.38e-09
		418	rs11087808	PLCB1	20	8525454	G	A	0.28934	192589	-0.017379	0.002681	9.32e-11
		419	rs4814213	ISM1	20	13261075	G	A	0.415291	191954	0.019232	0.002449	4.24e-15
		420	rs754332	KIZ, KIZ-AS1	20	21177898	A	G	0.414267	191569	0.021235	0.002462	6.81e-18
		421	rs1203878	LINC00261	20	22541676	A	G	0.02885	192460	-0.072006	0.007757	1.75e-20
		422	rs6119395	NECAB3	20	32244711	T	G	0.377487	190859	-0.028254	0.002538	9.31e-29
		423	rs224329	GDF5OS	20	34019579	C	T	0.723765	191765	-0.058006	0.002709	1.12e-101
		424	rs1632309	MROH8	20	35743143	C	A	0.473074	190828	0.025907	0.0024	3.99e-27
		425	rs59370923	TNNC2	20	44456634	T	C	0.075079	191715	-0.027691	0.004648	2.63e-09
		426	rs238158	DDX27, ZNFX1	20	47856309	T	C	0.628765	191226	0.014639	0.002502	4.99e-09
		427	rs57655671	SNAI1	20	48598089	T	G	0.1014	192285	-0.024143	0.003982	1.38e-09
		428	rs8121252	GNAS	20	57476809	C	T	0.69884	192075	0.036254	0.002606	5.78e-44
		429	rs6011066	ZGPAT, AL121845.3	20	62364180	A	G	0.351759	192575	0.013955	0.002549	4.5e-08
		430	rs2834449	AP000317.2	21	35701356	C	T	0.46275	191033	0.016614	0.002432	8.74e-12
		431	rs5753574	LINC01521	22	31756127	C	T	0.378101	192052	-0.014107	0.002481	1.34e-08
		432	rs2413141	SYN3	22	33051198	G	A	0.735754	192046	-0.04062	0.002728	4.31e-50
		433	rs8138001	SMC1B	22	45785840	G	A	0.510437	192517	0.013584	0.00238	1.18e-08
		Abbreviations: GWAS, genome-wide association study; SNP, single nucleotide polymorphism; N, number; Chr., chromosome; Ref, reference allele; Alt, alternative allele; Freq, allele frequency of alternative allele; SE, standard error; LD, linkage disequilibrium; TWB5, Taiwan Biobank (version 5); KoGES, Korean Genome and Epidemiology Study; NA, not applicable.
		All genomic coordinates were based on the GRCh37 reference genome.
		Lead SNPs were shown in 433 distinct loci with significant associations (P < 5E-08) using LocusZoom (http://locuszoom.org/).
		We conducted a GWAS meta-analysis of [TWB5]HEIGHT and [KoGES]HEIGHT summary statistics for body height, generating [TWB5+KoGES]HEIGHT summary statistics.
		We conducted a genome-wide association study (GWAS) and generated the [TWB5]HEIGHT summary statistics.
		[KoGES]HEIGHT GWAS summary statistics were obtained from the KoGES database (https://koges.leelabsg.org/pheno/KoGES_HEIGHT).
