# Supplementary material for: Unraveling the genetic links between stature and disease in East Asians: A multi-biobank genetic correlation and risk prediction study
Source: PLoS Genet. 2026 Mar 13;22(3):e1012030. doi: 10.1371/journal.pgen.1012030 (PMC13001983; doi:10.1371/journal.pgen.1012030)
Supplement: S40 Table — (XLSX) [file pgen.1012030.s056.xlsx]

## Sheet: S40
			S40 Table. SNP-based annotation of 1,563 body height susceptibility genes across 433 distinct loci in Han Taiwanese and Korean cohorts
			No.	ENSG	Symbol	EntrezID	Chr	Start	End	[TWB5+KoGES]HEIGHT
										posMapSNPs	minGwasP
			1	ENSG00000130939	UBE4B	10277	1	10092890	10241297	14	2.08e-08
			2	ENSG00000054523	KIF1B	23095	1	10270863	10441661	280	6.29e-09
			3	ENSG00000142657	PGD	5226	1	10458649	10480201	49	6.01e-08
			4	ENSG00000175279	APITD1	100526739	1	10490159	10512210	7	NA
			5	ENSG00000251503	APITD1-CORT	100526739	1	10490159	10512210	7	NA
			6	ENSG00000058453	CROCC	9696	1	17066768	17299474	17	1.33e-33
			7	ENSG00000117122	MFAP2	4237	1	17300997	17307330	31	1.33e-33
			8	ENSG00000159363	ATP13A2	23400	1	17312453	17338423	59	5.45e-37
			9	ENSG00000117118	SDHB	6390	1	17345217	17380665	101	8.23e-37
			10	ENSG00000117115	PADI2	11240	1	17393256	17445948	177	3.07e-20
			11	ENSG00000131914	LIN28A	79727	1	26737269	26756213	9	1.65e-11
			12	ENSG00000117682	DHDDS	79947	1	26758773	26797785	14	6.29e-12
			13	ENSG00000198830	HMGN2	3151	1	26798941	26802463	3	6.29e-12
			14	ENSG00000183317	EPHA10	284656	1	38179552	38230805	2	NA
			15	ENSG00000185090	MANEAL	149175	1	38259474	38266809	20	5.93e-09
			16	ENSG00000196449	YRDC	79693	1	38268616	38273857	13	5.93e-09
			17	ENSG00000197982	C1orf122	127687	1	38272651	38275126	12	4.5e-09
			18	ENSG00000188786	MTF1	4520	1	38275239	38325292	38	3.52e-09
			19	ENSG00000230610	AL929472.1	NA	1	38292232	38293886	13	3.52e-09
			20	ENSG00000204084	INPP5B	3633	1	38326369	38412729	107	6.82e-11
			21	ENSG00000183431	SF3A3	10946	1	38422647	38456593	29	1.34e-09
			22	ENSG00000183386	FHL3	2275	1	38462442	38471278	12	1.34e-09
			23	ENSG00000126107	HECTD3	79654	1	45468212	45477001	11	5.19e-07
			24	ENSG00000126088	UROD	7389	1	45477819	45481247	12	7.88e-07
			25	ENSG00000162415	ZSWIM5	57643	1	45482071	45771881	283	1.1e-09
			26	ENSG00000186603	HPDL	84842	1	45792545	45794347	3	3.96e-09
			27	ENSG00000132781	MUTYH	4595	1	45794835	45806142	14	1.61e-11
			28	ENSG00000132773	TOE1	114034	1	45805342	45809647	17	1.61e-11
			29	ENSG00000070759	TESK2	10420	1	45809555	45956872	151	1.73e-13
			30	ENSG00000236624	CCDC163P	NA	1	45959538	45965751	21	1.9e-12
			31	ENSG00000132763	MMACHC	25974	1	45965725	45976739	28	1.25e-12
			32	ENSG00000117450	PRDX1	5052	1	45976708	45988719	26	1.25e-12
			33	ENSG00000117448	AKR1A1	10327	1	46016215	46035721	65	9.86e-15
			34	ENSG00000132780	NASP	4678	1	46049518	46084566	76	4.28e-16
			35	ENSG00000159588	CCDC17	149483	1	46085716	46089729	54	4.28e-16
			36	ENSG00000159592	GPBP1L1	60313	1	46092976	46153785	153	2.17e-16
			37	ENSG00000159596	TMEM69	51249	1	46152886	46160115	48	2.17e-16
			38	ENSG00000197429	IPP	3652	1	46159996	46216322	141	2.27e-16
			39	ENSG00000086015	MAST2	23139	1	46252659	46501796	370	1.37e-11
			40	ENSG00000117461	PIK3R3	8503	1	46505812	46642160	132	5.11e-10
			41	ENSG00000162367	TAL1	6886	1	47681962	47697892	5	0.000324
			42	ENSG00000123473	STIL	6491	1	47715811	47779819	5	7.64e-08
			43	ENSG00000162368	CMPK1	51727	1	47799469	47844511	13	2.26e-08
			44	ENSG00000186790	FOXE3	2301	1	47881744	47883723	22	6.73e-10
			45	ENSG00000186564	FOXD2	2306	1	47901689	47906363	18	4.13e-10
			46	ENSG00000186094	AGBL4	84871	1	48998527	50489585	262	3.59e-08
			47	ENSG00000162373	BEND5	79656	1	49193195	49242641	7	1.68e-06
			48	ENSG00000142700	DMRTA2	63950	1	50883222	50889172	29	3.6e-29
			49	ENSG00000185104	FAF1	11124	1	50905150	51425935	372	1.25e-30
			50	ENSG00000123080	CDKN2C	1031	1	51426417	51440305	19	4.92e-30
			51	ENSG00000204006	C1orf185	284546	1	51567906	51613752	91	1.12e-20
			52	ENSG00000123091	RNF11	26994	1	51701943	51739127	24	5.31e-18
			53	ENSG00000085831	TTC39A	22996	1	51752930	51810788	36	7.82e-18
			54	ENSG00000085832	EPS15	2060	1	51819935	51985000	1	NA
			55	ENSG00000116171	SCP2	6342	1	53392901	53517375	72	5.24e-06
			56	ENSG00000174348	PODN	127435	1	53527854	53551174	21	6.86e-09
			57	ENSG00000162383	SLC1A7	6512	1	53552855	53608289	8	0.006048
			58	ENSG00000174332	GLIS1	148979	1	53971910	54199877	89	2.32e-09
			59	ENSG00000152763	WDR78	79819	1	67278568	67390570	47	2.48e-08
			60	ENSG00000198160	MIER1	57708	1	67390578	67454302	104	3.14e-08
			61	ENSG00000116704	SLC35D1	23169	1	67465015	67519782	84	4.97e-08
			62	ENSG00000154027	AK5	26289	1	77747736	78025651	4	6.88e-10
			63	ENSG00000036549	ZZZ3	26009	1	78028101	78149104	10	6.88e-10
			64	ENSG00000077254	USP33	23032	1	78161672	78225537	7	1.98e-09
			65	ENSG00000180488	FAM73A	374986	1	78245309	78344106	3	NA
			66	ENSG00000065243	PKN2	5586	1	89149905	89301938	196	3.54e-32
			67	ENSG00000137947	GTF2B	2959	1	89318615	89357627	105	9.65e-20
			68	ENSG00000137944	CCBL2	56267	1	89401456	89458636	151	1.4e-25
			69	ENSG00000213516	RBMXL1	494115	1	89445139	89458643	33	1.43e-15
			70	ENSG00000060718	COL11A1	1301	1	103342023	103574052	515	2.37e-09
			71	ENSG00000134245	WNT2B	7482	1	113009163	113072787	19	9.06e-09
			72	ENSG00000007341	ST7L	54879	1	113066140	113163447	49	8.24e-09
			73	ENSG00000116489	CAPZA1	829	1	113161795	113214241	21	4.14e-08
			74	ENSG00000155363	MOV10	4343	1	113215763	113243368	25	2.15e-08
			75	ENSG00000155366	RHOC	389	1	113243728	113250056	18	2.15e-08
			76	ENSG00000271810	RP11-426L16.10	NA	1	113245236	113254055	16	2.15e-08
			77	ENSG00000155367	PPM1J	333926	1	113252616	113258099	5	7.78e-07
			78	ENSG00000131791	PRKAB2	5565	1	146626685	146644129	2	1.3e-10
			79	ENSG00000131781	FMO5	2330	1	146646930	146714700	61	8.45e-13
			80	ENSG00000131778	CHD1L	9557	1	146714291	146767443	78	3.13e-13
			81	ENSG00000203814	HIST2H2BF	440689	1	149754245	149783928	1	NA
			82	ENSG00000183598	HIST2H3D	653604	1	149784826	149785236	1	NA
			83	ENSG00000184678	HIST2H2BE	8349	1	149856010	149858232	1	NA
			84	ENSG00000184260	HIST2H2AC	8338	1	149858525	149858961	1	NA
			85	ENSG00000184270	HIST2H2AB	317772	1	149859019	149859466	1	NA
			86	ENSG00000178096	BOLA1	51027	1	149859440	149872351	1	NA
			87	ENSG00000159164	SV2A	9900	1	149874870	149889434	2	NA
			88	ENSG00000143368	SF3B4	10262	1	149895209	149900236	5	2.13e-65
			89	ENSG00000014914	MTMR11	10903	1	149900543	149908791	8	2.13e-65
			90	ENSG00000163113	OTUD7B	56957	1	149909705	149982625	30	2.13e-65
			91	ENSG00000136631	VPS45	11311	1	150039369	150117505	3	8.79e-11
			92	ENSG00000023902	PLEKHO1	51177	1	150121373	150136916	4	8.79e-11
			93	ENSG00000159377	PSMB4	5692	1	151372010	151374420	9	2.16e-07
			94	ENSG00000143442	POGZ	23126	1	151375200	151431941	35	6.03e-09
			95	ENSG00000116132	PRRX1	5396	1	170631869	170708560	14	4.76e-09
			96	ENSG00000197959	DNM3	26052	1	171810621	172387606	277	4.47e-23
			97	ENSG00000116183	PAPPA2	60676	1	176432307	176814735	158	1.41e-25
			98	ENSG00000152092	ASTN1	460	1	176826438	177134109	113	3.24e-20
			99	ENSG00000143322	ABL2	27	1	179068462	179198819	11	7.73e-06
			100	ENSG00000057252	SOAT1	6646	1	179262925	179327815	38	2.54e-08
			101	ENSG00000162779	AXDND1	126859	1	179334855	179523870	190	2.56e-08
			102	ENSG00000269064	AL160286.1	NA	1	179443716	179457805	54	7.26e-08
			103	ENSG00000116218	NPHS2	7827	1	179519674	179545087	15	1.7e-07
			104	ENSG00000162782	TDRD5	163589	1	179560748	179660407	1	NA
			105	ENSG00000135862	LAMC1	3915	1	182992595	183114727	432	9.74e-11
			106	ENSG00000116698	SMG7	9887	1	183441351	183567381	33	4.6e-09
			107	ENSG00000116701	NCF2	4688	1	183524698	183560011	13	4.6e-09
			108	ENSG00000198756	COLGALT2	23127	1	183898796	184006863	50	6.49e-48
			109	ENSG00000198860	TSEN15	116461	1	184020811	184043346	27	6.49e-48
			110	ENSG00000152104	PTPN14	5784	1	214522039	214725792	75	5.11e-18
			111	ENSG00000067533	RRP15	51018	1	218458629	218511325	16	2.17e-13
			112	ENSG00000092969	TGFB2	7042	1	218519577	218617961	70	2.25e-26
			113	ENSG00000228208	C1orf143	NA	1	218683438	218699320	7	5.52e-19
			114	ENSG00000154309	DISP1	84976	1	222988406	223179337	32	4.48e-09
			115	ENSG00000181450	ZNF678	339500	1	227751244	227865144	4	4.21e-08
			116	ENSG00000143740	SNAP47	100130093	1	227916240	227968927	2	2.45e-08
			117	ENSG00000081692	JMJD4	65094	1	227918126	227923112	1	2.45e-08
			118	ENSG00000185888	PRSS38	339501	1	228003394	228034171	15	1.38e-09
			119	ENSG00000143816	WNT9A	7483	1	228106357	228135599	6	8.01e-06
			120	ENSG00000154342	WNT3A	89780	1	228194752	228248961	4	3.36e-08
			121	ENSG00000143761	ARF1	100500810	1	228270361	228286912	2	4.91e-08
			122	ENSG00000143793	C1orf35	79169	1	228288427	228293112	2	4.91e-08
			123	ENSG00000162910	MRPL55	128308	1	228294380	228297013	1	NA
			124	ENSG00000143774	GUK1	2987	1	228327663	228336685	1	1.18e-05
			125	ENSG00000198835	GJC2	57165	1	228337553	228347527	1	2.12e-05
			126	ENSG00000203684	IBA57-AS1	574432	1	228351787	228353213	1	2.12e-05
			127	ENSG00000181873	IBA57	200205	1	228353516	228369958	2	2.12e-05
			128	ENSG00000162913	C1orf145	NA	1	228391207	228401365	3	2.57e-05
			129	ENSG00000154358	OBSCN	84033	1	228395831	228566577	4	NA
			130	ENSG00000154370	TRIM11	81559	1	228581374	228594541	1	1.58e-05
			131	ENSG00000162931	TRIM17	51127	1	228595641	228604562	1	1.58e-05
			132	ENSG00000168148	HIST3H3	8290	1	228612546	228613026	1	1.58e-05
			133	ENSG00000172059	KLF11	8462	2	10182976	10194963	45	1.72e-14
			134	ENSG00000205795	CYS1	192668	2	10196907	10221071	70	1.72e-14
			135	ENSG00000233502	AC104794.4	NA	2	10223908	10226228	28	1.56e-13
			136	ENSG00000084676	NCOA1	8648	2	24714783	24993571	113	2.61e-09
			137	ENSG00000184924	PTRHD1	391356	2	25012603	25016251	25	9.48e-13
			138	ENSG00000138092	CENPO	79172	2	25016005	25045245	76	6.37e-13
			139	ENSG00000138031	ADCY3	109	2	25042038	25142708	246	2.99e-23
			140	ENSG00000115137	DNAJC27	51277	2	25166505	25194963	30	1.22e-17
			141	ENSG00000084710	EFR3B	22979	2	25264999	25378243	44	1.05e-14
			142	ENSG00000119772	DNMT3A	1788	2	25455845	25565459	14	1.71e-12
			143	ENSG00000115211	EIF2B4	8890	2	27587219	27593353	1	NA
			144	ENSG00000115234	SNX17	9784	2	27593389	27599995	1	NA
			145	ENSG00000163795	ZNF513	130557	2	27600098	27603657	1	NA
			146	ENSG00000115241	PPM1G	5496	2	27604061	27632554	1	NA
			147	ENSG00000115216	NRBP1	29959	2	27650657	27665126	1	NA
			148	ENSG00000157992	KRTCAP3	200634	2	27665233	27669348	1	NA
			149	ENSG00000138002	IFT172	26160	2	27667238	27712656	1	NA
			150	ENSG00000084734	GCKR	2646	2	27719709	27746554	29	3.25e-20
			151	ENSG00000233438	AC109829.1	NA	2	27760253	27790011	24	1.17e-14
			152	ENSG00000221843	C2orf16	84226	2	27799389	27805588	8	2.51e-14
			153	ENSG00000243943	ZNF512	84450	2	27805897	27858041	20	3.01e-14
			154	ENSG00000176714	CCDC121	79635	2	27848506	27851879	3	3.33e-13
			155	ENSG00000162959	MEMO1	51072	2	32090129	32236299	133	7.84e-08
			156	ENSG00000162961	DPY30	84661	2	32092878	32264881	148	2.23e-08
			157	ENSG00000021574	SPAST	6683	2	32288680	32382706	26	4.38e-08
			158	ENSG00000152683	SLC30A6	55676	2	32390933	32449448	21	6.62e-08
			159	ENSG00000091106	NLRC4	58484	2	32449522	32490923	8	3.05e-07
			160	ENSG00000049323	LTBP1	4052	2	33172039	33624576	339	2.61e-33
			161	ENSG00000150938	CRIM1	101929500	2	36583069	36778278	24	3.52e-45
			162	ENSG00000217075	AC007401.2	NA	2	36758948	36779411	18	8.6e-11
			163	ENSG00000171055	FEZ2	9637	2	36778570	36873230	64	2.23e-14
			164	ENSG00000138068	SULT6B1	391365	2	37394963	37423741	5	NA
			165	ENSG00000218739	CEBPZ-AS1	NA	2	37423631	37443336	10	NA
			166	ENSG00000115816	CEBPZ	10153	2	37428755	37458856	24	2.57e-08
			167	ENSG00000003509	NDUFAF7	55471	2	37458774	37480546	30	8.33e-09
			168	ENSG00000115825	PRKD3	23683	2	37477645	37551951	69	5.04e-09
			169	ENSG00000115828	QPCT	25797	2	37571717	37600465	45	NA
			170	ENSG00000138032	PPM1B	5495	2	44395108	44471523	50	2.24e-11
			171	ENSG00000068724	TTC7A	57217	2	47143296	47303276	28	2.88e-09
			172	ENSG00000239605	C2orf61	285051	2	47272677	47382517	28	2.88e-09
			173	ENSG00000273269	RP11-761B3.1	NA	2	47293080	47403650	27	2.88e-09
			174	ENSG00000162994	CLHC1	130162	2	55401927	55459699	2	NA
			175	ENSG00000143947	RPS27A	6233	2	55459039	55462989	1	NA
			176	ENSG00000085760	MTIF2	4528	2	55463731	55496483	5	6.84e-11
			177	ENSG00000115355	CCDC88A	55704	2	55514978	55647057	210	2.52e-15
			178	ENSG00000163001	CCDC104	112942	2	55746740	55773015	50	7.13e-11
			179	ENSG00000138041	SMEK2	57223	2	55774428	55846015	109	5.69e-11
			180	ENSG00000138035	PNPT1	87178	2	55861400	55921045	74	8.3e-11
			181	ENSG00000115380	EFEMP1	2202	2	56093102	56151274	104	5.12e-107
			182	ENSG00000162929	KIAA1841	84542	2	61293006	61391960	105	1.54e-09
			183	ENSG00000237651	C2orf74	339804	2	61372243	61391964	88	1.54e-09
			184	ENSG00000173209	AHSA2	130872	2	61404553	61418338	26	9.73e-09
			185	ENSG00000115464	USP34	9736	2	61414598	61697904	127	7.37e-09
			186	ENSG00000082898	XPO1	7514	2	61704984	61765761	7	4.4e-08
			187	ENSG00000169604	ANTXR1	84168	2	69240310	69476459	22	9.31e-17
			188	ENSG00000244617	ASPRV1	151516	2	70187226	70189397	4	9.06e-09
			189	ENSG00000169564	PCBP1	5093	2	70314585	70316332	31	4.45e-10
			190	ENSG00000115998	C2orf42	54980	2	70377012	70475747	13	2.81e-08
			191	ENSG00000124357	NAGK	55577	2	71291474	71306935	57	1.54e-08
			192	ENSG00000124370	MCEE	84693	2	71336814	71357369	110	5.89e-15
			193	ENSG00000124383	MPHOSPH10	10199	2	71357444	71377231	85	5.89e-15
			194	ENSG00000124374	PAIP2B	400961	2	71409869	71454213	122	3.78e-52
			195	ENSG00000075292	ZNF638	100507113	2	71503691	71662199	245	1.61e-55
			196	ENSG00000135636	DYSF	8291	2	71680852	71913898	81	6.95e-53
			197	ENSG00000003137	CYP26B1	56603	2	72356367	72375167	1	1.49e-10
			198	ENSG00000144036	EXOC6B	23233	2	72403113	73053170	4	4.97e-08
			199	ENSG00000116096	SPR	6697	2	73114489	73119287	2	NA
			200	ENSG00000144040	SFXN5	94097	2	73169165	73302747	2	NA
			201	ENSG00000264324	RP11-287D1.3	57835	2	74438731	74590504	13	3.42e-05
			202	ENSG00000188687	SLC4A5	57835	2	74443369	74570541	11	3.42e-05
			203	ENSG00000204843	DCTN1	1639	2	74588281	74619214	5	NA
			204	ENSG00000159239	C2orf81	388963	2	74641304	74648718	4	0.000286
			205	ENSG00000005448	WDR54	84058	2	74648805	74652882	2	0.000286
			206	ENSG00000114993	RTKN	6242	2	74652963	74669549	11	0.000119
			207	ENSG00000115274	INO80B	83444	2	74682150	74688011	16	6.51e-05
			208	ENSG00000239779	WBP1	23559	2	74685456	74688018	15	6.51e-05
			209	ENSG00000115275	MOGS	7841	2	74688184	74692537	13	6.51e-05
			210	ENSG00000204822	MRPL53	116540	2	74699085	74700449	10	6.51e-05
			211	ENSG00000135637	CCDC142	84865	2	74699113	74710535	14	1.23e-05
			212	ENSG00000115282	TTC31	64427	2	74710200	74722013	14	1.17e-05
			213	ENSG00000179528	LBX2	85474	2	74724644	74730443	16	1.17e-05
			214	ENSG00000115289	PCGF1	84759	2	74732170	74735707	14	1.19e-05
			215	ENSG00000115297	TLX2	3196	2	74740590	74744274	10	NA
			216	ENSG00000144045	DQX1	165545	2	74745258	74753463	14	NA
			217	ENSG00000115307	AUP1	550	2	74753772	74757066	8	NA
			218	ENSG00000115317	HTRA2	27429	2	74756504	74760472	6	NA
			219	ENSG00000115318	LOXL3	84695	2	74759541	74782817	10	NA
			220	ENSG00000115325	DOK1	1796	2	74776153	74784681	4	NA
			221	ENSG00000159374	M1AP	130951	2	74785010	74875465	25	4.81e-08
			222	ENSG00000135622	SEMA4F	10505	2	74881355	74909186	34	2.19e-06
			223	ENSG00000172073	TEX37	200523	2	88824169	88829102	15	5.84e-08
			224	ENSG00000172071	EIF2AK3	9451	2	88856259	88927094	36	1.26e-31
			225	ENSG00000153574	RPIA	22934	2	88991162	89050452	35	2.14e-18
			226	ENSG00000114988	LMAN2L	81562	2	97371666	97405801	18	7.21e-10
			227	ENSG00000158158	CNNM4	26504	2	97426639	97477628	18	NA
			228	ENSG00000168763	CNNM3	26505	2	97481982	97499648	3	NA
			229	ENSG00000163126	ANKRD23	200539	2	97490263	97523671	3	NA
			230	ENSG00000213337	ANKRD39	51239	2	97502348	97523832	3	NA
			231	ENSG00000168758	SEMA4C	54910	2	97525453	97536494	7	NA
			232	ENSG00000168754	FAM178B	51252	2	97541620	97684175	100	2.83e-09
			233	ENSG00000144199	FAHD2B	151313	2	97749320	97760619	27	2.11e-05
			234	ENSG00000135976	ANKRD36	375248	2	97779233	97930258	74	2.36e-05
			235	ENSG00000135940	COX5B	1329	2	98262503	98264846	3	NA
			236	ENSG00000115073	ACTR1B	10120	2	98272431	98280570	7	NA
			237	ENSG00000196872	KIAA1211L	343990	2	99410309	99552722	43	2.12e-08
			238	ENSG00000074047	GLI2	2736	2	121493199	121750229	25	6.28e-13
			239	ENSG00000078098	FAP	2191	2	163027194	163101661	107	4.46e-08
			240	ENSG00000115267	IFIH1	64135	2	163123589	163175213	93	3.96e-06
			241	ENSG00000115271	GCA	25801	2	163175350	163228105	6	0.003367
			242	ENSG00000163072	NOSTRIN	115677	2	169643049	169722024	26	4.67e-12
			243	ENSG00000152253	SPC25	57405	2	169690642	169769881	32	4.67e-12
			244	ENSG00000152254	G6PC2	57818	2	169757750	169766505	1	NA
			245	ENSG00000138386	NAB1	4664	2	191511472	191557492	8	NA
			246	ENSG00000115419	GLS	2744	2	191745553	191830278	67	2.1e-12
			247	ENSG00000115415	STAT1	6772	2	191829084	191885686	20	1.89e-09
			248	ENSG00000138439	FAM117B	150864	2	203499901	203634480	44	3.78e-08
			249	ENSG00000231672	DIRC3	729582	2	218148742	218621316	196	4.41e-14
			250	ENSG00000144579	CTDSP1	58190	2	219262979	219270664	7	NA
			251	ENSG00000127831	VIL1	7429	2	219283815	219318018	50	5.78e-17
			252	ENSG00000135913	USP37	57695	2	219314974	219433084	164	4.06e-17
			253	ENSG00000144580	RQCD1	9125	2	219433303	219461803	76	4.6e-17
			254	ENSG00000115556	PLCD4	84812	2	219472488	219501907	61	4.81e-17
			255	ENSG00000115568	ZNF142	7701	2	219502639	219524378	42	5.83e-17
			256	ENSG00000074582	BCS1L	617	2	219523487	219528166	22	5.52e-14
			257	ENSG00000163481	RNF25	64320	2	219528587	219537134	23	5.52e-14
			258	ENSG00000163482	STK36	27148	2	219536749	219567439	28	1.2e-13
			259	ENSG00000135912	TTLL4	9654	2	219575568	219620139	96	3.56e-12
			260	ENSG00000135929	CYP27A1	1593	2	219646472	219680016	86	1.36e-11
			261	ENSG00000181378	CCDC108	255101	2	219867568	219906249	62	1.79e-42
			262	ENSG00000163501	IHH	3549	2	219919142	219925189	69	7.5e-43
			263	ENSG00000187736	NHEJ1	79840	2	219940039	220025587	176	5.06e-43
			264	ENSG00000213901	SLC23A3	151295	2	219940051	220035549	180	5.06e-43
			265	ENSG00000115649	CNPPD1	27013	2	220036619	220042828	15	7.78e-26
			266	ENSG00000144567	FAM134A	79137	2	220040947	220050201	14	NA
			267	ENSG00000158552	ZFAND2B	130617	2	220059959	220074373	15	1.54e-14
			268	ENSG00000115657	ABCB6	10058	2	220074490	220083712	24	7.01e-15
			269	ENSG00000198925	ATG9A	79065	2	220074494	220094439	34	7.01e-15
			270	ENSG00000163516	ANKZF1	55139	2	220094479	220101391	33	9.98e-15
			271	ENSG00000163521	GLB1L	79411	2	220101328	220110200	31	1.27e-14
			272	ENSG00000115661	STK16	8576	2	220110177	220115059	29	1.3e-14
			273	ENSG00000127824	TUBA4A	7277	2	220114433	220142892	65	2.62e-14
			274	ENSG00000135924	DNAJB2	3300	2	220143989	220151622	25	1.58e-08
			275	ENSG00000054356	PTPRN	5798	2	220154345	220174370	17	1.58e-08
			276	ENSG00000182698	RESP18	389075	2	220192131	220197899	3	0.000934
			277	ENSG00000233538	AC017104.2	NA	2	232316906	232317864	12	5.24e-10
			278	ENSG00000115053	NCL	4691	2	232318242	232348352	44	5.24e-10
			279	ENSG00000163273	NPPC	4880	2	232786530	232791113	17	3.61e-14
			280	ENSG00000144535	DIS3L2	129563	2	232825955	233209060	520	8.68e-115
			281	ENSG00000163283	ALPP	250	2	233243244	233247599	1	1.27e-08
			282	ENSG00000115677	HDLBP	3069	2	242166679	242256476	57	8.77e-13
			283	ENSG00000168385	2025-09-02	4735	2	242254515	242293442	32	1.23e-12
			284	ENSG00000006607	FARP2	9855	2	242295658	242434256	63	2.6e-12
			285	ENSG00000115694	STK25	10494	2	242432089	242449145	7	NA
			286	ENSG00000070950	RAD18	56852	3	8817088	9005457	68	2.34e-11
			287	ENSG00000196220	SRGAP3	9901	3	9022275	9404737	14	NA
			288	ENSG00000163702	IL17RC	84818	3	9958758	9975314	16	1.34e-12
			289	ENSG00000163703	CRELD1	78987	3	9975506	9987097	27	1.34e-12
			290	ENSG00000163704	PRRT3	285368	3	9987226	9994078	34	1.34e-12
			291	ENSG00000125037	EMC3	55831	3	10004221	10052800	147	1.14e-09
			292	ENSG00000154783	FGD5	152273	3	14860469	14975895	4	NA
			293	ENSG00000177463	NR2C2	7182	3	14989091	15095107	27	1.18e-08
			294	ENSG00000131368	MRPS25	64432	3	15083967	15106842	12	9.29e-07
			295	ENSG00000131381	ZFYVE20	64145	3	15111580	15140670	15	1.19e-06
			296	ENSG00000144677	CTDSPL	10217	3	37903451	38025960	29	3.47e-09
			297	ENSG00000136059	VILL	50853	3	38029550	38048679	58	1.3e-09
			298	ENSG00000187091	PLCD1	5333	3	38048987	38071253	25	1.3e-09
			299	ENSG00000160808	MYL3	4634	3	46899362	46923659	3	NA
			300	ENSG00000160801	PTH1R	5745	3	46919236	46945287	19	NA
			301	ENSG00000268537	AC109583.1	NA	3	46927699	46930171	10	NA
			302	ENSG00000160799	CCDC12	151903	3	46963216	47023500	66	8.26e-16
			303	ENSG00000160796	NBEAL2	23218	3	47021173	47051193	45	2.52e-16
			304	ENSG00000181555	SETD2	29072	3	47057919	47205457	116	2.88e-16
			305	ENSG00000088727	KIF9	64147	3	47269516	47324941	47	2.47e-20
			306	ENSG00000114648	KLHL18	23276	3	47324407	47388306	46	4.46e-14
			307	ENSG00000076201	PTPN23	25930	3	47422501	47454931	32	5.66e-20
			308	ENSG00000114650	SCAP	22937	3	47455203	47518616	46	1.99e-20
			309	ENSG00000163832	ELP6	54859	3	47537130	47555251	16	2.22e-19
			310	ENSG00000114646	CSPG5	10675	3	47603729	47622282	1	NA
			311	ENSG00000173473	SMARCC1	6599	3	47626762	47823596	5	2.02e-08
			312	ENSG00000047849	MAP4	4134	3	47892182	48130769	3	0.000123
			313	ENSG00000164045	CDC25A	993	3	48198636	48229892	23	1.09e-07
			314	ENSG00000164047	CAMP	820	3	48264837	48266981	8	1.31e-07
			315	ENSG00000164048	ZNF589	51385	3	48282590	48340743	94	1.54e-08
			316	ENSG00000172113	NME6	10201	3	48334754	48343175	61	1.54e-08
			317	ENSG00000229453	SPINK8	646424	3	48348336	48369831	87	3.92e-09
			318	ENSG00000010322	NISCH	11188	3	52489134	52527087	3	NA
			319	ENSG00000010327	STAB1	23166	3	52529354	52558511	30	2.38e-16
			320	ENSG00000168268	NT5DC2	64943	3	52558386	52569070	32	2.38e-16
			321	ENSG00000168273	SMIM4	440957	3	52568029	52613253	93	2.38e-16
			322	ENSG00000163939	PBRM1	55193	3	52579368	52719933	231	5.26e-15
			323	ENSG00000163938	GNL3	100113381	3	52715172	52728508	44	8.63e-15
			324	ENSG00000016864	GLT8D1	55830	3	52728505	52740048	43	8.52e-15
			325	ENSG00000114902	SPCS1	28972	3	52738971	52742182	31	8.52e-15
			326	ENSG00000114904	NEK4	6787	3	52744800	52804965	97	8.52e-15
			327	ENSG00000055957	ITIH1	3697	3	52811603	52826078	54	2.92e-14
			328	ENSG00000162267	ITIH3	3699	3	52828784	52843025	44	1.88e-12
			329	ENSG00000055955	ITIH4	3700	3	52846991	52865495	23	2.85e-12
			330	ENSG00000243696	RP5-966M1.6	NA	3	52847298	52869745	25	2.85e-12
			331	ENSG00000272573	MUSTN1	389125	3	52867130	52869235	15	3.91e-10
			332	ENSG00000248592	TMEM110-MUSTN1	100526772	3	52867137	52931578	49	1.64e-11
			333	ENSG00000213533	TMEM110	375346	3	52870235	52931612	47	1.64e-11
			334	ENSG00000163935	SFMBT1	51460	3	52937588	53080766	119	2.74e-13
			335	ENSG00000272305	RP11-894J14.5	NA	3	53003135	53133469	162	3.17e-18
			336	ENSG00000163933	RFT1	91869	3	53122499	53164478	59	5.95e-17
			337	ENSG00000163947	ARHGEF3	50650	3	56761446	57113357	6	NA
			338	ENSG00000186451	SPATA12	353324	3	57094469	57109460	5	NA
			339	ENSG00000144730	IL17RD	54756	3	57124010	57204334	72	4.57e-09
			340	ENSG00000144724	PTPRG	5793	3	61547243	62283288	61	1.47e-08
			341	ENSG00000163602	RYBP	23429	3	72420976	72496069	30	4.19e-27
			342	ENSG00000206538	VGLL3	389136	3	86987119	87040269	76	7.6e-11
			343	ENSG00000144810	COL8A1	1295	3	99357319	99518070	4	NA
			344	ENSG00000144857	BOC	91653	3	112929850	113006303	77	1.26e-16
			345	ENSG00000206530	WDR52	55779	3	113005777	113160457	178	1.81e-15
			346	ENSG00000163611	SPICE1	152185	3	113161565	113234034	95	2.04e-11
			347	ENSG00000072858	SIDT1	54847	3	113251143	113348425	74	7.75e-11
			348	ENSG00000169704	GP9	2815	3	128779610	128781249	2	NA
			349	ENSG00000172780	RAB43	339122	3	128806412	128841644	41	1.91e-12
			350	ENSG00000261796	ISY1-RAB43	100534599	3	128806418	128879879	69	1.03e-12
			351	ENSG00000240682	ISY1	57461	3	128846258	128880136	38	1.03e-12
			352	ENSG00000169714	CNBP	7555	3	128888327	128902765	21	1.03e-12
			353	ENSG00000181789	COPG1	22820	3	128968449	128996614	102	2.03e-11
			354	ENSG00000183624	HMCES	56941	3	128997671	129025029	89	1.18e-11
			355	ENSG00000184897	H1FX	8971	3	129033615	129035120	25	9.02e-24
			356	ENSG00000163785	RYK	6259	3	133784147	133969689	289	6.1e-25
			357	ENSG00000129055	ANAPC13	25847	3	134196548	134205558	47	1.98e-14
			358	ENSG00000182923	CEP63	80254	3	134204585	134293859	202	8.97e-12
			359	ENSG00000154928	EPHB1	2047	3	134316643	134979309	109	2.3e-10
			360	ENSG00000174611	KY	339855	3	134321980	134370478	99	2.3e-10
			361	ENSG00000177311	ZBTB38	253461	3	141043055	141168634	125	6.08e-121
			362	ENSG00000155903	RASA2	5922	3	141205889	141334184	82	9.99e-86
			363	ENSG00000018408	WWTR1	25937	3	149235022	149454501	83	1.64e-18
			364	ENSG00000114744	COMMD2	51122	3	149456257	149470286	26	2.11e-17
			365	ENSG00000206199	ANKUB1	389161	3	149478892	149686172	10	2.42e-17
			366	ENSG00000163660	CCNL1	57018	3	156864297	156878549	50	NA
			367	ENSG00000197415	VEPH1	79674	3	156977531	157251408	162	1.16e-09
			368	ENSG00000163661	PTX3	5806	3	157154578	157161417	2	NA
			369	ENSG00000168779	SHOX2	6474	3	157814948	157824292	12	5.73e-08
			370	ENSG00000174891	RSRC1	51319	3	157823644	158263519	429	2.1e-11
			371	ENSG00000085276	MECOM	2122	3	168801287	169381406	183	4e-14
			372	ENSG00000075420	FNDC3B	101928615	3	171757418	172119455	188	1.24e-38
			373	ENSG00000121853	GHSR	2693	3	172162923	172166246	11	4.86e-19
			374	ENSG00000198471	RTP2	344892	3	187416047	187420345	61	2.31e-25
			375	ENSG00000228804	RP11-211G3.3	NA	3	187420101	187451637	113	6.35e-28
			376	ENSG00000113916	BCL6	604	3	187439165	187463515	72	6.35e-28
			377	ENSG00000174137	FAM53A	152877	4	1619642	1686029	7	1.02e-07
			378	ENSG00000163950	SLBP	7884	4	1694527	1714282	30	4.42e-09
			379	ENSG00000168936	TMEM129	92305	4	1717679	1723085	38	4.42e-09
			380	ENSG00000013810	TACC3	10460	4	1723227	1746898	76	2.7e-09
			381	ENSG00000109667	SLC2A9	56606	4	9772777	10056560	7	NA
			382	ENSG00000071127	WDR1	9948	4	10075963	10118573	82	1.53e-07
			383	ENSG00000178163	ZNF518B	85460	4	10441498	10459034	5	3.48e-08
			384	ENSG00000109684	CLNK	116449	4	10488019	10686489	5	2.09e-10
			385	ENSG00000002549	LAP3	51056	4	17578815	17609595	28	1.36e-10
			386	ENSG00000118579	MED28	80306	4	17616254	17635728	18	5.12e-06
			387	ENSG00000047662	FAM184B	27146	4	17630929	17783135	80	6.4e-158
			388	ENSG00000163257	DCAF16	54876	4	17802278	17812381	60	1.41e-158
			389	ENSG00000109805	NCAPG	64151	4	17812525	17846485	91	2.7e-108
			390	ENSG00000178177	LCORL	254251	4	17842822	18023499	356	1.02e-185
			391	ENSG00000128039	SRD5A3	79644	4	56212276	56239263	6	NA
			392	ENSG00000134851	TMEM165	55858	4	56262124	56319564	107	1.7e-10
			393	ENSG00000134852	CLOCK	9575	4	56294070	56413305	319	9.72e-11
			394	ENSG00000163440	PDCL2	132954	4	56422692	56458379	77	4.15e-11
			395	ENSG00000109255	NMU	10874	4	56461396	56502865	34	6.12e-11
			396	ENSG00000128040	SPINK2	6691	4	57676026	57687908	2	NA
			397	ENSG00000084093	REST	5978	4	57774075	57802010	94	1.19e-29
			398	ENSG00000084092	NOA1	84273	4	57829536	57844989	56	1.09e-27
			399	ENSG00000047315	POLR2B	5431	4	57843888	57897334	95	5.65e-26
			400	ENSG00000163453	IGFBP7	3490	4	57896939	57976551	59	8.26e-25
			401	ENSG00000156140	ADAMTS3	9508	4	73146686	73434516	234	3.21e-38
			402	ENSG00000197826	C4orf22	255119	4	81256874	81884910	213	4.77e-09
			403	ENSG00000138669	PRKG2	5593	4	82009837	82136218	33	6.2e-51
			404	ENSG00000151247	EIF4E	1977	4	99792835	99851788	101	4.16e-09
			405	ENSG00000164024	METAP1	23173	4	99916771	99983964	10	3.88e-05
			406	ENSG00000168769	TET2	54790	4	106067032	106200973	115	4.37e-19
			407	ENSG00000138777	PPA2	27068	4	106290234	106395238	9	7.59e-09
			408	ENSG00000164023	SGMS2	166929	4	108745719	108836203	2	NA
			409	ENSG00000155016	CYP2U1	113612	4	108852525	108874613	1	NA
			410	ENSG00000138796	HADH	3033	4	108910870	108956331	2	8.65e-09
			411	ENSG00000138795	LEF1	51176	4	108968701	109090112	1	NA
			412	ENSG00000164112	TMEM155	132332	4	122680088	122686582	1	NA
			413	ENSG00000226757	AC079341.1	NA	4	122685740	122687962	1	NA
			414	ENSG00000123737	EXOSC9	5393	4	122722472	122738176	15	2.18e-11
			415	ENSG00000145386	CCNA2	890	4	122737599	122745087	10	4.79e-07
			416	ENSG00000138686	BBS7	55212	4	122745595	122791652	10	5.81e-07
			417	ENSG00000138685	FGF2	2247	4	123747863	123819391	24	2.47e-08
			418	ENSG00000170917	NUDT6	11162	4	123809852	123844123	36	1.19e-08
			419	ENSG00000145375	SPATA5	166378	4	123844229	124240605	263	1.19e-08
			420	ENSG00000151014	CCRN4L	25819	4	139936943	139966906	22	NA
			421	ENSG00000109381	ELF2	1998	4	139949266	140098372	78	7e-10
			422	ENSG00000153147	SMARCA5	8467	4	144434616	144478639	79	2.51e-11
			423	ENSG00000183090	FREM3	166752	4	144498455	144621828	31	2.71e-11
			424	ENSG00000164161	HHIP	64399	4	145567173	145666423	133	4.11e-59
			425	ENSG00000164162	ANAPC10	10393	4	145888264	146019693	36	3.38e-13
			426	ENSG00000164163	ABCE1	6059	4	146019084	146050331	10	5.67e-13
			427	ENSG00000164164	OTUD4	54726	4	146031990	146101313	19	5.67e-13
			428	ENSG00000145431	PDGFC	56034	4	157681606	157892546	36	9.11e-09
			429	ENSG00000151718	WWC2	80014	4	184020446	184241930	40	7.15e-11
			430	ENSG00000177300	CLDN22	53842	4	184239220	184241927	17	1.74e-09
			431	ENSG00000185758	CLDN24	100132463	4	184242917	184243579	18	1.74e-09
			432	ENSG00000079215	SLC1A3	6507	5	36606457	36688436	9	NA
			433	ENSG00000164190	NIPBL	25836	5	36876861	37066515	89	2.76e-20
			434	ENSG00000197603	C5orf42	65250	5	37106330	37249530	61	1.36e-16
			435	ENSG00000113569	NUP155	9631	5	37288239	37371283	40	1.24e-12
			436	ENSG00000082068	WDR70	55100	5	37379314	37753537	8	NA
			437	ENSG00000112964	GHR	2690	5	42423879	42721979	315	1.5e-30
			438	ENSG00000198865	CCDC152	100129792	5	42756903	42802462	90	2.68e-27
			439	ENSG00000250722	SEPP1	6414	5	42799982	42887494	104	4.75e-29
			440	ENSG00000113088	GZMK	3003	5	54320081	54330398	1	NA
			441	ENSG00000145649	GZMA	3001	5	54398476	54406080	23	2.08e-10
			442	ENSG00000164287	CDC20B	166979	5	54408799	54469005	93	5.38e-12
			443	ENSG00000164294	GPX8	493869	5	54455946	54462899	46	2.15e-11
			444	ENSG00000234602	MCIDAS	345643	5	54515442	54523143	47	1.09e-10
			445	ENSG00000152669	CCNO	10309	5	54526980	54529508	40	1.09e-10
			446	ENSG00000067248	DHX29	54505	5	54552073	54603550	44	1.72e-10
			447	ENSG00000039123	SKIV2L2	23517	5	54603588	54721409	230	1.72e-10
			448	ENSG00000067113	PPAP2A	8611	5	54720682	54830878	246	2.51e-12
			449	ENSG00000177058	SLC38A9	153129	5	54921673	55069022	445	3.92e-15
			450	ENSG00000152670	DDX4	54514	5	55033845	55112985	47	2.86e-09
			451	ENSG00000164509	IL31RA	133396	5	55147207	55218678	14	NA
			452	ENSG00000095015	MAP3K1	4214	5	56111401	56191979	58	1.43e-10
			453	ENSG00000155542	SETD9	133383	5	56205087	56221359	34	1.64e-08
			454	ENSG00000155545	MIER3	166968	5	56215429	56267502	31	2.61e-08
			455	ENSG00000113448	PDE4D	5144	5	58264865	59817947	148	7.76e-16
			456	ENSG00000049192	ADAMTS6	11174	5	64444563	64777747	296	6.18e-19
			457	ENSG00000145675	PIK3R1	5295	5	67511548	67597649	9	2.5e-10
			458	ENSG00000178175	ZNF366	167465	5	71738479	71803554	75	1.37e-11
			459	ENSG00000085365	SCAMP1	9522	5	77656339	77776562	110	2.41e-12
			460	ENSG00000145685	LHFPL2	10184	5	77781038	78065844	31	2.41e-12
			461	ENSG00000164329	PAPD4	167153	5	78907943	78982471	157	1.21e-14
			462	ENSG00000164309	CMYA5	202333	5	78985700	79096063	4	6.74e-09
			463	ENSG00000153113	CAST	831	5	95860971	96115299	66	1.11e-08
			464	ENSG00000134982	APC	324	5	112043195	112181936	87	3.23e-12
			465	ENSG00000258864	CTC-554D6.1	NA	5	112162910	112203279	38	6.22e-12
			466	ENSG00000272869	CTC-487M23.8	NA	5	112196885	112228776	48	6.22e-12
			467	ENSG00000153037	SRP19	6728	5	112196919	112205485	24	6.22e-12
			468	ENSG00000129625	REEP5	7905	5	112212084	112258236	58	9.59e-11
			469	ENSG00000212643	ZRSR1	6728	5	112227313	112228791	23	9.59e-11
			470	ENSG00000172795	DCP2	167227	5	112312399	112356667	73	8.21e-12
			471	ENSG00000171444	MCC	4163	5	112357796	112824527	195	7.81e-13
			472	ENSG00000134970	TMED7	100302736	5	114949205	114968689	8	4.21e-08
			473	ENSG00000181867	FTMT	94033	5	121187650	121188519	10	9.62e-08
			474	ENSG00000151304	SRFBP1	153443	5	121297656	121411265	239	3.13e-10
			475	ENSG00000113083	LOX	4015	5	121398890	121413980	62	3.13e-10
			476	ENSG00000168944	CEP120	153241	5	122680579	122759286	180	1.31e-13
			477	ENSG00000132570	PCBD2	84105	5	134240596	134343649	39	1.86e-08
			478	ENSG00000152705	CATSPER3	347732	5	134303596	134347392	47	1.86e-08
			479	ENSG00000069011	PITX1	5307	5	134363425	134370503	11	3.09e-07
			480	ENSG00000184584	TMEM173	340061	5	138855119	138862520	1	NA
			481	ENSG00000131508	UBE2D2	7322	5	138906016	139008018	66	7.76e-11
			482	ENSG00000171604	CXXC5	51523	5	139026884	139063467	14	8.44e-11
			483	ENSG00000113209	PCDHB5	26167	5	140514800	140517703	6	1.18e-06
			484	ENSG00000113211	PCDHB6	56130	5	140529683	140532868	27	9.62e-09
			485	ENSG00000255622	PCDHB17	NA	5	140535577	140538639	29	9.62e-09
			486	ENSG00000113212	PCDHB7	56129	5	140552243	140555957	32	1.31e-08
			487	ENSG00000120322	PCDHB8	56128	5	140557371	140560081	31	1.31e-08
			488	ENSG00000196963	PCDHB16	57717	5	140560980	140565793	35	1.31e-08
			489	ENSG00000120324	PCDHB10	56127	5	140571942	140575215	29	3.65e-06
			490	ENSG00000197479	PCDHB11	56125	5	140579183	140582618	24	2.58e-06
			491	ENSG00000120328	PCDHB12	56124	5	140588269	140591696	11	2.58e-06
			492	ENSG00000187372	PCDHB13	56123	5	140593509	140596993	7	2.58e-06
			493	ENSG00000120327	PCDHB14	56122	5	140602931	140605858	4	NA
			494	ENSG00000113248	PCDHB15	56121	5	140625147	140627799	6	NA
			495	ENSG00000187678	SPRY4	81848	5	141689992	141706020	10	1.16e-06
			496	ENSG00000145819	ARHGAP26	23092	5	142149949	142608576	39	1.67e-17
			497	ENSG00000184347	SLIT3	6586	5	168088745	168728133	36	6.42e-17
			498	ENSG00000181163	NPM1	4869	5	170814120	170838141	105	1.7e-08
			499	ENSG00000156427	FGF18	8817	5	170846660	170884627	45	1.76e-08
			500	ENSG00000253110	CTB-78H18.1	NA	5	171200656	171201743	28	8.96e-18
			501	ENSG00000185662	SMIM23	644994	5	171212876	171221602	34	8.96e-18
			502	ENSG00000072803	FBXW11	23291	5	171288553	171433877	3	5.57e-26
			503	ENSG00000113732	ATP6V0E1	8992	5	172410760	172462448	8	NA
			504	ENSG00000164463	CREBRF	153222	5	172483355	172566291	42	9.98e-09
			505	ENSG00000113734	BNIP1	662	5	172571445	172591390	19	1.31e-08
			506	ENSG00000234284	ZNF879	345462	5	178450753	178462065	1	NA
			507	ENSG00000177932	ZNF354C	30832	5	178487416	178510538	36	1.84e-07
			508	ENSG00000087116	ADAMTS2	9509	5	178537852	178772431	39	2.66e-09
			509	ENSG00000113269	RNF130	55819	5	179338651	179499118	83	1.03e-08
			510	ENSG00000146090	RASGEF1C	255426	5	179527795	179636153	4	9.73e-05
			511	ENSG00000131446	MGAT1	4245	5	180217541	180242652	123	4.65e-09
			512	ENSG00000112699	GMDS	2762	6	1624041	2245926	136	5.64e-13
			513	ENSG00000124782	RREB1	6239	6	7107830	7252213	65	4.49e-18
			514	ENSG00000153162	BMP6	654	6	7727030	7881655	14	1.77e-17
			515	ENSG00000146039	SLC17A4	10050	6	25754927	25781419	32	3.74e-05
			516	ENSG00000124568	SLC17A1	6568	6	25783125	25832287	87	1.69e-05
			517	ENSG00000124564	SLC17A3	10786	6	25833294	25882514	56	7.57e-10
			518	ENSG00000112337	SLC17A2	10246	6	25912982	25930946	72	3.95e-12
			519	ENSG00000112343	TRIM38	10475	6	25963030	25987384	46	7.66e-14
			520	ENSG00000124610	HIST1H1A	3024	6	26017260	26018040	22	5.84e-14
			521	ENSG00000198366	HIST1H3A	8968	6	26020718	26021186	22	5.84e-14
			522	ENSG00000196176	HIST1H4A	554313	6	26021907	26022278	22	3.44e-11
			523	ENSG00000124529	HIST1H4B	554313	6	26027124	26027480	25	3.44e-11
			524	ENSG00000124693	HIST1H3B	8968	6	26031817	26032288	22	3.44e-11
			525	ENSG00000137259	HIST1H2AB	8335	6	26033320	26033796	21	2.05e-13
			526	ENSG00000196226	HIST1H2BB	3018	6	26043455	26043885	31	4.91e-14
			527	ENSG00000196532	HIST1H3C	8968	6	26045639	26046097	27	4.91e-14
			528	ENSG00000187837	HIST1H1C	3006	6	26055968	26056699	24	3.83e-14
			529	ENSG00000010704	HFE	3077	6	26087509	26098571	43	2.24e-14
			530	ENSG00000197061	HIST1H4C	554313	6	26104104	26104518	34	1.01e-10
			531	ENSG00000187475	HIST1H1T	3010	6	26107640	26108364	35	1.01e-10
			532	ENSG00000180596	HIST1H2BC	8347	6	26115101	26124154	63	7.56e-12
			533	ENSG00000180573	HIST1H2AC	8334	6	26124373	26139344	51	7.56e-12
			534	ENSG00000168298	HIST1H1E	3008	6	26156559	26157343	9	3.18e-08
			535	ENSG00000158373	HIST1H2BD	3017	6	26158349	26171577	20	2.22e-52
			536	ENSG00000197697	HIST1H2BE	8347	6	26183958	26184454	36	2.22e-52
			537	ENSG00000188987	HIST1H4D	554313	6	26188938	26189304	51	2.22e-52
			538	ENSG00000197409	HIST1H3D	8968	6	26197068	26199521	77	1.17e-51
			539	ENSG00000196866	HIST1H2AD	3013	6	26199079	26199471	72	1.17e-51
			540	ENSG00000197846	HIST1H2BF	8347	6	26199748	26200942	75	1.17e-51
			541	ENSG00000198518	HIST1H4E	554313	6	26204858	26206266	76	1.17e-51
			542	ENSG00000187990	HIST1H2BG	8347	6	26216428	26216872	61	6.06e-49
			543	ENSG00000168274	HIST1H2AE	8335	6	26217165	26217711	61	6.06e-49
			544	ENSG00000196966	HIST1H3E	8968	6	26225383	26225844	49	1.64e-51
			545	ENSG00000124575	HIST1H1D	3007	6	26234440	26235216	44	1.64e-51
			546	ENSG00000198327	HIST1H4F	554313	6	26240561	26240976	36	1.64e-51
			547	ENSG00000124578	HIST1H4G	8369	6	26246886	26247259	31	1.51e-45
			548	ENSG00000256316	HIST1H3F	8968	6	26250370	26250835	26	3.42e-19
			549	ENSG00000197459	HIST1H2BH	8345	6	26251879	26252303	22	3.42e-19
			550	ENSG00000256018	HIST1H3G	8968	6	26271146	26271612	17	1.59e-44
			551	ENSG00000168242	HIST1H2BI	8347	6	26273144	26273622	17	1.59e-44
			552	ENSG00000158406	HIST1H4H	554313	6	26281283	26285762	47	7.23e-45
			553	ENSG00000197279	ZNF165	7718	6	28048753	28057341	2	5.43e-06
			554	ENSG00000196812	ZSCAN16	80345	6	28092338	28097860	2	1.13e-05
			555	ENSG00000198315	ZKSCAN8	7745	6	28109688	28127250	9	3.71e-06
			556	ENSG00000137185	ZSCAN9	7746	6	28192664	28201260	9	1.89e-07
			557	ENSG00000187626	ZKSCAN4	387032	6	28212401	28227011	8	1.83e-07
			558	ENSG00000189134	NKAPL	222698	6	28227098	28228736	4	8.39e-07
			559	ENSG00000137338	PGBD1	84547	6	28249314	28270326	13	2.67e-08
			560	ENSG00000235109	ZSCAN31	64288	6	28292470	28324048	11	9.14e-09
			561	ENSG00000189298	ZKSCAN3	80317	6	28317691	28336947	9	5.36e-07
			562	ENSG00000158691	ZSCAN12	9753	6	28346732	28367511	10	5.15e-06
			563	ENSG00000187987	ZSCAN23	222696	6	28399707	28411279	9	4.81e-06
			564	ENSG00000204713	TRIM27	5987	6	28870779	28891766	61	3.67e-11
			565	ENSG00000204709	C6orf100	NA	6	28911654	28912314	32	3.18e-10
			566	ENSG00000197935	ZNF311	282890	6	28962562	28973093	20	7.55e-10
			567	ENSG00000204704	OR2W1	26692	6	29011990	29013017	8	6.76e-10
			568	ENSG00000204703	OR2B3	442184	6	29053985	29055090	13	6.98e-10
			569	ENSG00000204702	OR2J1	NA	6	29068386	29069658	16	7.2e-10
			570	ENSG00000204701	OR2J3	442186	6	29079668	29080603	17	7.2e-10
			571	ENSG00000204700	OR2J2	26707	6	29141311	29142351	55	8.94e-11
			572	ENSG00000204695	OR14J1	442191	6	29274403	29275519	10	7.08e-11
			573	ENSG00000243729	OR5V1	81696	6	29323007	29399744	34	7.94e-10
			574	ENSG00000112462	OR12D3	81797	6	29341200	29343068	32	7.94e-10
			575	ENSG00000124493	GRM4	2914	6	33989628	34123399	69	3.68e-14
			576	ENSG00000137309	HMGA1	3159	6	34204650	34214008	35	2.49e-101
			577	ENSG00000186577	C6orf1	221491	6	34214157	34217247	41	2.04e-91
			578	ENSG00000272325	NUDT3	11165	6	34247456	34360451	144	2.34e-81
			579	ENSG00000270800	RPS10-NUDT3	100529239	6	34256547	34393825	185	2e-25
			580	ENSG00000124614	RPS10	6204	6	34385231	34393902	52	2e-25
			581	ENSG00000196821	C6orf106	64771	6	34555065	34664636	79	4.54e-12
			582	ENSG00000124562	SNRPC	6631	6	34725183	34741571	27	2.58e-11
			583	ENSG00000065060	UHRF1BP1	54887	6	34759857	34850915	70	2.4e-11
			584	ENSG00000064995	TAF11	6882	6	34845555	34855866	6	2.96e-11
			585	ENSG00000064999	ANKS1A	23294	6	34857042	35059179	124	5.22e-32
			586	ENSG00000124678	TCP11	6954	6	35085848	35116387	108	1.49e-10
			587	ENSG00000146197	SCUBE3	222663	6	35182190	35220856	50	2.7e-18
			588	ENSG00000065029	ZNF76	7629	6	35226686	35263762	69	5.82e-19
			589	ENSG00000023892	DEF6	50619	6	35265595	35289548	52	3.05e-18
			590	ENSG00000112033	PPARD	5467	6	35310335	35395968	39	3.25e-31
			591	ENSG00000146122	DAAM2	23500	6	39760142	39872648	38	1.65e-09
			592	ENSG00000171611	PTCRA	171558	6	42883727	42893573	4	NA
			593	ENSG00000137161	CNPY3	10695	6	42896938	42907025	10	2.67e-06
			594	ENSG00000124713	GNMT	27232	6	42928496	42931618	9	1.93e-06
			595	ENSG00000124587	PEX6	5190	6	42931608	42946958	19	9.17e-07
			596	ENSG00000112640	PPP2R5D	5528	6	42952237	42980080	57	1.27e-11
			597	ENSG00000124733	MEA1	4201	6	42979832	42981706	25	1.27e-11
			598	ENSG00000124702	KLHDC3	116138	6	42981951	42989036	32	1.31e-11
			599	ENSG00000124541	RRP36	88745	6	42989383	43001894	35	3.67e-12
			600	ENSG00000044090	CUL7	9820	6	43005355	43021683	37	3.88e-13
			601	ENSG00000137171	KLC4	89953	6	43008515	43042837	54	2.64e-13
			602	ENSG00000112651	MRPL2	51069	6	43021767	43027544	33	2.64e-13
			603	ENSG00000112655	PTK7	5754	6	43044006	43129457	118	2.64e-13
			604	ENSG00000112658	SRF	6722	6	43139037	43149243	28	NA
			605	ENSG00000112659	CUL9	23113	6	43149913	43192325	6	NA
			606	ENSG00000146216	TTBK1	84630	6	43211418	43255997	20	2.24e-09
			607	ENSG00000137204	SLC22A7	10864	6	43263432	43273276	27	2.24e-09
			608	ENSG00000146215	CRIP3	401262	6	43267448	43276535	26	2.49e-08
			609	ENSG00000171467	ZNF318	24149	6	43274872	43337216	44	2.5e-08
			610	ENSG00000124574	ABCC10	89845	6	43395104	43418168	15	2.89e-07
			611	ENSG00000196284	SUPT3H	8464	6	44777054	45345690	750	1.53e-14
			612	ENSG00000124813	RUNX2	860	6	45295894	45632086	86	2.43e-14
			613	ENSG00000198087	CD2AP	23607	6	47445525	47594999	283	1.56e-10
			614	ENSG00000164393	GPR111	222611	6	47624172	47665533	219	8.37e-10
			615	ENSG00000153294	GPR115	221393	6	47653600	47689757	172	4.34e-07
			616	ENSG00000112697	TMEM30A	55754	6	75962640	75994684	1	1.65e-07
			617	ENSG00000118407	FILIP1	27145	6	76001575	76203454	23	2.76e-22
			618	ENSG00000112701	SENP6	26054	6	76311225	76427997	51	1.03e-08
			619	ENSG00000196586	MYO6	4646	6	76458909	76629254	78	2.72e-07
			620	ENSG00000112706	IMPG1	3617	6	76630832	76782395	3	1.98e-06
			621	ENSG00000083123	BCKDHB	594	6	80816364	81055987	287	1.66e-17
			622	ENSG00000111880	RNGTT	8732	6	89319985	89673348	106	1.98e-08
			623	ENSG00000203863	AL079342.1	NA	6	89674246	89676685	2	5.89e-08
			624	ENSG00000146278	PNRC1	10957	6	89790470	89794879	11	3.56e-09
			625	ENSG00000154548	SRSF12	135295	6	89805678	89827800	6	5.83e-08
			626	ENSG00000146281	PM20D2	135293	6	89855769	89875284	4	NA
			627	ENSG00000146276	GABRR1	2569	6	89887220	89940997	17	4.02e-08
			628	ENSG00000187772	LIN28B	389421	6	105404923	105531207	65	7.07e-33
			629	ENSG00000135535	CD164	8763	6	109687717	109703762	27	1.57e-11
			630	ENSG00000185250	PPIL6	285755	6	109711418	109762374	57	1.46e-11
			631	ENSG00000135587	SMPD2	6610	6	109761966	109765122	9	1.12e-08
			632	ENSG00000135596	MICAL1	64780	6	109765265	109787171	16	1.12e-08
			633	ENSG00000112365	ZBTB24	9841	6	109783797	109804440	10	1.15e-08
			634	ENSG00000155085	AK9	221264	6	109814059	110012420	1	2.24e-05
			635	ENSG00000010810	FYN	2534	6	111981535	112194655	37	4.37e-08
			636	ENSG00000047932	GOPC	57120	6	117639374	117923691	26	7.93e-11
			637	ENSG00000164465	DCBLD1	285761	6	117774980	117891021	15	7.93e-11
			638	ENSG00000153989	NUS1	116150	6	117996665	118031803	4	NA
			639	ENSG00000198945	L3MBTL3	84456	6	130334844	130462594	202	3.53e-63
			640	ENSG00000164483	SAMD3	154075	6	130465460	130686570	24	2.16e-14
			641	ENSG00000256162	SMLR1	100507203	6	131148546	131158275	2	NA
			642	ENSG00000079819	EPB41L2	2037	6	131160487	131384462	74	6.11e-16
			643	ENSG00000079931	MOXD1	26002	6	132617194	132722684	47	1.11e-08
			644	ENSG00000112414	GPR126	57211	6	142622991	142767403	104	6.58e-44
			645	ENSG00000091831	ESR1	2099	6	151977826	152450754	463	8.13e-45
			646	ENSG00000131018	SYNE1	23345	6	152442819	152958936	13	3.4e-11
			647	ENSG00000112499	SLC22A2	6582	6	160592093	160698670	87	9.53e-09
			648	ENSG00000146477	SLC22A3	6581	6	160769300	160876014	101	1.67e-09
			649	ENSG00000112541	PDE10A	10846	6	165740776	166400091	145	3.64e-16
			650	ENSG00000256391	SDIM1	NA	6	166307330	166309725	75	4.25e-16
			651	ENSG00000174945	AMZ1	155185	7	2719156	2815134	123	2.26e-35
			652	ENSG00000146535	GNA12	2768	7	2767746	2883958	282	2.26e-35
			653	ENSG00000048052	HDAC9	9734	7	18126572	19042039	67	4.44e-14
			654	ENSG00000153814	JAZF1	221895	7	27870192	28220362	26	1.61e-10
			655	ENSG00000106355	LSM5	23658	7	32524951	32534895	14	1.28e-08
			656	ENSG00000105778	AVL9	23080	7	32535038	33078516	329	4.07e-12
			657	ENSG00000170852	KBTBD2	25948	7	32907784	32933743	10	4.07e-12
			658	ENSG00000122642	FKBP9	11328	7	32997017	33046543	13	1.05e-07
			659	ENSG00000086289	EPDR1	54749	7	37723446	37991543	12	1.87e-11
			660	ENSG00000106483	SFRP4	6424	7	37945543	38065297	55	1.87e-11
			661	ENSG00000146674	IGFBP3	3486	7	45951949	45961473	4	1.13e-13
			662	ENSG00000106070	GRB10	2887	7	50657760	50861159	65	3e-08
			663	ENSG00000154997	2025-09-14	346288	7	55861237	55930482	90	6.69e-09
			664	ENSG00000249773	MRPS17	51373	7	55954970	56022932	40	1.58e-08
			665	ENSG00000178665	ZNF713	349075	7	55955169	56009918	39	1.58e-08
			666	ENSG00000146729	GBAS	2631	7	56019486	56067874	30	8.98e-10
			667	ENSG00000239789	MRPS17	51373	7	56019512	56024192	10	8.98e-10
			668	ENSG00000146733	PSPH	5723	7	56078744	56119297	32	1.41e-10
			669	ENSG00000146731	CCT6A	908	7	56119323	56131682	15	1.11e-09
			670	ENSG00000129103	SUMF2	25870	7	56131695	56148363	19	5.31e-10
			671	ENSG00000164776	PHKG1	5260	7	56148440	56160689	28	5.31e-10
			672	ENSG00000106153	CHCHD2	51142	7	56169262	56174269	20	9.73e-10
			673	ENSG00000185290	NUPR1L	389493	7	56182374	56184093	6	1.11e-09
			674	ENSG00000175877	WBSCR28	135886	7	73275489	73280223	1	NA
			675	ENSG00000058091	CDK14	5218	7	90095738	90839905	183	1.82e-08
			676	ENSG00000157259	GATAD1	57798	7	92076767	92088150	7	NA
			677	ENSG00000242950	ERVW-1	30816	7	92097694	92107300	8	NA
			678	ENSG00000127980	PEX1	5189	7	92116334	92157845	10	2.76e-07
			679	ENSG00000127993	RBM48	84060	7	92158087	92167319	15	8.04e-08
			680	ENSG00000234545	FAM133B	257415	7	92190107	92219708	31	2.93e-10
			681	ENSG00000105810	CDK6	1021	7	92234235	92465908	79	1.59e-19
			682	ENSG00000059377	TBXAS1	6916	7	139476850	139720125	15	6.57e-10
			683	ENSG00000059378	PARP12	64761	7	139723544	139763521	62	1.79e-11
			684	ENSG00000055130	CUL1	8454	7	148395006	148498128	3	1.05e-13
			685	ENSG00000106462	EZH2	2146	7	148504475	148581413	48	1.51e-14
			686	ENSG00000146918	NCAPG2	54892	7	158424003	158497520	101	8.66e-09
			687	ENSG00000117868	ESYT2	57488	7	158523686	158622944	57	7.97e-06
			688	ENSG00000164741	DLC1	10395	8	12940870	13373167	4	1.7e-10
			689	ENSG00000104611	SH2D4A	63898	8	19171128	19253729	17	1.37e-08
			690	ENSG00000147408	CSGALNACT1	55790	8	19261672	19615540	233	5.08e-10
			691	ENSG00000147457	CHMP7	91782	8	23101150	23119512	1	NA
			692	ENSG00000104679	R3HCC1	203069	8	23127633	23153792	23	2.98e-13
			693	ENSG00000134013	LOXL2	4017	8	23154702	23282841	279	2.05e-16
			694	ENSG00000197217	ENTPD4	9583	8	23243296	23315208	50	1.36e-14
			695	ENSG00000147454	SLC25A37	51312	8	23386318	23432976	41	4.04e-09
			696	ENSG00000268085	AC051642.1	NA	8	23412287	23420651	12	1.09e-07
			697	ENSG00000147459	DOCK5	80005	8	25042238	25275598	69	7.49e-08
			698	ENSG00000147437	GNRH1	2796	8	25276776	25282170	29	2.21e-07
			699	ENSG00000104756	KCTD9	54793	8	25285366	25315992	99	3.47e-09
			700	ENSG00000184661	CDCA2	157313	8	25316513	25365436	114	3.47e-09
			701	ENSG00000168077	SCARA3	51435	8	27491385	27534293	9	1.25e-08
			702	ENSG00000012232	EXTL3	2137	8	28457986	28613116	3	3.44e-21
			703	ENSG00000164808	SPIDR	23514	8	48173167	48648868	3	3.01e-08
			704	ENSG00000253729	PRKDC	5591	8	48685669	48872743	1	NA
			705	ENSG00000254087	LYN	4067	8	56792372	56923940	4	5.35e-09
			706	ENSG00000172680	MOS	4342	8	57025501	57026541	2	NA
			707	ENSG00000181690	PLAG1	5324	8	57073463	57123883	55	6.92e-44
			708	ENSG00000170791	CHCHD7	79145	8	57124245	57131357	9	2.48e-43
			709	ENSG00000170786	SDR16C5	195814	8	57212569	57233335	49	2.64e-37
			710	ENSG00000181195	PENK	5179	8	57349233	57359293	33	5.62e-14
			711	ENSG00000121005	CRISPLD1	83690	8	75896750	75946793	7	1.85e-08
			712	ENSG00000147697	GSDMC	56169	8	130760442	130799134	66	5.59e-36
			713	ENSG00000066827	ZFAT	57623	8	135490031	135725292	234	5.14e-21
			714	ENSG00000181638	ZFP41	286128	8	144328991	144344875	64	NA
			715	ENSG00000264668	ZFP41	286128	8	144329280	144358573	88	NA
			716	ENSG00000250571	GLI4	2738	8	144349603	144359101	43	NA
			717	ENSG00000185730	ZNF696	79943	8	144371846	144380231	72	2.16e-09
			718	ENSG00000184428	TOP1MT	116447	8	144386554	144442149	68	2.81e-08
			719	ENSG00000170777	TPD52L3	89882	9	6328349	6331900	2	NA
			720	ENSG00000147854	UHRF2	115426	9	6413151	6507054	139	4.88e-08
			721	ENSG00000215066	C9orf38	NA	9	6467618	6470375	34	2.91e-07
			722	ENSG00000178445	GLDC	2731	9	6532464	6645650	18	0.00018
			723	ENSG00000107077	KDM4C	23081	9	6720863	7175648	32	5.03e-09
			724	ENSG00000173068	BNC2	54796	9	16409501	16870841	94	1.54e-15
			725	ENSG00000086062	B4GALT1	2683	9	33104080	33167354	67	1.65e-08
			726	ENSG00000137076	TLN1	7094	9	35696945	35732392	3	2.41e-06
			727	ENSG00000107175	CREB3	10488	9	35732332	35737001	3	2.41e-06
			728	ENSG00000070610	GBA2	57704	9	35736863	35749983	3	2.41e-06
			729	ENSG00000107185	RGP1	9827	9	35749203	35758572	1	NA
			730	ENSG00000215183	MSMP	692094	9	35752987	35756610	1	NA
			731	ENSG00000159899	NPR2	4882	9	35792151	35809729	45	2.46e-09
			732	ENSG00000137098	SPAG8	26206	9	35808042	35812269	19	3.22e-09
			733	ENSG00000137133	HINT2	84681	9	35812957	35815351	16	3.22e-09
			734	ENSG00000137103	TMEM8B	51754	9	35814448	35854844	49	8.75e-10
			735	ENSG00000204930	FAM221B	392307	9	35816388	35828744	28	9.96e-10
			736	ENSG00000168828	OR13J1	392309	9	35869375	35870461	5	3.81e-07
			737	ENSG00000196196	HRCT1	646962	9	35906189	35907138	7	NA
			738	ENSG00000122718	OR2S2	56656	9	35957105	35958151	20	1.87e-05
			739	ENSG00000099139	PCSK5	5125	9	78505560	78977255	17	3.94e-13
			740	ENSG00000204446	C9orf170	401535	9	89763559	89774471	35	8.38e-09
			741	ENSG00000130222	GADD45G	10912	9	92219928	92221470	34	6.68e-11
			742	ENSG00000175787	ZNF169	169841	9	97021593	97063736	76	9.17e-09
			743	ENSG00000130950	NUTM2F	441457	9	97077605	97090926	33	1.51e-08
			744	ENSG00000148110	HIATL1	84641	9	97136833	97223324	193	3.37e-08
			745	ENSG00000130957	FBP2	8789	9	97321002	97356075	113	2.95e-11
			746	ENSG00000165140	FBP1	2203	9	97365415	97402531	71	2.74e-10
			747	ENSG00000185920	PTCH1	5727	9	98205262	98279339	132	6.29e-34
			748	ENSG00000268926	DKFZP434H0512	NA	9	98534605	98537013	26	7.62e-12
			749	ENSG00000136938	ANP32B	10541	9	100745643	100778225	16	3.26e-09
			750	ENSG00000204291	COL15A1	1306	9	101705461	101833069	31	2.96e-09
			751	ENSG00000148143	ZNF462	58499	9	109625378	109775915	45	7.02e-19
			752	ENSG00000148156	ACTL7B	10880	9	111616871	111619239	2	NA
			753	ENSG00000187003	ACTL7A	10881	9	111624603	111626035	11	9.4e-10
			754	ENSG00000070061	IKBKAP	8518	9	111629797	111696396	53	7.27e-10
			755	ENSG00000119328	FAM206A	54942	9	111696461	111713024	12	9.97e-09
			756	ENSG00000119326	CTNNAL1	8727	9	111704851	111775809	42	1.51e-09
			757	ENSG00000106771	TMEM245	23731	9	111777432	111882225	90	1.51e-09
			758	ENSG00000260230	FRRS1L	23732	9	111892573	111929571	18	8.29e-09
			759	ENSG00000095203	EPB41L4B	54566	9	111934255	112083244	6	8.42e-09
			760	ENSG00000198121	LPAR1	1902	9	113635543	113800981	6	5.33e-11
			761	ENSG00000171133	OR2K2	26248	9	114089763	114090800	13	5.59e-08
			762	ENSG00000136813	KIAA0368	23392	9	114122972	114247025	145	2.7e-10
			763	ENSG00000173258	ZNF483	158399	9	114287439	114340124	63	8.35e-14
			764	ENSG00000106853	PTGR1	22949	9	114312002	114362135	35	8.35e-14
			765	ENSG00000148154	UGCG	7357	9	114659046	114697649	3	3.67e-08
			766	ENSG00000119471	HSDL2	84263	9	115142217	115234690	13	3.45e-09
			767	ENSG00000136867	SLC31A2	1318	9	115913222	115926417	4	2.83e-08
			768	ENSG00000119321	FKBP15	23307	9	115923286	115983641	7	1.66e-08
			769	ENSG00000182752	PAPPA	5069	9	118916083	119164601	16	4.04e-08
			770	ENSG00000256040	PAPPA-AS1	NA	9	119160439	119162885	11	4.04e-08
			771	ENSG00000148219	ASTN2	23245	9	119187504	120177348	9	2.01e-08
			772	ENSG00000136861	CDK5RAP2	55755	9	123151147	123342448	7	NA
			773	ENSG00000106780	MEGF9	1955	9	123363091	123476748	115	1.3e-09
			774	ENSG00000119402	FBXW2	26190	9	123514256	123555690	1	NA
			775	ENSG00000056586	RC3H2	54542	9	125606835	125667620	68	9.77e-18
			776	ENSG00000186130	ZBTB6	10773	9	125670335	125675609	23	6.63e-18
			777	ENSG00000171448	ZBTB26	57684	9	125677845	125693779	31	6.45e-18
			778	ENSG00000011454	RABGAP1	23637	9	125703112	125867145	176	3.2e-18
			779	ENSG00000188394	GPR21	2844	9	125796806	125797975	16	8.11e-18
			780	ENSG00000165209	STRBP	55342	9	125871779	126030855	96	1.53e-17
			781	ENSG00000107164	FUBP3	8939	9	133454352	133513739	63	3.11e-31
			782	ENSG00000107187	LHX3	8022	9	139088096	139096955	10	NA
			783	ENSG00000165661	QSOX2	169714	9	139098179	139137687	42	1.32e-43
			784	ENSG00000178473	UCN3	114131	10	5406972	5416169	3	NA
			785	ENSG00000178462	TUBAL3	79861	10	5435061	5446793	33	2.67e-09
			786	ENSG00000173848	NET1	10276	10	5454514	5500426	144	9.17e-10
			787	ENSG00000151468	CCDC3	83643	10	12938627	13141652	12	1.02e-24
			788	ENSG00000150051	MKX	283078	10	27961804	28034989	64	6.64e-12
			789	ENSG00000169126	ARMC4	55130	10	28064115	28287977	31	2.54e-09
			790	ENSG00000183621	ZNF438	220929	10	31109136	31320866	63	2.26e-11
			791	ENSG00000198964	SGMS1	259230	10	52065360	52384923	24	1.83e-09
			792	ENSG00000185532	PRKG1	5592	10	52750945	54058110	30	2.45e-08
			793	ENSG00000151151	IPMK	253430	10	59951278	60027694	37	1.07e-06
			794	ENSG00000122873	CISD1	55847	10	60028818	60049346	23	2.39e-07
			795	ENSG00000072401	UBE2D1	7321	10	60094735	60130513	15	7.16e-09
			796	ENSG00000108064	TFAM	7019	10	60144782	60158981	1	NA
			797	ENSG00000108187	PBLD	64081	10	70042417	70092806	18	0.000384
			798	ENSG00000096746	HNRNPH3	3189	10	70090931	70102948	38	NA
			799	ENSG00000204130	RUFY2	55680	10	70100864	70167051	134	1.89e-10
			800	ENSG00000138346	DNA2	1763	10	70173821	70231879	116	2.6e-12
			801	ENSG00000122912	SLC25A16	8034	10	70237756	70287231	142	4.26e-14
			802	ENSG00000138336	TET1	80312	10	70320413	70454239	263	2.25e-20
			803	ENSG00000060339	CCAR1	55749	10	70480769	70552134	43	1.15e-14
			804	ENSG00000165730	STOX1	219736	10	70587298	70655188	10	NA
			805	ENSG00000138303	ASCC1	51008	10	73856278	73976892	124	7.96e-13
			806	ENSG00000166295	ANAPC16	119504	10	73975787	73995618	66	1.44e-13
			807	ENSG00000168209	DDIT4	54541	10	74033678	74035794	7	6.4e-10
			808	ENSG00000156650	KAT6B	23522	10	76585340	76792380	66	3.19e-08
			809	ENSG00000188716	DUPD1	338599	10	76797594	76818272	5	1.45e-06
			810	ENSG00000079393	DUSP13	51207	10	76854192	76868979	14	3.8e-09
			811	ENSG00000156671	SAMD8	142891	10	76859344	76941881	64	3.8e-09
			812	ENSG00000148655	C10orf11	83938	10	77360998	78319925	44	3.77e-08
			813	ENSG00000108175	ZMIZ1	57178	10	80828792	81076276	16	9.33e-18
			814	ENSG00000108179	PPIF	10105	10	81107225	81115093	30	5.27e-17
			815	ENSG00000165424	ZCCHC24	219654	10	81142081	81205383	18	NA
			816	ENSG00000180628	PCGF5	84333	10	92979908	93044088	20	2.4e-09
			817	ENSG00000196233	LCOR	84458	10	98592017	98740800	58	1.3e-13
			818	ENSG00000155640	C10orf12	26148	10	98741041	98745582	7	NA
			819	ENSG00000187122	SLIT1	6585	10	98757795	98945677	13	5.96e-09
			820	ENSG00000269891	ARHGAP19-SLIT1	84986	10	98757795	99052413	13	5.96e-09
			821	ENSG00000155287	SLC25A28	81894	10	101370282	101380366	37	1.73e-07
			822	ENSG00000198018	ENTPD7	57089	10	101419263	101465997	66	1.76e-07
			823	ENSG00000119929	CUTC	51076	10	101462315	101515891	45	1.38e-07
			824	ENSG00000014919	COX15	1355	10	101471601	101491857	29	2.47e-07
			825	ENSG00000023839	ABCC2	1244	10	101542489	101611949	105	9.29e-09
			826	ENSG00000107554	DNMBP	23268	10	101635334	101769676	251	1.02e-10
			827	ENSG00000120054	CPN1	1369	10	101801950	101841634	32	2.61e-08
			828	ENSG00000119906	FAM178A	55719	10	102672326	102724893	41	1.09e-13
			829	ENSG00000055950	MRPL43	84545	10	102729215	102747272	7	7.4e-14
			830	ENSG00000095539	SEMA4G	57715	10	102729275	102745628	6	7.4e-14
			831	ENSG00000107815	C10orf2	56652	10	102747124	102754158	6	7.4e-14
			832	ENSG00000107816	LZTS2	84445	10	102756375	102767593	7	9.92e-14
			833	ENSG00000186862	PDZD7	79955	10	102767440	102790890	5	NA
			834	ENSG00000166272	WBP1L	54838	10	104503727	104576021	5	0.000166
			835	ENSG00000148795	CYP17A1	1586	10	104590288	104597290	8	1.53e-07
			836	ENSG00000166275	C10orf32	119032	10	104613980	104624718	5	1.03e-07
			837	ENSG00000270316	C10orf32-ASMT	119032	10	104614029	104661656	25	5.85e-09
			838	ENSG00000214435	AS3MT	57412	10	104629273	104661656	24	5.85e-09
			839	ENSG00000148842	CNNM2	54805	10	104678050	104849978	64	1.55e-10
			840	ENSG00000076685	NT5C2	22978	10	104845940	104953056	40	5.85e-11
			841	ENSG00000235376	RPEL1	729020	10	105005644	105007773	7	2.92e-16
			842	ENSG00000148798	INA	9118	10	105036920	105050108	19	8.87e-16
			843	ENSG00000156374	PCGF6	84108	10	105062553	105110891	45	2.46e-20
			844	ENSG00000148835	TAF5	6877	10	105127724	105148822	16	9.36e-21
			845	ENSG00000173915	USMG5	84833	10	105148798	105156223	9	9.36e-21
			846	ENSG00000148843	PDCD11	22984	10	105156405	105206049	43	9.36e-21
			847	ENSG00000138172	CALHM2	51063	10	105206543	105212660	11	2.32e-20
			848	ENSG00000185933	CALHM1	255022	10	105213144	105218645	5	1.22e-07
			849	ENSG00000183128	CALHM3	119395	10	105232561	105238997	1	NA
			850	ENSG00000148737	TCF7L2	6934	10	114710009	114927437	50	1.32e-08
			851	ENSG00000198873	GRK5	2869	10	120967101	121215131	95	3.81e-12
			852	ENSG00000107679	PLEKHA1	59338	10	124134212	124191867	41	8.58e-09
			853	ENSG00000107902	LHPP	64077	10	126150403	126306457	47	4.91e-09
			854	ENSG00000258539	RP11-12J10.3	NA	10	126305649	126480296	94	2.97e-13
			855	ENSG00000189319	FAM53B	9679	10	126307861	126432838	76	2.97e-13
			856	ENSG00000203791	METTL10	399818	10	126436718	126480439	23	1.31e-08
			857	ENSG00000165660	FAM175B	23172	10	126490354	126525239	27	5.72e-09
			858	ENSG00000019995	ZRANB1	54764	10	126630692	126676758	49	4.43e-11
			859	ENSG00000175029	CTBP2	1488	10	126676421	126849739	83	4.43e-11
			860	ENSG00000203780	FANK1	92565	10	127585108	127698161	27	1.07e-09
			861	ENSG00000148848	ADAM12	8038	10	127700950	128077024	50	1.07e-09
			862	ENSG00000167244	IGF2	3481	11	2150342	2170833	54	1.15e-41
			863	ENSG00000129965	INS-IGF2	723961	11	2153768	2182439	50	1.15e-41
			864	ENSG00000254647	INS	3630	11	2181009	2182571	11	1.58e-12
			865	ENSG00000180176	TH	7054	11	2185159	2193107	19	1.58e-12
			866	ENSG00000183734	ASCL2	430	11	2289725	2292182	22	3.17e-13
			867	ENSG00000053918	KCNQ1	3784	11	2465914	2870339	13	5.67e-12
			868	ENSG00000187079	TEAD1	7003	11	12695969	12966298	68	4.57e-10
			869	ENSG00000133818	RRAS2	22800	11	14299472	14386052	53	2.09e-37
			870	ENSG00000129083	COPB1	1315	11	14464986	14521573	106	7.12e-42
			871	ENSG00000129084	PSMA1	5682	11	14515329	14665181	60	2.76e-43
			872	ENSG00000256206	PSMA1	5682	11	14515329	14541890	48	2.76e-43
			873	ENSG00000152270	PDE3B	5140	11	14665269	14892350	6	7.42e-26
			874	ENSG00000166800	LDHAL6A	160287	11	18477371	18501147	25	5.18e-09
			875	ENSG00000074319	TSG101	7251	11	18489883	18548779	52	1.32e-09
			876	ENSG00000151116	UEVLD	55293	11	18551156	18610294	52	1.32e-09
			877	ENSG00000179119	SPTY2D1	144108	11	18627948	18656338	46	1.75e-17
			878	ENSG00000176971	FIBIN	387758	11	27015628	27018630	14	3.46e-24
			879	ENSG00000134571	MYBPC3	4607	11	47352957	47374253	35	1.74e-08
			880	ENSG00000066336	SPI1	6688	11	47376411	47400127	78	2.67e-27
			881	ENSG00000165915	SLC39A13	91252	11	47428683	47438047	57	4.17e-28
			882	ENSG00000165916	PSMC3	5702	11	47440320	47447993	69	3.86e-28
			883	ENSG00000165917	RAPSN	5913	11	47459308	47470730	68	4.27e-28
			884	ENSG00000149187	CELF1	10658	11	47487496	47587121	81	9.95e-28
			885	ENSG00000213619	NDUFS3	4722	11	47586888	47606114	21	1.76e-26
			886	ENSG00000110536	PTPMT1	114971	11	47586982	47595013	12	1.76e-26
			887	ENSG00000123444	KBTBD4	55709	11	47593749	47600567	16	1.76e-26
			888	ENSG00000231880	KBTBD4	NA	11	47599277	47599823	12	2.2e-10
			889	ENSG00000196666	FAM180B	399888	11	47608198	47610746	12	1.06e-10
			890	ENSG00000172247	C1QTNF4	114900	11	47611216	47616211	18	1.06e-10
			891	ENSG00000109919	MTCH2	23788	11	47638867	47664175	32	1.91e-26
			892	ENSG00000165923	AGBL2	79841	11	47681143	47736941	91	5e-26
			893	ENSG00000109920	FNBP4	23360	11	47738072	47788995	103	1.69e-25
			894	ENSG00000030066	NUP160	23279	11	47799639	47870107	133	1.37e-25
			895	ENSG00000149177	PTPRJ	5795	11	48002113	48189670	14	2.22e-10
			896	ENSG00000175619	OR4B1	119765	11	48238344	48239314	1	NA
			897	ENSG00000182053	TRIM49B	283116	11	49050504	49059579	1	NA
			898	ENSG00000086205	FOLH1	219595	11	49168187	49230222	2	NA
			899	ENSG00000150244	TRIM48	101930235	11	55029658	55038595	1	NA
			900	ENSG00000181939	OR4C15	81309	11	55321783	55322895	1	3.52e-08
			901	ENSG00000186117	OR5L1	219437	11	55578854	55579952	1	8.36e-08
			902	ENSG00000205030	OR5L2	26338	11	55594695	55595630	1	NA
			903	ENSG00000205029	OR5D16	390144	11	55606228	55607214	1	NA
			904	ENSG00000124900	TRIM51	84767	11	55650773	55659286	1	1.57e-07
			905	ENSG00000187612	OR5W2	390148	11	55681126	55682058	1	NA
			906	ENSG00000181761	OR8H3	390152	11	55889849	55890787	1	3.1e-08
			907	ENSG00000167822	OR8J3	81168	11	55904247	55905194	1	3.1e-08
			908	ENSG00000181752	OR8K5	219453	11	55926870	55927793	1	NA
			909	ENSG00000181718	OR5T2	219464	11	55999490	56000737	1	NA
			910	ENSG00000172489	OR5T3	390154	11	56019676	56020698	1	1.23e-07
			911	ENSG00000186509	OR9Q1	219956	11	57791353	57949088	11	1.06e-09
			912	ENSG00000186513	OR9Q2	219957	11	57957906	57958990	17	4.35e-09
			913	ENSG00000197887	OR1S2	219958	11	57970674	57971653	34	7.53e-11
			914	ENSG00000172774	OR1S1	219959	11	57982217	57983195	49	1.48e-15
			915	ENSG00000180475	OR10Q1	219960	11	57995354	57996390	41	1.48e-15
			916	ENSG00000172772	OR10W1	81341	11	58034264	58035732	61	4.91e-15
			917	ENSG00000197786	OR5B17	219965	11	58125597	58126542	44	6.73e-16
			918	ENSG00000172769	OR5B3	441608	11	58169937	58170882	101	3.55e-16
			919	ENSG00000172365	OR5B2	390190	11	58189738	58190786	79	3.55e-16
			920	ENSG00000172362	OR5B12	390191	11	58206593	58207646	44	7.19e-16
			921	ENSG00000198283	OR5B21	219968	11	58274648	58275578	10	6.2e-13
			922	ENSG00000110031	LPXN	9404	11	58294344	58345693	58	7.4e-14
			923	ENSG00000186660	ZFP91	80829	11	58346584	58388515	47	5.93e-14
			924	ENSG00000255073	ZFP91-CNTF	NA	11	58346645	58392112	50	5.93e-14
			925	ENSG00000269570	AP001350.1	NA	11	58378589	58378759	18	5.93e-14
			926	ENSG00000242689	CNTF	1270	11	58390146	58393198	22	6.11e-14
			927	ENSG00000149124	GLYAT	10249	11	58407899	58499447	106	3.54e-13
			928	ENSG00000156689	GLYATL2	219970	11	58601542	58671688	34	2.8e-05
			929	ENSG00000166840	GLYATL1	100287413	11	58672871	58811000	107	4.57e-08
			930	ENSG00000224130	AP001652.1	NA	11	58672897	58676071	36	2.72e-05
			931	ENSG00000189057	FAM111B	374393	11	58874658	58894883	26	2.14e-09
			932	ENSG00000166801	FAM111A	63901	11	58910221	58922512	38	2.37e-09
			933	ENSG00000110042	DTX4	23220	11	58938903	58976060	5	4.16e-08
			934	ENSG00000124920	MYRF	745	11	61520114	61555990	17	6.1e-21
			935	ENSG00000134825	TMEM258	746	11	61535973	61560274	20	6.1e-21
			936	ENSG00000168496	FEN1	2237	11	61560109	61564716	16	6.1e-21
			937	ENSG00000134824	FADS2	9415	11	61560452	61634826	79	6.1e-21
			938	ENSG00000149485	FADS1	100302263	11	61567099	61596790	50	6.1e-21
			939	ENSG00000221968	FADS3	3995	11	61640991	61659523	25	3.04e-07
			940	ENSG00000167994	RAB3IL1	5866	11	61664773	61687741	25	9.51e-11
			941	ENSG00000172818	OVOL1	5017	11	65554493	65564690	6	1.27e-08
			942	ENSG00000172757	CFL1	1072	11	65590493	65629497	47	5.15e-11
			943	ENSG00000172803	SNX32	254122	11	65601112	65624367	32	6.03e-09
			944	ENSG00000172732	MUS81	80198	11	65624597	65635124	28	1.85e-09
			945	ENSG00000172638	EFEMP2	30008	11	65633912	65641063	22	1.85e-09
			946	ENSG00000172543	CTSW	1521	11	65647280	65651212	3	5.23e-09
			947	ENSG00000175467	SART1	9092	11	65729160	65747299	15	7.18e-13
			948	ENSG00000175376	EIF1AD	84285	11	65764016	65769647	12	6.9e-13
			949	ENSG00000175334	BANF1	8815	11	65769550	65771620	9	6.9e-13
			950	ENSG00000175315	CST6	1474	11	65779312	65780976	10	6.9e-13
			951	ENSG00000175294	CATSPER1	117144	11	65784223	65793988	9	6.9e-13
			952	ENSG00000175229	GAL3ST3	89792	11	65809423	65816651	9	2.61e-08
			953	ENSG00000087365	SF3B2	10992	11	65818200	65836779	12	2.03e-08
			954	ENSG00000255038	RP11-1167A19.2	NA	11	65834748	65837090	6	2.03e-08
			955	ENSG00000175115	PACS1	55690	11	65837834	66012218	5	2.03e-08
			956	ENSG00000110203	FOLR3	2352	11	71825915	71850936	32	1.5e-11
			957	ENSG00000110195	FOLR1	2348	11	71900602	71907345	7	6e-11
			958	ENSG00000165457	FOLR2	2350	11	71927645	71932994	9	7.98e-11
			959	ENSG00000165458	INPPL1	3636	11	71934745	71950149	6	NA
			960	ENSG00000165462	PHOX2A	401	11	71950121	71956708	2	NA
			961	ENSG00000162129	CLPB	81570	11	72003469	72145692	131	3.51e-14
			962	ENSG00000054938	CHRDL2	25884	11	74407474	74442430	8	1.62e-08
			963	ENSG00000166439	RNF169	254225	11	74459913	74553458	86	8.58e-09
			964	ENSG00000166435	XRRA1	143570	11	74518784	74660245	45	1.87e-08
			965	ENSG00000118363	SPCS2	9789	11	74660292	74690076	12	3.91e-08
			966	ENSG00000162139	NEU3	10825	11	74699179	74729938	25	2.09e-07
			967	ENSG00000149257	SERPINH1	871	11	75273101	75283828	32	1.07e-38
			968	ENSG00000074201	CLNS1A	1207	11	77225981	77348850	14	5.52e-08
			969	ENSG00000178301	AQP11	282679	11	77300436	77321400	7	5.52e-08
			970	ENSG00000048649	RSF1	51773	11	77371041	77532063	17	4.53e-09
			971	ENSG00000087884	AAMDC	28971	11	77532155	77629478	8	9.52e-09
			972	ENSG00000149262	INTS4	92105	11	77589766	77705724	11	3.02e-07
			973	ENSG00000086991	NOX4	50507	11	89057524	89322779	190	3.46e-17
			974	ENSG00000214414	TRIM77	390231	11	89443467	89451040	4	5.63e-13
			975	ENSG00000168930	TRIM49	57093	11	89530823	89541743	4	NA
			976	ENSG00000204449	TRIM49C	642612	11	89764274	89806558	10	NA
			977	ENSG00000077616	NAALAD2	10003	11	89864683	89926062	64	2.92e-11
			978	ENSG00000137709	POU2F3	25833	11	120107349	120190653	10	9.21e-12
			979	ENSG00000181264	TMEM136	219902	11	120195838	120204391	26	2.74e-13
			980	ENSG00000196914	ARHGEF12	23365	11	120207787	120360645	155	2.43e-15
			981	ENSG00000269601	AP000758.1	NA	11	120329880	120330047	10	7.44e-14
			982	ENSG00000134910	STT3A	3703	11	125461607	125495110	4	2.23e-08
			983	ENSG00000149554	CHEK1	1111	11	125495036	125546150	9	2.23e-08
			984	ENSG00000134940	ACRV1	56	11	125541417	125551018	4	3.82e-08
			985	ENSG00000171053	PATE1	160065	11	125616188	125619762	5	1.12e-09
			986	ENSG00000196844	PATE2	399967	11	125646008	125648714	2	5.91e-08
			987	ENSG00000236027	PATE3	100169851	11	125658006	125661495	3	5.2e-08
			988	ENSG00000198331	HYLS1	219844	11	125753509	125770543	12	7.61e-08
			989	ENSG00000110060	PUS3	83480	11	125763381	125773116	10	NA
			990	ENSG00000109832	DDX25	29118	11	125773271	125793158	10	NA
			991	ENSG00000165526	RPUSD4	84881	11	126071993	126081587	9	1.88e-13
			992	ENSG00000197798	FAM118B	79607	11	126081309	126132881	15	1.02e-15
			993	ENSG00000182934	SRPR	6734	11	126132814	126139039	9	1.02e-15
			994	ENSG00000110074	FOXRED1	55572	11	126138950	126148026	11	1.02e-15
			995	ENSG00000150455	TIRAP	114609	11	126152960	126168740	14	2.63e-15
			996	ENSG00000255062	RP11-712L6.5	NA	11	126164193	126174213	13	2.41e-14
			997	ENSG00000110063	DCPS	28960	11	126173647	126215644	33	2.41e-14
			998	ENSG00000110080	ST3GAL4	6484	11	126225535	126310239	51	6.49e-10
			999	ENSG00000139044	B4GALNT3	283358	12	569530	672675	26	4.14e-10
			1000	ENSG00000177675	CD163L1	283316	12	7499281	7632493	56	7.91e-11
			1001	ENSG00000166535	A2ML1	144568	12	8975068	9039597	17	2.61e-05
			1002	ENSG00000111752	PHC1	1911	12	9066492	9094063	14	3.87e-09
			1003	ENSG00000003056	M6PR	4074	12	9092959	9102551	1	NA
			1004	ENSG00000139187	KLRG1	10219	12	9102640	9163356	1	NA
			1005	ENSG00000139083	ETV6	2120	12	11802788	12048336	51	5.78e-20
			1006	ENSG00000165714	LOH12CR1	118426	12	12510013	12619840	6	2.35e-09
			1007	ENSG00000111266	DUSP16	80824	12	12628829	12715317	13	1.38e-09
			1008	ENSG00000111276	CDKN1B	1027	12	12867992	12875305	12	6.38e-12
			1009	ENSG00000178878	APOLD1	81575	12	12878851	12982909	20	6.38e-12
			1010	ENSG00000172572	PDE3A	5139	12	20522179	20837315	92	3.44e-12
			1011	ENSG00000139155	SLCO1C1	53919	12	20848289	20906320	26	5.84e-08
			1012	ENSG00000087494	PTHLH	5744	12	28111017	28125638	40	3.09e-13
			1013	ENSG00000064763	FAR2	55711	12	29302036	29493913	14	2.17e-08
			1014	ENSG00000087502	ERGIC2	51290	12	29490285	29534122	28	2.17e-08
			1015	ENSG00000257599	OVCH1-AS1	NA	12	29542227	29640421	4	5.68e-08
			1016	ENSG00000188906	LRRK2	120892	12	40590546	40763087	97	4.3e-08
			1017	ENSG00000205592	MUC19	283463	12	40787197	40964632	34	6.7e-07
			1018	ENSG00000139209	SLC38A4	55089	12	47158546	47226191	8	9.51e-06
			1019	ENSG00000184271	POU6F1	5463	12	51580719	51611477	12	2.91e-11
			1020	ENSG00000269339	AC139768.1	NA	12	51619860	51620085	5	2.91e-11
			1021	ENSG00000183283	DAZAP2	9802	12	51632076	51665146	15	5.22e-09
			1022	ENSG00000170545	SMAGP	57228	12	51638342	51664674	14	5.22e-09
			1023	ENSG00000063046	EIF4B	1975	12	53399942	53435993	93	4.04e-13
			1024	ENSG00000111077	TENC1	23371	12	53440753	53458156	44	1.11e-13
			1025	ENSG00000167778	SPRYD3	84926	12	53458388	53473204	27	1.11e-13
			1026	ENSG00000167779	IGFBP6	3489	12	53491220	53496129	34	8.14e-10
			1027	ENSG00000167780	SOAT2	8435	12	53497302	53518322	53	8.14e-10
			1028	ENSG00000139631	CSAD	51380	12	53551447	53575135	31	9.69e-05
			1029	ENSG00000139651	ZNF740	283337	12	53574484	53584596	23	0.000114
			1030	ENSG00000139626	ITGB7	3695	12	53585102	53601091	14	0.00012
			1031	ENSG00000135409	AMHR2	269	12	53817639	53825318	1	NA
			1032	ENSG00000205352	PRR13	54458	12	53835389	53840429	1	NA
			1033	ENSG00000197111	PCBP2	5094	12	53835525	53874946	4	1.95e-11
			1034	ENSG00000139625	MAP3K12	7786	12	53874274	53893847	4	1.95e-11
			1035	ENSG00000139546	TARBP2	6895	12	53894705	53900215	3	NA
			1036	ENSG00000267281	RP11-793H13.10	NA	12	53900472	54019763	128	8.22e-36
			1037	ENSG00000139574	NPFF	8620	12	53900474	53901422	3	NA
			1038	ENSG00000170653	ATF7	11016	12	53901640	54020199	128	8.22e-36
			1039	ENSG00000135390	ATP5G2	517	12	54026510	54071192	83	1.84e-35
			1040	ENSG00000012822	CALCOCO1	57658	12	54104903	54121529	9	4.74e-06
			1041	ENSG00000175398	OR10P1	121130	12	56030644	56031638	1	NA
			1042	ENSG00000170439	METTL7B	196410	12	56075330	56078395	1	NA
			1043	ENSG00000135424	ITGA7	3679	12	56078352	56109827	1	NA
			1044	ENSG00000135404	CD63	967	12	56119107	56123491	1	7.24e-10
			1045	ENSG00000135414	GDF11	10220	12	56137064	56150911	3	3.43e-10
			1046	ENSG00000205323	SARNP	84324	12	56146247	56211540	2	3.43e-10
			1047	ENSG00000257390	RP11-762I7.5	NA	12	56151059	56221330	2	3.43e-10
			1048	ENSG00000170473	WIBG	84305	12	56295197	56326402	2	1.33e-12
			1049	ENSG00000065357	DGKA	1606	12	56321103	56347811	1	1.76e-12
			1050	ENSG00000185664	PMEL	6490	12	56347889	56367101	12	4.19e-46
			1051	ENSG00000123374	CDK2	1017	12	56360553	56366568	12	4.19e-46
			1052	ENSG00000111540	RAB5B	5869	12	56367697	56388490	28	1.19e-49
			1053	ENSG00000139531	SUOX	6821	12	56390964	56400425	15	1.19e-49
			1054	ENSG00000123411	IKZF4	64375	12	56401443	56432219	15	1.19e-49
			1055	ENSG00000197728	RPS26	101929876	12	56435637	56438116	10	1.17e-30
			1056	ENSG00000065361	ERBB3	2065	12	56473641	56497289	19	4.34e-36
			1057	ENSG00000257411	RP11-603J24.9	NA	12	56495115	56503073	3	9.46e-28
			1058	ENSG00000170515	PA2G4	5036	12	56498103	56507691	3	9.46e-28
			1059	ENSG00000229117	RPL41	6171	12	56510370	56511727	2	2.05e-29
			1060	ENSG00000135482	ZC3H10	84872	12	56511943	56516278	2	2.05e-29
			1061	ENSG00000139641	ESYT1	23344	12	56512034	56538455	3	2.05e-29
			1062	ENSG00000092841	MYL6	4637	12	56551945	56557280	3	9.57e-05
			1063	ENSG00000139613	SMARCC2	6601	12	56556767	56583351	31	4.72e-05
			1064	ENSG00000181852	RNF41	10193	12	56598285	56615717	37	5.32e-09
			1065	ENSG00000139579	NABP2	79035	12	56615799	56623638	18	5.32e-09
			1066	ENSG00000139540	SLC39A5	283375	12	56623833	56631630	22	5.32e-09
			1067	ENSG00000139645	ANKRD52	283373	12	56631591	56652175	36	1.87e-20
			1068	ENSG00000135469	COQ10A	93058	12	56660642	56664750	20	1.87e-20
			1069	ENSG00000062485	CS	1431	12	56665483	56694176	63	1.97e-222
			1070	ENSG00000144785	RP11-977G19.10	NA	12	56679700	56709843	63	2.29e-226
			1071	ENSG00000257727	CNPY2	10330	12	56703626	56710120	31	2.29e-226
			1072	ENSG00000135473	PAN2	9924	12	56710007	56727837	36	2.29e-226
			1073	ENSG00000110944	IL23A	51561	12	56732663	56734193	30	2.08e-221
			1074	ENSG00000170581	STAT2	6773	12	56735381	56753939	36	4.31e-20
			1075	ENSG00000175336	APOF	319	12	56754353	56756607	12	2.58e-16
			1076	ENSG00000111602	TIMELESS	8914	12	56810903	56843187	23	3.71e-21
			1077	ENSG00000135517	MIP	4284	12	56843286	56862950	5	1.31e-19
			1078	ENSG00000076108	BAZ2A	11176	12	56989380	57030600	2	6.72e-12
			1079	ENSG00000110955	ATP5B	506	12	57031959	57039798	2	6.72e-12
			1080	ENSG00000110958	PTGES3	10728	12	57057127	57082159	3	1.35e-11
			1081	ENSG00000196531	NACA	4666	12	57106212	57125412	1	1.85e-13
			1082	ENSG00000198056	PRIM1	5557	12	57125380	57146157	2	4.35e-27
			1083	ENSG00000025423	HSD17B6	8630	12	57145945	57181574	15	4.35e-27
			1084	ENSG00000135439	AGAP2	116986	12	58118980	58135940	6	7.2e-15
			1085	ENSG00000135452	TSPAN31	6302	12	58131796	58143994	7	7.2e-15
			1086	ENSG00000135446	CDK4	1019	12	58141510	58149796	8	7.2e-15
			1087	ENSG00000139266	2025-03-09	92979	12	58148881	58154190	9	7.2e-15
			1088	ENSG00000111012	CYP27B1	1594	12	58156117	58162769	17	1.66e-14
			1089	ENSG00000037897	METTL1	4234	12	58162254	58166576	21	3.4e-14
			1090	ENSG00000123427	METTL21B	25895	12	58165275	58176324	32	3.13e-14
			1091	ENSG00000257921	RP11-571M6.15	NA	12	58166811	58180829	38	3.13e-14
			1092	ENSG00000123297	TSFM	10102	12	58176372	58201854	44	7.94e-15
			1093	ENSG00000135407	AVIL	10677	12	58191159	58212487	24	7.94e-15
			1094	ENSG00000175215	CTDSP2	10106	12	58213710	58240522	31	7.36e-13
			1095	ENSG00000174106	LEMD3	23592	12	65563351	65642107	23	7.91e-09
			1096	ENSG00000174099	MSRB3	253827	12	65672423	65882024	220	5.62e-13
			1097	ENSG00000149948	HMGA2	8091	12	66217911	66360075	109	3.7e-24
			1098	ENSG00000197301	RP11-366L20.2	101927810	12	66245120	66275947	40	3.22e-21
			1099	ENSG00000267942	AC090673.2	NA	12	66291518	66317967	28	2.79e-22
			1100	ENSG00000165891	E2F7	144455	12	77415027	77459360	7	1.99e-13
			1101	ENSG00000120833	SOCS2	8835	12	93963590	93977263	33	3.93e-53
			1102	ENSG00000169372	CRADD	8738	12	94071151	94288616	79	1.63e-16
			1103	ENSG00000136048	DRAM1	55332	12	102271129	102405908	33	1.44e-81
			1104	ENSG00000120860	CCDC53	51019	12	102406705	102455927	93	3.47e-84
			1105	ENSG00000075188	NUP37	79023	12	102467967	102513902	92	3.47e-84
			1106	ENSG00000185480	PARPBP	55010	12	102513956	102591298	161	1.91e-86
			1107	ENSG00000183395	PMCH	5367	12	102590237	102591623	35	1.91e-86
			1108	ENSG00000017427	IGF1	3479	12	102789645	102874423	121	2.52e-72
			1109	ENSG00000171759	PAH	101929036	12	103230663	103352188	1	NA
			1110	ENSG00000171310	CHST11	50515	12	104849073	105155792	15	1.42e-07
			1111	ENSG00000136052	SLC41A2	84102	12	105196331	105352522	89	1.38e-10
			1112	ENSG00000151131	C12orf45	121053	12	105380088	105443515	23	3.93e-07
			1113	ENSG00000136010	ALDH1L2	160428	12	105413568	105478355	13	3.93e-07
			1114	ENSG00000257545	RP11-144F15.1	NA	12	106889736	107168696	108	1.28e-10
			1115	ENSG00000111783	RFX4	5992	12	106976685	107156581	104	1.28e-10
			1116	ENSG00000111785	RIC8B	55188	12	107168373	107283090	71	8.44e-11
			1117	ENSG00000173093	CCDC63	160762	12	111284573	111345339	98	2.72e-09
			1118	ENSG00000111245	MYL2	4633	12	111348623	111358526	45	2.72e-09
			1119	ENSG00000111249	CUX2	23316	12	111471828	111788358	15	4.44e-11
			1120	ENSG00000111252	SH2B3	10019	12	111843752	111889427	32	2.84e-09
			1121	ENSG00000204842	ATXN2	6311	12	111890018	112037480	104	2.84e-09
			1122	ENSG00000089234	BRAP	8315	12	112079950	112123790	21	1.34e-25
			1123	ENSG00000111271	ACAD10	80724	12	112123857	112194903	28	2.83e-05
			1124	ENSG00000257767	RP11-162P23.2	NA	12	112191694	112229222	13	9.53e-27
			1125	ENSG00000111275	ALDH2	217	12	112204691	112247782	29	9.53e-27
			1126	ENSG00000089022	MAPKAPK5	8550	12	112279782	112334343	39	1.46e-25
			1127	ENSG00000198270	TMEM116	89894	12	112369086	112450970	33	1.07e-05
			1128	ENSG00000089248	ERP29	10961	12	112451120	112461255	12	4.78e-25
			1129	ENSG00000111300	NAA25	80018	12	112464500	112546826	64	1.74e-26
			1130	ENSG00000135148	TRAFD1	10906	12	112563305	112591407	20	8.5e-25
			1131	ENSG00000173064	HECTD4	283450	12	112597992	112819896	145	5.81e-14
			1132	ENSG00000089009	RPL6	6128	12	112842994	112856642	7	5.09e-06
			1133	ENSG00000179295	PTPN11	5781	12	112856155	112947717	14	1.9e-07
			1134	ENSG00000089169	RPH3A	22895	12	113008184	113336686	2	2.19e-11
			1135	ENSG00000089127	OAS1	4938	12	113344582	113369990	1	2.1e-09
			1136	ENSG00000111331	OAS3	4940	12	113376157	113411054	1	2.77e-10
			1137	ENSG00000111335	OAS2	4939	12	113416200	113449528	1	2.77e-10
			1138	ENSG00000111344	RASAL1	8437	12	113536624	113574044	13	NA
			1139	ENSG00000186710	CCDC42B	387885	12	113587663	113597081	18	2.33e-08
			1140	ENSG00000123064	DDX54	79039	12	113594979	113623284	25	1.78e-08
			1141	ENSG00000139405	RITA1	84934	12	113623331	113630173	18	1.78e-08
			1142	ENSG00000166578	IQCD	115811	12	113633246	113658899	31	1.78e-08
			1143	ENSG00000186815	TPCN1	53373	12	113658855	113736390	60	4.19e-08
			1144	ENSG00000089060	SLC8B1	80024	12	113736564	113797298	1	NA
			1145	ENSG00000123066	MED13L	23389	12	116395711	116715143	163	1.02e-08
			1146	ENSG00000111452	GPR133	283383	12	131438452	131626014	42	5.04e-09
			1147	ENSG00000176915	ANKLE2	23141	12	133302254	133338474	6	5.73e-05
			1148	ENSG00000090615	GOLGA3	2802	12	133345495	133405444	45	7e-11
			1149	ENSG00000072609	CHFR	55743	12	133398773	133532890	75	7e-11
			1150	ENSG00000196458	ZNF605	100289635	12	133498019	133532892	1	NA
			1151	ENSG00000139597	N4BP2L1	90634	13	32974861	33002315	8	5.29e-08
			1152	ENSG00000244754	N4BP2L2	10443	13	33006554	33112970	27	2.34e-11
			1153	ENSG00000083642	PDS5B	23047	13	33160564	33352157	283	1.87e-10
			1154	ENSG00000120669	SOHLH2	100526761	13	36742345	36871979	130	2.28e-10
			1155	ENSG00000250709	CCDC169-SOHLH2	100526761	13	36742931	36871979	130	2.28e-10
			1156	ENSG00000242715	CCDC169	728591	13	36801182	36871977	130	2.28e-10
			1157	ENSG00000133104	SPG20	23111	13	36875775	36944317	131	1.72e-10
			1158	ENSG00000120664	SPG20OS	NA	13	36920568	36943738	37	5.75e-10
			1159	ENSG00000133103	COG6	57511	13	40229764	40365802	127	8.25e-09
			1160	ENSG00000150907	FOXO1	2308	13	41129804	41240734	129	9.59e-12
			1161	ENSG00000102738	MRPS31	10240	13	41303432	41345309	23	1.92e-08
			1162	ENSG00000120690	ELF1	1997	13	41506056	41635576	99	5.77e-09
			1163	ENSG00000136156	ITM2B	9445	13	48807294	48837063	18	0.000772
			1164	ENSG00000139687	RB1	5925	13	48877887	49056122	146	3.45e-12
			1165	ENSG00000139679	LPAR6	10161	13	48963707	49018840	57	5.99e-11
			1166	ENSG00000136161	RCBTB2	1102	13	49063095	49107369	32	1.02e-10
			1167	ENSG00000176124	DLEU1	101929481	13	50656307	51297372	63	8.2e-14
			1168	ENSG00000136158	SPRY2	10253	13	80910111	80915086	1	1.24e-11
			1169	ENSG00000179399	GPC5	2262	13	92050929	93519490	21	1.98e-13
			1170	ENSG00000151322	NPAS3	64067	14	33404139	34273382	12	4.21e-08
			1171	ENSG00000229415	SFTA3	253970	14	36942493	36983034	9	3.62e-09
			1172	ENSG00000136352	NKX2-1	7080	14	36985602	36990354	6	3.97e-09
			1173	ENSG00000020577	SAMD4A	23034	14	55033815	55260033	11	1.38e-10
			1174	ENSG00000126777	KTN1	3895	14	56025790	56168244	143	3.9e-08
			1175	ENSG00000179008	C14orf39	317761	14	60863187	60982261	217	3.87e-28
			1176	ENSG00000184302	SIX6	4990	14	60975669	60979568	33	5.8e-15
			1177	ENSG00000126778	SIX1	6495	14	61110133	61124977	38	6.39e-17
			1178	ENSG00000100625	SIX4	51804	14	61176246	61191066	17	7.92e-17
			1179	ENSG00000020426	MNAT1	4331	14	61201460	61436671	187	8.53e-14
			1180	ENSG00000139974	SLC38A6	145389	14	61447832	61550451	4	6.31e-07
			1181	ENSG00000125954	CHURC1-FNTB	100529261	14	65381203	65528521	7	NA
			1182	ENSG00000257365	FNTB	100529261	14	65381203	65529368	8	2.34e-08
			1183	ENSG00000125952	MAX	4149	14	65472892	65569413	41	1.19e-09
			1184	ENSG00000182185	RAD51B	5890	14	68286496	69196935	98	3.15e-13
			1185	ENSG00000198732	SMOC1	64093	14	70320848	70499083	74	1.47e-09
			1186	ENSG00000100678	SLC8A3	6547	14	70510934	70655787	7	NA
			1187	ENSG00000119655	NPC2	10577	14	74942895	74960880	5	NA
			1188	ENSG00000165898	ISCA2	122961	14	74960423	74963809	3	NA
			1189	ENSG00000119681	LTBP2	4053	14	74964873	75079306	51	4.86e-26
			1190	ENSG00000133962	CATSPERB	79820	14	92047040	92247051	29	1.5e-17
			1191	ENSG00000165929	TC2N	123036	14	92246095	92333880	59	3.87e-20
			1192	ENSG00000140092	FBLN5	10516	14	92335756	92414331	25	1.03e-39
			1193	ENSG00000100815	TRIP11	9321	14	92432335	92507240	132	7.84e-62
			1194	ENSG00000066427	ATXN3	4287	14	92524896	92572965	226	8.78e-62
			1195	ENSG00000183648	NDUFB1	4707	14	92582466	92588261	29	6.29e-18
			1196	ENSG00000165934	CPSF2	53981	14	92588281	92630755	83	5.1e-18
			1197	ENSG00000185559	DLK1	8788	14	101192042	101201539	17	5.13e-20
			1198	ENSG00000267918	AL117190.2	NA	14	101295066	101295537	3	1.69e-08
			1199	ENSG00000196663	TECPR2	9895	14	102829300	102968818	34	1.2e-10
			1200	ENSG00000156381	ANKRD9	122416	14	102973179	102976136	21	NA
			1201	ENSG00000075413	MARK3	4140	14	103851729	103970168	210	8.32e-20
			1202	ENSG00000166165	CKB	1152	14	103985996	103989448	29	4.38e-20
			1203	ENSG00000166166	TRMT61A	115708	14	103995521	104003410	25	NA
			1204	ENSG00000137841	PLCB2	5330	15	40570377	40600136	3	NA
			1205	ENSG00000188549	C15orf52	388115	15	40623653	40633168	15	1.28e-12
			1206	ENSG00000233041	PHGR1	644844	15	40643234	40648635	4	NA
			1207	ENSG00000166147	FBN1	2200	15	48700503	48938046	337	6.48e-11
			1208	ENSG00000138592	USP8	9101	15	50716577	50793280	77	8.26e-10
			1209	ENSG00000170236	USP50	373509	15	50792759	50838905	126	3.9e-12
			1210	ENSG00000092439	TRPM7	54822	15	50844670	50979012	270	2.48e-12
			1211	ENSG00000138600	SPPL2A	84888	15	50999506	51058005	147	6.92e-14
			1212	ENSG00000081014	AP4E1	23431	15	51200869	51298097	173	9.89e-27
			1213	ENSG00000183578	TNFAIP8L3	388121	15	51348795	51397473	77	7.42e-27
			1214	ENSG00000137869	CYP19A1	1588	15	51500254	51630807	259	2.38e-46
			1215	ENSG00000186417	GLDN	342035	15	51633826	51700210	147	1.63e-25
			1216	ENSG00000128849	CGNL1	101930349	15	57668165	57842925	12	3.52e-09
			1217	ENSG00000129003	VPS13C	54832	15	62144588	62352672	286	4.59e-20
			1218	ENSG00000198535	C2CD4A	145741	15	62359176	62363116	45	5.36e-20
			1219	ENSG00000103599	IQCH	64799	15	67547138	67794598	3	2.46e-10
			1220	ENSG00000189227	C15orf61	145853	15	67813406	67819628	1	1.73e-12
			1221	ENSG00000137764	MAP2K5	5607	15	67835047	68099461	3	1.13e-12
			1222	ENSG00000140332	TLE3	7090	15	70340129	70390515	10	1.61e-08
			1223	ENSG00000066933	MYO9A	4649	15	72114632	72410918	127	1.75e-11
			1224	ENSG00000166192	SENP8	123228	15	72406599	72433311	19	1.75e-11
			1225	ENSG00000175318	GRAMD2	196996	15	72452148	72490126	16	3.98e-11
			1226	ENSG00000067225	PKM	5315	15	72491370	72524164	16	9.87e-11
			1227	ENSG00000137817	PARP6	56965	15	72533522	72565340	21	NA
			1228	ENSG00000273025	CELF6	60677	15	72559087	72612287	11	NA
			1229	ENSG00000140488	CELF6	60677	15	72577068	72612470	2	NA
			1230	ENSG00000129038	LOXL1	4016	15	74218330	74244478	15	6.53e-14
			1231	ENSG00000138623	SEMA7A	8482	15	74701630	74726808	35	4.5e-14
			1232	ENSG00000138629	UBL7	84993	15	74738318	74753523	55	3.82e-14
			1233	ENSG00000179361	ARID3B	10620	15	74833518	74890472	79	2.33e-14
			1234	ENSG00000179335	CLK3	1198	15	74890841	74932057	36	2.33e-14
			1235	ENSG00000179151	EDC3	80153	15	74922899	74988633	31	4.67e-14
			1236	ENSG00000140465	CYP1A1	1543	15	75011883	75017951	18	2.09e-14
			1237	ENSG00000103653	CSK	1445	15	75074398	75095539	4	2.17e-08
			1238	ENSG00000140365	COMMD4	54939	15	75628232	75634268	9	4.89e-19
			1239	ENSG00000140398	NEIL1	693216	15	75639296	75647592	13	1.01e-20
			1240	ENSG00000140400	MAN2C1	4123	15	75648133	75660971	14	9.61e-26
			1241	ENSG00000169375	SIN3A	25942	15	75661720	75748183	66	9.61e-26
			1242	ENSG00000169410	PTPN9	5780	15	75759462	75871630	108	1.56e-26
			1243	ENSG00000169371	SNUPN	10073	15	75890424	75918810	18	NA
			1244	ENSG00000177971	IMP3	55272	15	75931426	75941047	12	NA
			1245	ENSG00000173548	SNX33	257364	15	75940247	75954642	4	NA
			1246	ENSG00000172349	IL16	3603	15	81451916	81605104	40	1.71e-09
			1247	ENSG00000172345	STARD5	80765	15	81601394	81616524	29	9.74e-09
			1248	ENSG00000156218	ADAMTSL3	57188	15	84322838	84708594	326	5.78e-43
			1249	ENSG00000176371	ZSCAN2	54993	15	85144217	85171027	3	3.84e-07
			1250	ENSG00000157766	ACAN	176	15	89346674	89418585	35	2.5e-23
			1251	ENSG00000140534	TICRR	90381	15	90118713	90174287	55	1.03e-10
			1252	ENSG00000166813	KIF7	374654	15	90152020	90198682	41	1.03e-10
			1253	ENSG00000166819	PLIN1	5346	15	90207596	90222658	1	NA
			1254	ENSG00000140443	IGF1R	3480	15	99192200	99507759	145	1.27e-76
			1255	ENSG00000140470	ADAMTS17	170691	15	100511794	100882210	442	2.16e-29
			1256	ENSG00000140623	2025-09-12	124404	16	4827670	4838522	1	NA
			1257	ENSG00000267795	SMIM22	440335	16	4838398	4846492	1	NA
			1258	ENSG00000067836	ROGDI	79641	16	4846969	4852951	2	NA
			1259	ENSG00000140632	GLYR1	84656	16	4853204	4897343	24	NA
			1260	ENSG00000118900	UBN1	29855	16	4896666	4932361	52	4.53e-09
			1261	ENSG00000118898	PPL	5493	16	4932508	5010742	39	4.53e-09
			1262	ENSG00000153060	TEKT5	146279	16	10721358	10788802	99	3.88e-09
			1263	ENSG00000103381	CPPED1	55313	16	12756919	12897874	47	2.7e-12
			1264	ENSG00000179889	PDXDC1	23042	16	15068448	15233196	47	1.44e-14
			1265	ENSG00000157045	NTAN1	123803	16	15131710	15149921	46	1.44e-14
			1266	ENSG00000085721	RRN3	54700	16	15153879	15188174	8	6.7e-09
			1267	ENSG00000103319	EEF2K	101930123	16	22217603	22298554	22	3.4e-08
			1268	ENSG00000058600	POLR3E	101060521	16	22308730	22346424	86	9.95e-09
			1269	ENSG00000140743	CDR2	101060399	16	22357257	22448486	89	3.71e-08
			1270	ENSG00000090905	TNRC6A	27327	16	24741016	24838953	62	1.48e-07
			1271	ENSG00000158865	SLC5A11	115584	16	24857162	24922949	2	NA
			1272	ENSG00000188038	NRN1L	123904	16	67918708	67922758	1	2.65e-05
			1273	ENSG00000159792	PSKH1	5681	16	67927175	67963581	7	5.24e-06
			1274	ENSG00000141086	CTRL	1506	16	67961543	67966317	6	5.24e-06
			1275	ENSG00000261884	CTC-479C5.12	NA	16	67963517	67969920	7	5.24e-06
			1276	ENSG00000205220	PSMB10	5699	16	67968405	67970990	7	5.24e-06
			1277	ENSG00000213398	LCAT	3931	16	67973653	67978034	8	5.24e-06
			1278	ENSG00000124067	SLC12A4	6560	16	67977377	68003504	14	2.36e-07
			1279	ENSG00000141096	DPEP3	64180	16	68009566	68014732	9	5.38e-08
			1280	ENSG00000167261	DPEP2	64174	16	68021297	68034489	24	5.15e-08
			1281	ENSG00000167264	DUS2	54920	16	68021649	68113223	95	4.13e-09
			1282	ENSG00000182810	DDX28	55794	16	68055179	68057770	17	4.07e-08
			1283	ENSG00000072736	NFATC3	4775	16	68118654	68263162	176	4.13e-09
			1284	ENSG00000103067	ESRP2	102466194	16	68263014	68272005	26	4.76e-09
			1285	ENSG00000103066	PLA2G15	23659	16	68279207	68294961	43	8.48e-10
			1286	ENSG00000103064	SLC7A6	9057	16	68298433	68335722	62	8.48e-10
			1287	ENSG00000103061	SLC7A6OS	84138	16	68318406	68344849	47	9.69e-08
			1288	ENSG00000132600	PRMT7	54496	16	68344877	68392466	73	0.000422
			1289	ENSG00000103056	SMPD3	55512	16	68392231	68482591	21	0.002663
			1290	ENSG00000102908	NFAT5	10725	16	69598997	69738569	165	5.91e-11
			1291	ENSG00000181019	NQO1	1728	16	69740899	69760854	40	1.23e-10
			1292	ENSG00000141101	NOB1	28987	16	69775770	69788843	28	9.85e-11
			1293	ENSG00000198373	WWP2	11060	16	69796209	69975644	156	1.85e-12
			1294	ENSG00000223496	EXOSC6	118460	16	70284134	70285833	1	NA
			1295	ENSG00000090861	AARS	16	16	70286198	70323446	2	NA
			1296	ENSG00000157349	DDX19B	11269	16	70323566	70369186	3	NA
			1297	ENSG00000260537	RP11-529K1.3	NA	16	70333097	70400163	3	NA
			1298	ENSG00000157350	ST3GAL2	6483	16	70413338	70473140	1	NA
			1299	ENSG00000157353	FUK	197258	16	70488324	70514177	1	NA
			1300	ENSG00000103051	COG4	25839	16	70514471	70557468	4	3.19e-09
			1301	ENSG00000189091	SF3B3	23450	16	70557691	70608820	16	4.6e-10
			1302	ENSG00000157368	IL34	146433	16	70613798	70694585	46	4.6e-10
			1303	ENSG00000166747	AP1G1	164	16	71762913	71843104	1	NA
			1304	ENSG00000224470	ATXN1L	342371	16	71879894	71919171	33	2.18e-07
			1305	ENSG00000182149	IST1	9798	16	71879899	71962913	58	1.19e-07
			1306	ENSG00000102984	ZNF821	55565	16	71893583	71929239	33	2.18e-07
			1307	ENSG00000135698	MPHOSPH6	10200	16	82181403	82203831	33	4.78e-08
			1308	ENSG00000015413	DPEP1	1800	16	89679716	89704839	8	NA
			1309	ENSG00000131165	CHMP1A	5119	16	89710839	89724253	22	NA
			1310	ENSG00000167523	SPATA33	124045	16	89724210	89737680	40	NA
			1311	ENSG00000185324	CDK10	8558	16	89747145	89762772	51	1.66e-36
			1312	ENSG00000260259	RP11-368I7.4	NA	16	89749028	89752977	49	1.66e-36
			1313	ENSG00000158792	SPATA2L	124044	16	89762751	89768113	20	1.66e-36
			1314	ENSG00000075399	VPS9D1	9605	16	89773542	89787394	2	NA
			1315	ENSG00000215067	AC027763.2	NA	17	6779954	6915668	50	4.43e-16
			1316	ENSG00000108839	ALOX12	239	17	6899384	6914055	49	4.43e-16
			1317	ENSG00000219200	RNASEK	440400	17	6915736	6917851	11	1.96e-10
			1318	ENSG00000269871	AC040977.1	NA	17	6915928	6917755	11	1.96e-10
			1319	ENSG00000161939	RNASEK-C17orf49	100529209	17	6915954	6920839	14	1.96e-10
			1320	ENSG00000258315	C17orf49	124944	17	6917814	6920844	9	1.96e-10
			1321	ENSG00000161940	BCL6B	255877	17	6926339	6933609	19	7.47e-09
			1322	ENSG00000174327	SLC16A13	201232	17	6939394	6943440	14	NA
			1323	ENSG00000174326	SLC16A11	162515	17	6944949	6947242	9	NA
			1324	ENSG00000184560	C17orf74	201243	17	7328934	7330887	1	NA
			1325	ENSG00000181284	TMEM102	284114	17	7338762	7340998	5	2.36e-06
			1326	ENSG00000161958	FGF11	2256	17	7341592	7348256	21	2.72e-10
			1327	ENSG00000170175	CHRNB1	1140	17	7348380	7361026	34	2.72e-10
			1328	ENSG00000174282	ZBTB4	57659	17	7362685	7387582	80	1.99e-11
			1329	ENSG00000259224	SLC35G6	643664	17	7384721	7386383	50	1.99e-11
			1330	ENSG00000181222	POLR2A	5430	17	7387685	7417933	88	4.37e-12
			1331	ENSG00000183914	DNAH2	146754	17	7620672	7737062	15	1.5e-12
			1332	ENSG00000132510	KDM6B	23135	17	7743222	7758114	21	1.5e-12
			1333	ENSG00000167874	TMEM88	92162	17	7758383	7759417	14	6.58e-12
			1334	ENSG00000183011	LSMD1	84316	17	7760003	7788556	31	6.51e-12
			1335	ENSG00000182224	CYB5D1	124637	17	7761064	7765600	18	6.58e-12
			1336	ENSG00000170004	CHD3	1107	17	7788124	7816078	15	9.56e-12
			1337	ENSG00000170049	KCNAB3	9196	17	7825177	7833121	19	3.88e-09
			1338	ENSG00000262730	RP11-1099M24.7	NA	17	7829249	7833940	18	3.88e-09
			1339	ENSG00000170043	TRAPPC1	58485	17	7833663	7835441	22	3.88e-09
			1340	ENSG00000170037	CNTROB	116840	17	7835419	7853236	55	3.42e-09
			1341	ENSG00000132518	GUCY2D	3000	17	7905912	7923657	3	NA
			1342	ENSG00000108576	SLC6A4	6532	17	28521337	28563020	9	5.1e-09
			1343	ENSG00000108578	BLMH	642	17	28575218	28619074	37	4e-09
			1344	ENSG00000182271	TMIGD1	388364	17	28643351	28661077	30	1.67e-05
			1345	ENSG00000108582	CPD	1362	17	28705923	28797007	3	3.05e-08
			1346	ENSG00000266733	TBC1D29	26083	17	28884130	28890511	11	NA
			1347	ENSG00000176390	CRLF3	51379	17	29096406	29151794	26	1.8e-12
			1348	ENSG00000176208	ATAD5	79915	17	29158988	29222887	31	2.75e-17
			1349	ENSG00000172171	TEFM	79736	17	29224354	29233838	13	2.75e-17
			1350	ENSG00000184060	ADAP2	55803	17	29233362	29286340	13	2.33e-16
			1351	ENSG00000056661	PCGF2	7703	17	36890150	36906070	1	NA
			1352	ENSG00000227450	CTB-58E17.5	NA	17	36905613	36906969	1	NA
			1353	ENSG00000108294	PSMB3	5691	17	36908989	36920484	4	1.27e-15
			1354	ENSG00000141720	PIP4K2B	8396	17	36921942	36956379	11	1.25e-15
			1355	ENSG00000108296	CWC25	54883	17	36956687	36981734	7	2.15e-15
			1356	ENSG00000214556	C17orf98	388381	17	36991341	36997708	3	NA
			1357	ENSG00000125691	RPL23	619505	17	37004118	37010096	3	2.04e-13
			1358	ENSG00000002834	LASP1	3927	17	37026112	37078023	6	2.1e-14
			1359	ENSG00000141753	IGFBP4	3487	17	38599702	38613983	16	2.21e-17
			1360	ENSG00000228696	ARL17B	100506084	17	44352150	44439130	12	NA
			1361	ENSG00000176681	LRRC37A	474170	17	44370099	44415160	6	NA
			1362	ENSG00000238083	LRRC37A2	474170	17	44588877	44633016	15	NA
			1363	ENSG00000185829	ARL17A	100506084	17	44594068	44657088	19	NA
			1364	ENSG00000073969	NSF	101930324	17	44668035	44834830	72	5.38e-11
			1365	ENSG00000108379	WNT3	101929777	17	44839872	44910520	32	5.75e-11
			1366	ENSG00000259207	ITGB3	3690	17	45331212	45421658	18	7.91e-06
			1367	ENSG00000259753	ITGB3	NA	17	45331263	45421658	18	7.91e-06
			1368	ENSG00000178852	EFCAB13	124989	17	45400656	45518678	84	4.02e-06
			1369	ENSG00000141279	NPEPPS	9520	17	45600308	45700642	95	2.3e-10
			1370	ENSG00000108424	KPNB1	3837	17	45726842	45762871	25	1.32e-09
			1371	ENSG00000198933	TBKBP1	9755	17	45771447	45789416	22	1.32e-09
			1372	ENSG00000073861	TBX21	30009	17	45810610	45823485	1	NA
			1373	ENSG00000170703	TTLL6	284076	17	46839597	46894576	102	4.75e-19
			1374	ENSG00000136436	CALCOCO2	10241	17	46908350	46943884	40	1.05e-19
			1375	ENSG00000159199	ATP5G1	516	17	46970127	46973233	56	2.52e-23
			1376	ENSG00000159202	UBE2Z	65264	17	46985731	47006418	102	3.53e-23
			1377	ENSG00000159210	SNF8	11267	17	47006678	47022479	95	3.05e-24
			1378	ENSG00000159224	GIP	2695	17	47035916	47045958	65	4.1e-24
			1379	ENSG00000159217	IGF2BP1	10642	17	47074774	47133012	5	6.76e-09
			1380	ENSG00000167083	GNGT2	2793	17	47280153	47287936	3	1.73e-08
			1381	ENSG00000108798	ABI3	51225	17	47287589	47300587	4	1.73e-08
			1382	ENSG00000173868	PHOSPHO1	162466	17	47300724	47308128	1	NA
			1383	ENSG00000198740	ZNF652	22834	17	47366568	47439835	63	1.93e-13
			1384	ENSG00000262039	RP11-81K2.1	NA	17	47448102	47554350	16	1.93e-13
			1385	ENSG00000153930	ANKFN1	101927443	17	54188319	54589020	63	1.4e-08
			1386	ENSG00000183691	NOG	9241	17	54671060	54672951	10	NA
			1387	ENSG00000214226	C17orf67	339210	17	54869274	54916134	39	7e-08
			1388	ENSG00000153933	DGKE	8526	17	54911460	54946036	78	5.86e-08
			1389	ENSG00000141376	BCAS3	54828	17	58754814	59470199	18	6.62e-11
			1390	ENSG00000121068	TBX2	6909	17	59477257	59486827	40	1.36e-36
			1391	ENSG00000187013	C17orf82	388407	17	59489112	59490641	35	1.21e-41
			1392	ENSG00000136492	BRIP1	83990	17	59758627	59940882	28	1.57e-10
			1393	ENSG00000108506	INTS2	57508	17	59942731	60005377	53	2.31e-10
			1394	ENSG00000108510	MED13	9969	17	60019966	60142643	63	4.31e-10
			1395	ENSG00000172421	EFCAB3	146779	17	60447579	60493837	39	1.82e-07
			1396	ENSG00000087995	METTL2A	339175	17	60501228	60527454	55	3.28e-08
			1397	ENSG00000146872	TLK2	11011	17	60536019	60692842	24	1.74e-09
			1398	ENSG00000011028	MRC2	9902	17	60704762	60770958	3	NA
			1399	ENSG00000198909	MAP3K3	4215	17	61699775	61773663	11	9.14e-25
			1400	ENSG00000136490	LIMD2	80774	17	61773262	61778532	14	7.93e-31
			1401	ENSG00000266173	STRADA	92335	17	61780192	61819330	85	5.22e-32
			1402	ENSG00000125695	RP11-51F16.8	NA	17	61780205	61829457	100	5.22e-32
			1403	ENSG00000108588	CCDC47	57003	17	61822610	61853711	78	4.25e-32
			1404	ENSG00000198231	DDX42	11325	17	61850963	61896677	87	2.92e-32
			1405	ENSG00000108592	FTSJ3	117246	17	61896793	61907372	46	9.34e-32
			1406	ENSG00000087191	PSMC5	5705	17	61904512	61909379	42	9.61e-32
			1407	ENSG00000108604	SMARCD2	6603	17	61909444	61920425	59	1.26e-32
			1408	ENSG00000213218	CSH2	1443	17	61949372	61951126	87	1.59e-33
			1409	ENSG00000136487	GH2	2689	17	61957578	61959295	66	1.59e-33
			1410	ENSG00000136488	CSH1	2688	17	61972275	61974021	49	NA
			1411	ENSG00000204414	CSHL1	1444	17	61986957	61996198	50	3.56e-15
			1412	ENSG00000259384	GH1	2688	17	61994560	61996179	34	3.56e-15
			1413	ENSG00000007312	CD79B	974	17	62006100	62009714	51	1.25e-49
			1414	ENSG00000007314	SCN4A	6329	17	62015914	62050278	47	1.25e-49
			1415	ENSG00000168646	AXIN2	8313	17	63524681	63557765	28	9.67e-12
			1416	ENSG00000266076	CTD-2535L24.2	NA	17	63534220	63637151	23	9.67e-12
			1417	ENSG00000154229	PRKCA	5578	17	64298754	64806861	18	1.64e-08
			1418	ENSG00000108984	MAP2K6	5608	17	67410839	67539472	54	3.84e-12
			1419	ENSG00000153822	KCNJ16	3773	17	68049570	68131749	72	6.63e-10
			1420	ENSG00000123700	KCNJ2	3759	17	68164814	68176189	24	3.24e-09
			1421	ENSG00000087157	PGS1	9489	17	76374721	76421195	50	3.83e-08
			1422	ENSG00000169710	FASN	2194	17	80036214	80056208	24	1.11e-08
			1423	ENSG00000176155	CCDC57	284001	17	80059336	80170706	396	1.11e-08
			1424	ENSG00000141526	SLC16A3	102465472	17	80186273	80219005	12	NA
			1425	ENSG00000141551	CSNK1D	1453	17	80196899	80231607	2	NA
			1426	ENSG00000101557	USP14	9097	18	158383	214629	76	1.57e-16
			1427	ENSG00000079134	THOC1	9984	18	214520	268050	53	1.53e-16
			1428	ENSG00000158270	COLEC12	81035	18	319361	500722	26	NA
			1429	ENSG00000134508	CABLES1	91768	18	20714528	20840431	121	9.8e-70
			1430	ENSG00000134490	TMEM241	85019	18	20777108	21017925	130	2.13e-54
			1431	ENSG00000101782	RIOK3	8780	18	21032787	21066567	21	5.24e-13
			1432	ENSG00000141452	C18orf8	29919	18	21083473	21111746	34	2.02e-10
			1433	ENSG00000141458	NPC1	4864	18	21086148	21166862	73	2.02e-10
			1434	ENSG00000154065	ANKRD29	147463	18	21178890	21242849	22	5.98e-09
			1435	ENSG00000053747	LAMA3	3909	18	21269407	21535030	21	2.26e-07
			1436	ENSG00000134775	FHOD3	80206	18	33877677	34360018	87	1.46e-09
			1437	ENSG00000141627	DYM	54808	18	46570039	46987717	760	1.27e-31
			1438	ENSG00000177576	C18orf32	497661	18	47008028	47013622	32	2.25e-10
			1439	ENSG00000215472	RPL17-C18orf32	100526842	18	47008051	47017956	32	2.25e-10
			1440	ENSG00000265681	RPL17	100124516	18	47014851	47018906	13	2.25e-10
			1441	ENSG00000166573	GALR1	2587	18	74962505	74980858	16	4.98e-10
			1442	ENSG00000131196	NFATC1	4772	18	77155856	77289325	80	1.03e-10
			1443	ENSG00000269679	AC018445.1	NA	18	77275812	77276057	17	NA
			1444	ENSG00000064932	SBNO2	22904	19	1107636	1174282	30	6.95e-10
			1445	ENSG00000065000	AP3D1	8943	19	2100988	2164464	48	1.57e-08
			1446	ENSG00000104885	DOT1L	84444	19	2164148	2232577	24	NA
			1447	ENSG00000104886	PLEKHJ1	102466736	19	2230002	2237703	1	NA
			1448	ENSG00000104897	SF3A2	8175	19	2236520	2248678	1	NA
			1449	ENSG00000171105	INSR	3643	19	7112266	7294045	97	1.68e-13
			1450	ENSG00000130811	EIF3G	8666	19	10225693	10230596	4	NA
			1451	ENSG00000130816	DNMT1	1786	19	10244021	10341962	70	2.92e-14
			1452	ENSG00000129347	KRI1	65095	19	10663761	10676713	2	6.36e-10
			1453	ENSG00000129355	CDKN2D	1032	19	10677138	10679735	14	6.36e-10
			1454	ENSG00000129354	AP1M2	10053	19	10683347	10697991	40	2e-10
			1455	ENSG00000129353	SLC44A2	57153	19	10713133	10755235	57	1.76e-31
			1456	ENSG00000226104	AC011475.1	NA	19	10751715	10752093	33	1.76e-31
			1457	ENSG00000129351	ILF3	3609	19	10764937	10803093	49	3.78e-31
			1458	ENSG00000213339	QTRT1	81890	19	10812106	10824113	19	1.14e-31
			1459	ENSG00000079805	DNM2	1785	19	10828755	10944164	169	1.15e-31
			1460	ENSG00000099203	TMED1	11018	19	10943114	10946994	25	3.17e-22
			1461	ENSG00000214212	C19orf38	255809	19	10947251	10980466	27	5.76e-22
			1462	ENSG00000142453	CARM1	10498	19	10982189	11033453	23	3.34e-17
			1463	ENSG00000130733	YIPF2	78992	19	11033444	11039357	11	NA
			1464	ENSG00000142444	C19orf52	90580	19	11039409	11044211	11	NA
			1465	ENSG00000127616	SMARCA4	6597	19	11071598	11176071	3	1.54e-15
			1466	ENSG00000099331	MYO9B	4650	19	17186591	17325346	14	1.39e-09
			1467	ENSG00000105329	TGFB1	7040	19	41807492	41859816	10	8.7e-09
			1468	ENSG00000255730	CTC-435M10.3	NA	19	41856758	41930906	134	1.25e-12
			1469	ENSG00000142046	TMEM91	641649	19	41856816	41889988	38	1.51e-12
			1470	ENSG00000123810	B9D2	80776	19	41860326	41870078	13	8.7e-09
			1471	ENSG00000248098	BCKDHA	593	19	41884215	41930910	124	1.25e-12
			1472	ENSG00000077348	EXOSC5	56915	19	41892279	41903384	57	1.25e-12
			1473	ENSG00000177191	B3GNT8	374907	19	41931264	41934635	47	1.87e-12
			1474	ENSG00000105341	ATP5SL	55101	19	41937223	41946622	41	1.87e-12
			1475	ENSG00000204978	C19orf69	100170765	19	41949063	41950670	18	1.87e-12
			1476	ENSG00000063169	GLTSCR1	29998	19	48111453	48206533	48	2.02e-08
			1477	ENSG00000024422	EHD2	30846	19	48216600	48246391	1	NA
			1478	ENSG00000180043	FAM71E2	284418	19	55866276	55874628	6	2.87e-08
			1479	ENSG00000095752	IL11	3589	19	55875757	55881831	9	2.81e-08
			1480	ENSG00000160472	TMEM190	147744	19	55888204	55889612	9	2.81e-08
			1481	ENSG00000233493	TMEM238	388564	19	55890613	55895966	9	2.81e-08
			1482	ENSG00000088826	SMOX	54498	20	4101627	4168394	22	1.16e-17
			1483	ENSG00000182621	PLCB1	23236	20	8112824	8949003	2	9.32e-11
			1484	ENSG00000101230	ISM1	140862	20	13202418	13281298	7	4.24e-15
			1485	ENSG00000089123	TASP1	55617	20	13246709	13619587	7	4.24e-15
			1486	ENSG00000125798	FOXA2	3170	20	22561643	22566093	13	2.39e-20
			1487	ENSG00000101391	CDK5RAP1	51654	20	31946645	31989367	50	1.73e-22
			1488	ENSG00000101400	SNTA1	6640	20	31995761	32031698	39	8.82e-23
			1489	ENSG00000078699	CBFA2T2	9139	20	32077881	32237842	69	9.31e-29
			1490	ENSG00000125967	NECAB3	63941	20	32244893	32262269	16	9.31e-29
			1491	ENSG00000149609	C20orf144	128864	20	32250090	32253425	9	9.31e-29
			1492	ENSG00000182584	ACTL10	170487	20	32254304	32256331	11	9.31e-29
			1493	ENSG00000101412	E2F1	1869	20	32263489	32274210	9	2.47e-24
			1494	ENSG00000101417	PXMP4	11264	20	32294512	32308125	7	NA
			1495	ENSG00000131061	ZNF341	84905	20	32319463	32380075	21	2.52e-09
			1496	ENSG00000088298	EDEM2	55741	20	33703167	33865928	53	2.75e-19
			1497	ENSG00000125966	MMP24	10893	20	33814457	33864801	52	2.75e-19
			1498	ENSG00000242372	EIF6	3692	20	33866714	33872788	47	2.75e-19
			1499	ENSG00000125998	FAM83C	128876	20	33873534	33880204	46	2.75e-19
			1500	ENSG00000101019	UQCC1	55245	20	33890369	33999944	200	2.48e-100
			1501	ENSG00000204183	GDF5OS	NA	20	34020827	34023248	59	1.12e-101
			1502	ENSG00000125965	GDF5	8200	20	34021145	34042568	82	1.12e-101
			1503	ENSG00000126001	CEP250	11190	20	34042985	34099804	107	1e-73
			1504	ENSG00000125975	C20orf173	140873	20	34111014	34117481	55	1.23e-72
			1505	ENSG00000125991	ERGIC3	51614	20	34129770	34145405	81	1.09e-45
			1506	ENSG00000061656	SPAG4	6676	20	34203814	34208971	35	2.15e-33
			1507	ENSG00000214078	CPNE1	8904	20	34213953	34252878	89	1.31e-35
			1508	ENSG00000272897	RP1-309K20.6	NA	20	34220262	34262466	99	1.31e-35
			1509	ENSG00000244462	RBM12	10137	20	34236847	34252878	52	1.31e-35
			1510	ENSG00000244005	NFS1	9054	20	34255977	34287281	89	9.45e-36
			1511	ENSG00000125995	ROMO1	140823	20	34287194	34288906	40	9.45e-36
			1512	ENSG00000131051	RBM39	9584	20	34291531	34330234	161	8.57e-36
			1513	ENSG00000025293	PHF20	51230	20	34359896	34538303	351	9.42e-36
			1514	ENSG00000171222	SCAND1	51282	20	34541539	34547394	46	3.42e-35
			1515	ENSG00000149646	CNBD2	140894	20	34556512	34618622	92	4.71e-35
			1516	ENSG00000101342	TLDC2	140711	20	35504524	35522638	30	1.29e-22
			1517	ENSG00000101347	SAMHD1	25939	20	35518632	35580246	65	1.29e-22
			1518	ENSG00000080839	RBL1	5933	20	35624752	35724398	72	2.68e-25
			1519	ENSG00000269846	RBL1	NA	20	35724188	35725581	9	1.39e-25
			1520	ENSG00000101353	MROH8	140699	20	35729629	35807991	134	3.99e-27
			1521	ENSG00000118705	RPN2	6185	20	35806813	35870022	148	1.55e-26
			1522	ENSG00000118702	GHRH	2691	20	35879489	35890238	4	NA
			1523	ENSG00000124116	WFDC3	140686	20	44376583	44420571	18	1.14e-08
			1524	ENSG00000101457	DNTTIP1	116092	20	44420576	44440066	20	1.03e-08
			1525	ENSG00000175063	UBE2C	11065	20	44441215	44445596	15	4.16e-09
			1526	ENSG00000101470	TNNC2	7125	20	44451853	44462384	13	2.63e-09
			1527	ENSG00000124104	SNX21	90203	20	44462449	44471914	15	2.63e-09
			1528	ENSG00000101473	ACOT8	10005	20	44470360	44486045	16	4.61e-09
			1529	ENSG00000132801	ZSWIM3	140831	20	44486256	44507761	20	3.5e-08
			1530	ENSG00000168612	ZSWIM1	90204	20	44509866	44513905	13	3.5e-08
			1531	ENSG00000149634	SPATA25	128497	20	44515128	44516274	9	7.23e-07
			1532	ENSG00000124257	NEURL2	140825	20	44517264	44519926	7	7.23e-07
			1533	ENSG00000064601	CTSA	5476	20	44518783	44527459	4	7.35e-07
			1534	ENSG00000100979	PLTP	5360	20	44527399	44540794	1	7.64e-07
			1535	ENSG00000124198	ARFGEF2	10564	20	47538427	47653230	101	7.15e-07
			1536	ENSG00000124207	CSE1L	1434	20	47662849	47713489	21	3.71e-07
			1537	ENSG00000124214	STAU1	6780	20	47729878	47804904	53	1.02e-08
			1538	ENSG00000124228	DDX27	55661	20	47835884	47860614	63	4.99e-09
			1539	ENSG00000124201	ZNFX1	57169	20	47854483	47894963	81	4.99e-09
			1540	ENSG00000124216	SNAI1	6615	20	48599536	48605423	34	1.38e-09
			1541	ENSG00000087460	GNAS	2778	20	57414773	57486247	52	5.78e-44
			1542	ENSG00000258366	RTEL1	51750	20	62289163	62328416	19	NA
			1543	ENSG00000026036	RTEL1-TNFRSF6B	NA	20	62290653	62330037	20	NA
			1544	ENSG00000243509	TNFRSF6B	8771	20	62328021	62330037	20	NA
			1545	ENSG00000101246	ARFRP1	10139	20	62329996	62339377	43	4.6e-08
			1546	ENSG00000197114	ZGPAT	84619	20	62338817	62367494	99	4.5e-08
			1547	ENSG00000273154	RP4-583P15.15	54923	20	62340216	62370456	109	4.5e-08
			1548	ENSG00000203896	LIME1	54923	20	62366815	62370456	58	4.5e-08
			1549	ENSG00000273047	RP4-583P15.14	NA	20	62369623	62371751	55	4.5e-08
			1550	ENSG00000125520	SLC2A4RG	56731	20	62371214	62374858	61	4.5e-08
			1551	ENSG00000130584	ZBTB46	140685	20	62375019	62462597	48	9.76e-08
			1552	ENSG00000185133	INPP5J	27124	22	31518717	31530682	3	NA
			1553	ENSG00000100078	PLA2G3	50487	22	31530795	31536593	9	NA
			1554	ENSG00000138942	RNF185	91445	22	31556168	31603005	38	6.66e-08
			1555	ENSG00000182541	LIMK2	3985	22	31608225	31676066	47	4.17e-08
			1556	ENSG00000100100	PIK3IP1	113791	22	31677579	31688520	22	4.97e-08
			1557	ENSG00000100105	PATZ1	23598	22	31721790	31742218	27	1.86e-08
			1558	ENSG00000213888	AC005003.1	NA	22	31742875	31744670	18	1.86e-08
			1559	ENSG00000185666	SYN3	8224	22	32908539	33454358	128	4.31e-50
			1560	ENSG00000100373	UPK3A	7380	22	45680863	45691755	5	NA
			1561	ENSG00000100376	FAM118A	55007	22	45704849	45737836	48	6.46e-08
			1562	ENSG00000077935	SMC1B	27127	22	45739944	45809500	54	1.18e-08
			1563	ENSG00000128408	RIBC2	26150	22	45809572	45828376	10	NA
			Abbreviations: No., number; ENSG, Ensembl gene ID; Symbol, gene symbol; EntrezID, entrez ID (if available); Chr, chromosome; Start, starting position of the gene; End, ending position of the gene; posMapSNPs, number of SNPs mapped to gene based on positional mapping; minGwasP, the minimum P-value of mapped SNPs; LD, linkage disequilibrium; SNP, single nucleotide polymorphism; FUMA, Functional Map…
			All genomic coordinates were based on the GRCh37 reference genome.
			SNP-based annotation of body height susceptibility genes was performed using the SNP2GENE function in the FUMA web application (https://fuma.ctglab.nl/) (PMID: 25885710; 29184056), which mapped genes from body height GWAS summary statistics.
			Independent significant SNPs were identified using a genome-wide significance threshold of P < 5E-08, while candidate SNPs in linkage disequilibrium (LD) were selected with a P-value < 0.05. To define independence and lead SNPs, r² thresholds of ≥ 0.6 and ≥ 0.1 were applied, respectively. Genomic loci were merged if the distance between LD blocks was less than 250 kb. The analysis was based on th…
			We conducted a GWAS meta-analysis of [TWB5]HEIGHT and [KoGES]HEIGHT summary statistics for body height, generating [TWB5+KoGES]HEIGHT summary statistics.
			We conducted a genome-wide association study (GWAS) and generated the [TWB5]HEIGHT summary statistics.
			[KoGES]HEIGHT GWAS summary statistics were obtained from the KoGES database (https://koges.leelabsg.org/pheno/KoGES_HEIGHT).
