# Supplementary material for: Unraveling the genetic links between stature and disease in East Asians: A multi-biobank genetic correlation and risk prediction study
Source: PLoS Genet. 2026 Mar 13;22(3):e1012030. doi: 10.1371/journal.pgen.1012030 (PMC13001983; doi:10.1371/journal.pgen.1012030)
Supplement: S41 Table — (XLSX) [file pgen.1012030.s057.xlsx]

## Sheet: S41
		S41 Table. Gene-based GWAS analysis identified 967 body height susceptibility genes in Han Taiwanese and Korean cohorts
		No.	ENSG	Symbol	Chr	Start	End	[TWB5+KoGES]HEIGHT
								NSNPS	NPARAM	N	ZSTAT	P
		1	ENSG00000054523	KIF1B	1	10270863	10441661	208	8	192323	5.2794	6.4821e-08
		2	ENSG00000162493	PDPN	1	13909960	13944452	63	16	192083	5.7237	5.2114e-09
		3	ENSG00000117122	MFAP2	1	17300997	17307330	3	1	191399	6.1094	5e-10
		4	ENSG00000159363	ATP13A2	1	17312453	17338423	7	2	192081	7.5896	1.6043e-14
		5	ENSG00000117118	SDHB	1	17345217	17380665	39	3	192207	7.6479	1.0214e-14
		6	ENSG00000117115	PADI2	1	17393256	17445948	77	2	192165	6.9875	1.399e-12
		7	ENSG00000131914	LIN28A	1	26737269	26756213	10	3	192120	6.5034	3.9252e-11
		8	ENSG00000117682	DHDDS	1	26758773	26797785	33	5	192393	4.8333	6.7157e-07
		9	ENSG00000184007	PTP4A2	1	32372022	32410457	8	2	191963	4.6035	2.0768e-06
		10	ENSG00000185090	MANEAL	1	38259474	38266809	2	1	192042	5.5521	1.4111e-08
		11	ENSG00000196449	YRDC	1	38268616	38273857	10	2	192235	4.6136	1.9786e-06
		12	ENSG00000197982	C1orf122	1	38272651	38275126	1	1	192430	5.626	9.22e-09
		13	ENSG00000188786	MTF1	1	38275239	38325292	33	5	192243	5.4349	2.742e-08
		14	ENSG00000204084	INPP5B	1	38326369	38412729	65	8	191547	6.2539	2.0015e-10
		15	ENSG00000183431	SF3A3	1	38422647	38456593	10	2	191618	6.0612	6.7562e-10
		16	ENSG00000126107	HECTD3	1	45468212	45477001	7	2	192062	5.2892	6.1418e-08
		17	ENSG00000162415	ZSWIM5	1	45482071	45771881	308	11	192351	6.0168	8.8951e-10
		18	ENSG00000070759	TESK2	1	45809555	45956872	254	13	192154	6.9821	1.4545e-12
		19	ENSG00000132763	MMACHC	1	45965725	45976739	17	4	191908	7.0087	1.2026e-12
		20	ENSG00000117450	PRDX1	1	45976708	45988719	28	4	192285	5.3922	3.4797e-08
		21	ENSG00000117448	AKR1A1	1	46016215	46035721	35	4	192166	6.2303	2.328e-10
		22	ENSG00000132780	NASP	1	46049518	46084566	69	4	192502	5.0553	2.1481e-07
		23	ENSG00000159588	CCDC17	1	46085716	46089729	10	2	192507	6.1094	5e-10
		24	ENSG00000159592	GPBP1L1	1	46092976	46153785	60	5	192486	6.6235	1.7543e-11
		25	ENSG00000086015	MAST2	1	46252659	46501796	401	11	192485	6.835	4.0996e-12
		26	ENSG00000117461	PIK3R3	1	46505812	46642160	199	15	192394	5.8639	2.2602e-09
		27	ENSG00000162365	CYP4A22	1	47603107	47615413	17	4	192221	4.6182	1.9359e-06
		28	ENSG00000186564	FOXD2	1	47901689	47906363	6	3	192036	5.7472	4.5375e-09
		29	ENSG00000186094	AGBL4	1	48998527	50489585	1491	49	192352	4.7179	1.1914e-06
		30	ENSG00000185104	FAF1	1	50905150	51425935	381	11	192442	7.3102	1.3341e-13
		31	ENSG00000123080	CDKN2C	1	51426417	51440305	5	2	192311	6.3802	8.8448e-11
		32	ENSG00000204006	C1orf185	1	51567906	51613752	56	2	192441	6.6046	1.9934e-11
		33	ENSG00000123091	RNF11	1	51701943	51739127	15	3	192079	7.7197	5.8287e-15
		34	ENSG00000085831	TTC39A	1	51752930	51810788	24	5	191852	7.8659	1.8319e-15
		35	ENSG00000174332	GLIS1	1	53971910	54199877	240	24	192049	5.1395	1.3771e-07
		36	ENSG00000152763	WDR78	1	67278568	67390570	72	12	192178	5.1028	1.6736e-07
		37	ENSG00000198160	MIER1	1	67390578	67454302	78	5	192421	5.1502	1.3011e-07
		38	ENSG00000116704	SLC35D1	1	67465015	67519782	114	9	192167	4.532	2.9208e-06
		39	ENSG00000065243	PKN2	1	89149905	89301938	232	14	192372	7.1863	3.3279e-13
		40	ENSG00000137947	GTF2B	1	89318615	89357627	63	5	192240	6.6603	1.3667e-11
		41	ENSG00000137944	CCBL2	1	89401456	89458636	118	8	192201	6.1094	5e-10
		42	ENSG00000213516	RBMXL1	1	89445139	89458643	7	3	191033	5.7466	4.5524e-09
		43	ENSG00000060718	COL11A1	1	103342023	103574052	296	9	192243	6.0458	7.4354e-10
		44	ENSG00000007341	ST7L	1	113066140	113163447	117	8	192289	4.5801	2.3241e-06
		45	ENSG00000155363	MOV10	1	113215763	113243368	45	6	192388	4.7331	1.1055e-06
		46	ENSG00000155761	SPAG17	1	118496484	118727846	272	11	192111	5.1716	1.1607e-07
		47	ENSG00000131781	FMO5	1	146646930	146714700	80	10	191988	5.6682	7.2138e-09
		48	ENSG00000131778	CHD1L	1	146714291	146767443	125	12	192378	6.7793	6.038e-12
		49	ENSG00000014914	MTMR11	1	149900543	149908791	2	1	192256	6.1094	5e-10
		50	ENSG00000163113	OTUD7B	1	149909705	149982625	10	1	192520	6.1094	5e-10
		51	ENSG00000023902	PLEKHO1	1	150121373	150136916	2	1	190888	5.5179	1.7154e-08
		52	ENSG00000143442	POGZ	1	151375200	151431941	68	8	192266	5.0069	2.766e-07
		53	ENSG00000184330	S100A7A	1	153389000	153395701	1	1	190966	5.2578	7.29e-08
		54	ENSG00000197959	DNM3	1	171810621	172387606	843	49	192137	7.6245	1.2251e-14
		55	ENSG00000116183	PAPPA2	1	176432307	176814735	301	17	192305	6.7877	5.6984e-12
		56	ENSG00000152092	ASTN1	1	176826438	177134109	297	25	192083	7.6267	1.2043e-14
		57	ENSG00000135862	LAMC1	1	182992595	183114727	289	6	192488	6.3222	1.2893e-10
		58	ENSG00000116698	SMG7	1	183441351	183567381	126	16	192287	4.5737	2.3962e-06
		59	ENSG00000198756	COLGALT2	1	183898796	184006863	155	16	192052	5.7642	4.1022e-09
		60	ENSG00000198860	TSEN15	1	184020811	184043346	11	2	191811	6.3392	1.1546e-10
		61	ENSG00000152104	PTPN14	1	214522039	214725792	355	25	192023	7.4364	5.174e-14
		62	ENSG00000092969	TGFB2	1	218519577	218617961	108	17	192265	6.9599	1.7024e-12
		63	ENSG00000172059	KLF11	2	10182976	10194963	6	1	192339	6.1094	5e-10
		64	ENSG00000205795	CYS1	2	10196907	10221071	30	3	191284	6.5934	2.1488e-11
		65	ENSG00000084676	NCOA1	2	24714783	24993571	310	14	192118	5.2566	7.3387e-08
		66	ENSG00000138092	CENPO	2	25016005	25045245	43	7	192384	7.3167	1.2707e-13
		67	ENSG00000138031	ADCY3	2	25042038	25142708	168	13	192191	7.5831	1.6875e-14
		68	ENSG00000115137	DNAJC27	2	25166505	25194963	23	2	192194	4.5804	2.3208e-06
		69	ENSG00000084710	EFR3B	2	25264999	25378243	84	9	191595	4.9319	4.0725e-07
		70	ENSG00000084734	GCKR	2	27719709	27746554	24	4	192001	6.6795	1.1988e-11
		71	ENSG00000233438	AC109829.1	2	27760253	27790011	9	2	192097	7.3261	1.1852e-13
		72	ENSG00000221843	C2orf16	2	27799389	27805588	3	2	192176	6.2008	2.8095e-10
		73	ENSG00000243943	ZNF512	2	27805897	27858041	35	6	192209	6.4905	4.2773e-11
		74	ENSG00000162959	MEMO1	2	32090129	32236299	115	5	192345	5.1446	1.3405e-07
		75	ENSG00000162961	DPY30	2	32092878	32264881	134	6	192276	5.1714	1.1614e-07
		76	ENSG00000152683	SLC30A6	2	32390933	32449448	42	7	192078	4.7456	1.0394e-06
		77	ENSG00000049323	LTBP1	2	33172039	33624576	581	28	192165	5.4005	3.323e-08
		78	ENSG00000217075	AC007401.2	2	36758948	36779411	9	4	191870	4.8866	5.1299e-07
		79	ENSG00000171055	FEZ2	2	36778570	36873230	53	8	191594	4.9646	3.4425e-07
		80	ENSG00000003509	NDUFAF7	2	37458774	37480546	31	5	191565	5.2233	8.7899e-08
		81	ENSG00000115825	PRKD3	2	37477645	37551951	48	6	191709	5.3109	5.4535e-08
		82	ENSG00000138032	PPM1B	2	44395108	44471523	37	4	191520	4.9967	2.916e-07
		83	ENSG00000068724	TTC7A	2	47143296	47303276	151	23	192044	5.4106	3.1403e-08
		84	ENSG00000115355	CCDC88A	2	55514978	55647057	201	13	192312	7.4849	3.5805e-14
		85	ENSG00000163001	CCDC104	2	55746740	55773015	22	4	191513	5.5867	1.1573e-08
		86	ENSG00000138041	SMEK2	2	55774428	55846015	86	12	192096	6.4808	4.5617e-11
		87	ENSG00000138035	PNPT1	2	55861400	55921045	90	8	191852	4.7765	8.9183e-07
		88	ENSG00000115380	EFEMP1	2	56093102	56151274	61	12	192196	6.1094	5e-10
		89	ENSG00000162929	KIAA1841	2	61293006	61391960	93	9	192006	5.6208	9.5064e-09
		90	ENSG00000237651	C2orf74	2	61372243	61391964	36	3	192219	5.7815	3.7018e-09
		91	ENSG00000173209	AHSA2	2	61404553	61418338	12	6	191756	5.1376	1.3911e-07
		92	ENSG00000115464	USP34	2	61414598	61697904	296	16	191776	4.6181	1.9363e-06
		93	ENSG00000243667	WDR92	2	68350068	68384692	29	5	191543	4.7736	9.0462e-07
		94	ENSG00000273398	RP11-474G23.1	2	68358370	68488362	103	9	191897	4.5284	2.9715e-06
		95	ENSG00000169604	ANTXR1	2	69240310	69476459	305	37	191720	6.6341	1.6327e-11
		96	ENSG00000124370	MCEE	2	71336814	71357369	31	5	191790	7.402	6.7057e-14
		97	ENSG00000124374	PAIP2B	2	71409869	71454213	39	5	191771	7.7592	4.2744e-15
		98	ENSG00000075292	ZNF638	2	71503691	71662199	224	10	192202	7.7338	5.218e-15
		99	ENSG00000135636	DYSF	2	71680852	71913898	183	33	191986	6.1094	5e-10
		100	ENSG00000003137	CYP26B1	2	72356367	72375167	7	3	191998	4.6611	1.5729e-06
		101	ENSG00000159374	M1AP	2	74785010	74875465	18	6	191906	4.9527	3.6593e-07
		102	ENSG00000172071	EIF2AK3	2	88856259	88927094	14	3	192450	7.7887	3.3862e-15
		103	ENSG00000153574	RPIA	2	88991162	89050452	23	4	192213	7.6944	7.1054e-15
		104	ENSG00000114988	LMAN2L	2	97371666	97405801	7	3	192433	6.4371	6.0898e-11
		105	ENSG00000168754	FAM178B	2	97541620	97684175	175	16	192043	4.8671	5.661e-07
		106	ENSG00000196872	KIAA1211L	2	99410309	99552722	217	21	192102	4.9657	3.4223e-07
		107	ENSG00000074047	GLI2	2	121493199	121750229	30	7	191771	5.8268	2.8252e-09
		108	ENSG00000121988	ZRANB3	2	135894486	136288806	277	9	192343	4.8503	6.1653e-07
		109	ENSG00000048991	R3HDM1	2	136289025	136482840	232	25	192394	4.837	6.5898e-07
		110	ENSG00000078098	FAP	2	163027194	163101661	73	4	191859	5.0454	2.263e-07
		111	ENSG00000115419	GLS	2	191745553	191830278	60	12	191961	7.6099	1.3711e-14
		112	ENSG00000138439	FAM117B	2	203499901	203634480	82	11	192027	5.0411	2.3149e-07
		113	ENSG00000231672	DIRC3	2	218148742	218621316	701	46	192221	7.3289	1.1602e-13
		114	ENSG00000127831	VIL1	2	219283815	219318018	13	2	191997	6.1964	2.8885e-10
		115	ENSG00000135913	USP37	2	219314974	219433084	144	6	192458	6.1094	5e-10
		116	ENSG00000144580	RQCD1	2	219433303	219461803	41	4	192515	6.1094	5e-10
		117	ENSG00000115556	PLCD4	2	219472488	219501907	31	3	192292	7.2945	1.4988e-13
		118	ENSG00000115568	ZNF142	2	219502639	219524378	24	2	192411	6.6548	1.4187e-11
		119	ENSG00000074582	BCS1L	2	219523487	219528166	8	1	192229	4.7469	1.0326e-06
		120	ENSG00000163481	RNF25	2	219528587	219537134	16	1	192036	5.7628	4.1356e-09
		121	ENSG00000163482	STK36	2	219536749	219567439	26	3	192360	6.7829	5.8897e-12
		122	ENSG00000135912	TTLL4	2	219575568	219620139	70	2	192471	6.4843	4.4587e-11
		123	ENSG00000135929	CYP27A1	2	219646472	219680016	36	3	192144	5.6574	7.6833e-09
		124	ENSG00000181378	CCDC108	2	219867568	219906249	18	3	191922	7.6767	8.1601e-15
		125	ENSG00000163501	IHH	2	219919142	219925189	8	3	192037	7.7234	5.6621e-15
		126	ENSG00000187736	NHEJ1	2	219940039	220025587	108	7	192151	6.1094	5e-10
		127	ENSG00000213901	SLC23A3	2	219940051	220035549	111	8	192140	7.5286	2.5646e-14
		128	ENSG00000158552	ZFAND2B	2	220059959	220074373	6	2	191608	5.3539	4.3046e-08
		129	ENSG00000115657	ABCB6	2	220074490	220083712	4	1	192407	5.6211	9.4861e-09
		130	ENSG00000198925	ATG9A	2	220074494	220094439	20	3	192397	5.608	1.0232e-08
		131	ENSG00000163516	ANKZF1	2	220094479	220101391	11	2	192363	6.3693	9.4956e-11
		132	ENSG00000163521	GLB1L	2	220101328	220110200	6	2	192473	6.1094	5e-10
		133	ENSG00000115661	STK16	2	220110177	220115059	4	1	192337	6.073	6.2779e-10
		134	ENSG00000127824	TUBA4A	2	220114433	220142892	27	2	192070	7.5121	2.9088e-14
		135	ENSG00000135924	DNAJB2	2	220143989	220151622	4	1	192523	5.3866	3.5895e-08
		136	ENSG00000115053	NCL	2	232318242	232348352	39	7	191928	6.1318	4.3448e-10
		137	ENSG00000163273	NPPC	2	232786530	232791113	1	1	190831	7.3233	1.21e-13
		138	ENSG00000144535	DIS3L2	2	232825955	233209060	354	18	192068	7.035	9.9663e-13
		139	ENSG00000115677	HDLBP	2	242166679	242256476	145	15	192369	5.2871	6.2131e-08
		140	ENSG00000168385	2025-09-02	2	242254515	242293442	62	11	192383	5.9466	1.3692e-09
		141	ENSG00000006607	FARP2	2	242295658	242434256	218	21	192276	6.3852	8.5604e-11
		142	ENSG00000070950	RAD18	3	8817088	9005457	183	22	191913	4.6243	1.8793e-06
		143	ENSG00000163703	CRELD1	3	9975506	9987097	9	2	191735	6.7458	7.6103e-12
		144	ENSG00000163704	PRRT3	3	9987226	9994078	9	2	192096	5.4092	3.1654e-08
		145	ENSG00000125037	EMC3	3	10004221	10052800	104	3	192357	5.2992	5.8163e-08
		146	ENSG00000177463	NR2C2	3	14989091	15095107	67	8	192015	4.9967	2.9162e-07
		147	ENSG00000136059	VILL	3	38029550	38048679	14	1	191357	5.015	2.652e-07
		148	ENSG00000187091	PLCD1	3	38048987	38071253	8	3	191178	5.8476	2.4937e-09
		149	ENSG00000160799	CCDC12	3	46963216	47023500	11	3	191267	7.4368	5.157e-14
		150	ENSG00000088727	KIF9	3	47269516	47324941	45	6	191944	8.0577	3.8858e-16
		151	ENSG00000114648	KLHL18	3	47324407	47388306	26	7	192046	6.4428	5.8644e-11
		152	ENSG00000076201	PTPN23	3	47422501	47454931	24	5	192360	6.9869	1.4049e-12
		153	ENSG00000114650	SCAP	3	47455203	47518616	34	4	192242	6.9706	1.578e-12
		154	ENSG00000163832	ELP6	3	47537130	47555251	7	2	192287	5.129	1.4563e-07
		155	ENSG00000164045	CDC25A	3	48198636	48229892	12	3	192108	5.5639	1.3189e-08
		156	ENSG00000164048	ZNF589	3	48282590	48340743	45	4	192213	5.7448	4.6025e-09
		157	ENSG00000172113	NME6	3	48334754	48343175	12	1	192238	5.5187	1.7074e-08
		158	ENSG00000229453	SPINK8	3	48348336	48369831	38	2	191979	5.5931	1.1153e-08
		159	ENSG00000164050	PLXNB1	3	48445261	48471594	15	2	191918	4.5541	2.6309e-06
		160	ENSG00000232112	TMA7	3	48481667	48485616	7	2	192084	4.631	1.8198e-06
		161	ENSG00000164053	ATRIP	3	48488114	48507115	9	2	191895	4.7673	9.3376e-07
		162	ENSG00000010327	STAB1	3	52529354	52558511	20	5	191894	6.1861	3.0836e-10
		163	ENSG00000168268	NT5DC2	3	52558386	52569070	17	3	192365	7.6175	1.2934e-14
		164	ENSG00000168273	SMIM4	3	52568029	52613253	49	2	192296	7.4343	5.2569e-14
		165	ENSG00000163939	PBRM1	3	52579368	52719933	164	3	192401	7.5002	3.1863e-14
		166	ENSG00000163938	GNL3	3	52715172	52728508	15	3	192457	6.2008	2.8081e-10
		167	ENSG00000016864	GLT8D1	3	52728505	52740048	9	2	192214	7.5121	2.9088e-14
		168	ENSG00000114902	SPCS1	3	52738971	52742182	4	1	192006	6.6137	1.8739e-11
		169	ENSG00000114904	NEK4	3	52744800	52804965	56	2	191994	7.0916	6.6269e-13
		170	ENSG00000055957	ITIH1	3	52811603	52826078	19	2	192509	6.961	1.6894e-12
		171	ENSG00000055955	ITIH4	3	52846991	52865495	20	3	192407	5.9344	1.4744e-09
		172	ENSG00000243696	RP5-966M1.6	3	52847298	52869745	31	4	192388	6.3137	1.3619e-10
		173	ENSG00000248592	TMEM110-MUSTN1	3	52867137	52931578	97	7	191766	5.9483	1.3548e-09
		174	ENSG00000213533	TMEM110	3	52870235	52931612	90	7	191731	6.1069	5.0784e-10
		175	ENSG00000163935	SFMBT1	3	52937588	53080766	216	17	192119	6.1843	3.1195e-10
		176	ENSG00000272305	RP11-894J14.5	3	53003135	53133469	229	20	192088	6.1094	5e-10
		177	ENSG00000163933	RFT1	3	53122499	53164478	71	5	192126	6.7013	1.0327e-11
		178	ENSG00000144730	IL17RD	3	57124010	57204334	96	10	191892	5.5866	1.1576e-08
		179	ENSG00000163635	ATXN7	3	63850233	63989138	67	13	192112	4.7043	1.2738e-06
		180	ENSG00000163602	RYBP	3	72420976	72496069	11	6	191962	7.8357	2.3315e-15
		181	ENSG00000206538	VGLL3	3	86987119	87040269	70	5	192297	6.222	2.454e-10
		182	ENSG00000144857	BOC	3	112929850	113006303	127	18	192231	7.2805	1.6631e-13
		183	ENSG00000206530	WDR52	3	113005777	113160457	286	13	192412	5.9751	1.1495e-09
		184	ENSG00000072858	SIDT1	3	113251143	113348425	157	16	192196	4.9827	3.1354e-07
		185	ENSG00000181722	ZBTB20	3	114056941	114866118	370	55	192030	4.797	8.0541e-07
		186	ENSG00000160145	KALRN	3	123798870	124445172	905	74	191940	4.8692	5.6023e-07
		187	ENSG00000169704	GP9	3	128779610	128781249	2	1	191693	4.7715	9.1432e-07
		188	ENSG00000172780	RAB43	3	128806412	128841644	7	4	191839	6.5913	2.1792e-11
		189	ENSG00000261796	ISY1-RAB43	3	128806418	128879879	14	7	191749	7.8865	1.5543e-15
		190	ENSG00000240682	ISY1	3	128846258	128880136	7	4	191659	6.7328	8.32e-12
		191	ENSG00000181789	COPG1	3	128968449	128996614	61	2	192460	6.5807	2.3417e-11
		192	ENSG00000183624	HMCES	3	128997671	129025029	40	2	192402	6.5985	2.0765e-11
		193	ENSG00000184897	H1FX	3	129033615	129035120	2	1	192291	5.0045	2.8006e-07
		194	ENSG00000163785	RYK	3	133784147	133969689	302	10	192243	8.3087	4.8376e-17
		195	ENSG00000114019	AMOTL2	3	134074716	134094321	10	1	192097	4.5471	2.7196e-06
		196	ENSG00000129055	ANAPC13	3	134196548	134205558	15	2	192255	5.9719	1.1728e-09
		197	ENSG00000182923	CEP63	3	134204585	134293859	150	3	192463	6.5321	3.2433e-11
		198	ENSG00000154928	EPHB1	3	134316643	134979309	639	62	192110	5.2035	9.7781e-08
		199	ENSG00000174611	KY	3	134321980	134370478	76	3	192284	5.9312	1.5039e-09
		200	ENSG00000177311	ZBTB38	3	141043055	141168634	129	17	192257	6.9896	1.3785e-12
		201	ENSG00000155903	RASA2	3	141205889	141334184	179	8	192492	7.0201	1.1085e-12
		202	ENSG00000018408	WWTR1	3	149235022	149454501	292	21	191853	6.8762	3.0744e-12
		203	ENSG00000114744	COMMD2	3	149456257	149470286	25	4	192375	5.9567	1.2871e-09
		204	ENSG00000197415	VEPH1	3	156977531	157251408	546	30	191974	6.5927	2.16e-11
		205	ENSG00000174891	RSRC1	3	157823644	158263519	944	17	192333	6.7516	7.3114e-12
		206	ENSG00000085276	MECOM	3	168801287	169381406	831	75	192102	8.0244	5.0995e-16
		207	ENSG00000075420	FNDC3B	3	171757418	172119455	222	26	191781	7.6214	1.2546e-14
		208	ENSG00000121853	GHSR	3	172162923	172166246	3	1	192471	6.0906	5.6256e-10
		209	ENSG00000228804	RP11-211G3.3	3	187420101	187451637	64	8	192004	7.7866	3.4417e-15
		210	ENSG00000113916	BCL6	3	187439165	187463515	39	6	192052	6.1094	5e-10
		211	ENSG00000163950	SLBP	4	1694527	1714282	24	4	192289	4.8303	6.8179e-07
		212	ENSG00000168936	TMEM129	4	1717679	1723085	22	4	192255	5.1605	1.2315e-07
		213	ENSG00000013810	TACC3	4	1723227	1746898	107	9	192376	5.4635	2.3348e-08
		214	ENSG00000071127	WDR1	4	10075963	10118573	66	12	191300	4.8669	5.6672e-07
		215	ENSG00000178163	ZNF518B	4	10441498	10459034	25	4	192200	5.3614	4.1281e-08
		216	ENSG00000002549	LAP3	4	17578815	17609595	85	7	192130	5.0221	2.5553e-07
		217	ENSG00000118579	MED28	4	17616254	17635728	55	5	192388	4.7911	8.294e-07
		218	ENSG00000047662	FAM184B	4	17630929	17783135	243	19	192164	5.2467	7.7444e-08
		219	ENSG00000163257	DCAF16	4	17802278	17812381	16	4	192234	6.4358	6.1397e-11
		220	ENSG00000109805	NCAPG	4	17812525	17846485	51	6	192323	7.6965	6.9944e-15
		221	ENSG00000178177	LCORL	4	17842822	18023499	251	8	192287	7.5002	3.1863e-14
		222	ENSG00000134851	TMEM165	4	56262124	56319564	91	7	192413	5.6767	6.8679e-09
		223	ENSG00000134852	CLOCK	4	56294070	56413305	275	6	192447	6.2712	1.7913e-10
		224	ENSG00000163440	PDCL2	4	56422692	56458379	81	5	191699	5.9596	1.2639e-09
		225	ENSG00000084093	REST	4	57774075	57802010	45	7	192095	7.7543	4.4409e-15
		226	ENSG00000084092	NOA1	4	57829536	57844989	31	7	191774	6.4381	6.0485e-11
		227	ENSG00000047315	POLR2B	4	57843888	57897334	83	12	192413	6.1094	5e-10
		228	ENSG00000163453	IGFBP7	4	57896939	57976551	148	21	192242	5.2114	9.3717e-08
		229	ENSG00000156140	ADAMTS3	4	73146686	73434516	202	11	191805	6.1094	5e-10
		230	ENSG00000197826	C4orf22	4	81256874	81884910	574	21	192056	5.8335	2.7136e-09
		231	ENSG00000151247	EIF4E	4	99792835	99851788	60	4	191637	5.5385	1.525e-08
		232	ENSG00000168769	TET2	4	106067032	106200973	111	13	192410	7.2646	1.8713e-13
		233	ENSG00000123737	EXOSC9	4	122722472	122738176	29	6	192382	5.5756	1.2337e-08
		234	ENSG00000145386	CCNA2	4	122737599	122745087	10	3	192288	5.1057	1.6482e-07
		235	ENSG00000138686	BBS7	4	122745595	122791652	36	7	192328	5.3426	4.5813e-08
		236	ENSG00000138741	TRPC3	4	122800182	122872909	47	6	191732	5.1585	1.2449e-07
		237	ENSG00000170917	NUDT6	4	123809852	123844123	41	5	192182	5.4247	2.9027e-08
		238	ENSG00000145375	SPATA5	4	123844229	124240605	611	15	192090	6.2846	1.6434e-10
		239	ENSG00000153147	SMARCA5	4	144434616	144478639	20	3	191896	6.4928	4.2129e-11
		240	ENSG00000164161	HHIP	4	145567173	145666423	84	6	191742	6.1094	5e-10
		241	ENSG00000164162	ANAPC10	4	145888264	146019693	63	8	192219	5.3984	3.3627e-08
		242	ENSG00000164163	ABCE1	4	146019084	146050331	8	2	192231	7.4187	5.9119e-14
		243	ENSG00000164164	OTUD4	4	146031990	146101313	19	7	192034	6.9966	1.311e-12
		244	ENSG00000151718	WWC2	4	184020446	184241930	121	21	191944	6.113	4.8878e-10
		245	ENSG00000185758	CLDN24	4	184242917	184243579	1	1	190674	4.8314	6.78e-07
		246	ENSG00000164190	NIPBL	5	36876861	37066515	129	14	191916	7.6716	8.4932e-15
		247	ENSG00000197603	C5orf42	5	37106330	37249530	106	8	191972	5.6733	7.004e-09
		248	ENSG00000112964	GHR	5	42423879	42721979	252	18	192119	7.3874	7.4885e-14
		249	ENSG00000198865	CCDC152	5	42756903	42802462	94	8	192316	6.1094	5e-10
		250	ENSG00000250722	SEPP1	5	42799982	42887494	151	15	191882	6.1094	5e-10
		251	ENSG00000145649	GZMA	5	54398476	54406080	5	1	191653	6.5623	2.6492e-11
		252	ENSG00000164287	CDC20B	5	54408799	54469005	90	6	192012	6.6264	1.7204e-11
		253	ENSG00000164294	GPX8	5	54455946	54462899	10	2	191790	5.2096	9.4627e-08
		254	ENSG00000234602	MCIDAS	5	54515442	54523143	10	2	191475	5.2232	8.7912e-08
		255	ENSG00000067248	DHX29	5	54552073	54603550	44	5	191411	4.959	3.543e-07
		256	ENSG00000039123	SKIV2L2	5	54603588	54721409	194	6	192175	5.0213	2.5663e-07
		257	ENSG00000067113	PPAP2A	5	54720682	54830878	200	9	192310	5.5543	1.3938e-08
		258	ENSG00000177058	SLC38A9	5	54921673	55069022	383	11	192400	7.7416	4.9096e-15
		259	ENSG00000152670	DDX4	5	55033845	55112985	63	6	192376	5.5193	1.7018e-08
		260	ENSG00000095015	MAP3K1	5	56111401	56191979	126	12	192394	5.8851	1.9889e-09
		261	ENSG00000155542	SETD9	5	56205087	56221359	29	4	192514	5.2515	7.5445e-08
		262	ENSG00000113448	PDE4D	5	58264865	59817947	1941	119	192085	4.7792	8.7991e-07
		263	ENSG00000049192	ADAMTS6	5	64444563	64777747	411	31	192005	9.4354	1.9477e-21
		264	ENSG00000145675	PIK3R1	5	67511548	67597649	50	8	192023	4.7168	1.1977e-06
		265	ENSG00000178175	ZNF366	5	71738479	71803554	73	5	192075	5.961	1.2533e-09
		266	ENSG00000083312	TNPO1	5	72112139	72212560	122	11	192089	5.0091	2.7349e-07
		267	ENSG00000085365	SCAMP1	5	77656339	77776562	231	12	192338	5.3609	4.1415e-08
		268	ENSG00000164329	PAPD4	5	78907943	78982471	118	5	192375	6.0456	7.4435e-10
		269	ENSG00000134982	APC	5	112043195	112181936	147	11	192265	6.7474	7.5261e-12
		270	ENSG00000258864	CTC-554D6.1	5	112162910	112203279	73	6	192191	6.062	6.7222e-10
		271	ENSG00000272869	CTC-487M23.8	5	112196885	112228776	75	6	191992	6.2382	2.2129e-10
		272	ENSG00000153037	SRP19	5	112196919	112205485	30	4	191841	6.115	4.8286e-10
		273	ENSG00000129625	REEP5	5	112212084	112258236	87	6	192054	6.1315	4.3522e-10
		274	ENSG00000172795	DCP2	5	112312399	112356667	46	6	191897	6.658	1.3878e-11
		275	ENSG00000171444	MCC	5	112357796	112824527	1204	44	192257	5.0674	2.0164e-07
		276	ENSG00000151304	SRFBP1	5	121297656	121411265	171	4	192410	6.1061	5.1036e-10
		277	ENSG00000113083	LOX	5	121398890	121413980	16	2	192179	5.2743	6.6648e-08
		278	ENSG00000168944	CEP120	5	122680579	122759286	128	7	192117	7.1025	6.1273e-13
		279	ENSG00000069011	PITX1	5	134363425	134370503	4	2	192318	4.7628	9.5473e-07
		280	ENSG00000131508	UBE2D2	5	138906016	139008018	68	4	192277	6.4191	6.8521e-11
		281	ENSG00000113211	PCDHB6	5	140529683	140532868	6	2	192099	5.4135	3.0902e-08
		282	ENSG00000145819	ARHGAP26	5	142149949	142608576	576	61	191877	7.7533	4.4751e-15
		283	ENSG00000181163	NPM1	5	170814120	170838141	43	4	192237	5.4772	2.1606e-08
		284	ENSG00000156427	FGF18	5	170846660	170884627	17	5	191773	4.7752	8.9782e-07
		285	ENSG00000185662	SMIM23	5	171212876	171221602	21	4	191703	6.0576	6.9068e-10
		286	ENSG00000164463	CREBRF	5	172483355	172566291	88	5	192360	5.3468	4.4756e-08
		287	ENSG00000113734	BNIP1	5	172571445	172591390	20	3	192107	5.6669	7.2694e-09
		288	ENSG00000165671	NSD1	5	176560026	176727216	108	6	192446	4.7321	1.1112e-06
		289	ENSG00000087116	ADAMTS2	5	178537852	178772431	76	12	192019	4.8053	7.7253e-07
		290	ENSG00000113269	RNF130	5	179338651	179499118	163	16	192042	5.5381	1.5287e-08
		291	ENSG00000131446	MGAT1	5	180217541	180242652	76	3	191570	5.5233	1.6632e-08
		292	ENSG00000112699	GMDS	6	1624041	2245926	534	48	191872	6.6371	1.5997e-11
		293	ENSG00000124782	RREB1	6	7107830	7252213	108	14	191948	5.213	9.2921e-08
		294	ENSG00000112337	SLC17A2	6	25912982	25930946	26	4	192544	6.0771	6.1172e-10
		295	ENSG00000124529	HIST1H4B	6	26027124	26027480	2	1	192466	5.3261	5.0176e-08
		296	ENSG00000137259	HIST1H2AB	6	26033320	26033796	2	1	192582	5.3013	5.7494e-08
		297	ENSG00000196532	HIST1H3C	6	26045639	26046097	1	1	192391	5.7106	5.63e-09
		298	ENSG00000187837	HIST1H1C	6	26055968	26056699	6	4	192290	4.5891	2.2261e-06
		299	ENSG00000010704	HFE	6	26087509	26098571	20	7	192518	6.8479	3.7467e-12
		300	ENSG00000197061	HIST1H4C	6	26104104	26104518	4	2	192229	5.6769	6.8593e-09
		301	ENSG00000187475	HIST1H1T	6	26107640	26108364	3	1	192583	6.1529	3.804e-10
		302	ENSG00000180596	HIST1H2BC	6	26115101	26124154	17	3	192537	4.6903	1.3642e-06
		303	ENSG00000180573	HIST1H2AC	6	26124373	26139344	31	6	192413	5.4956	1.9472e-08
		304	ENSG00000197409	HIST1H3D	6	26197068	26199521	10	3	192583	7.7695	3.9413e-15
		305	ENSG00000196866	HIST1H2AD	6	26199079	26199471	3	2	192587	6.1713	3.387e-10
		306	ENSG00000197846	HIST1H2BF	6	26199748	26200942	7	2	192548	7.634	1.138e-14
		307	ENSG00000198518	HIST1H4E	6	26204858	26206266	7	3	192169	7.2079	2.8416e-13
		308	ENSG00000187990	HIST1H2BG	6	26216428	26216872	4	2	192372	6.1094	5e-10
		309	ENSG00000124575	HIST1H1D	6	26234440	26235216	4	2	192588	6.1094	5e-10
		310	ENSG00000198327	HIST1H4F	6	26240561	26240976	2	1	192576	5.4874	2.04e-08
		311	ENSG00000158406	HIST1H4H	6	26281283	26285762	10	3	192409	7.7234	5.6621e-15
		312	ENSG00000197279	ZNF165	6	28048753	28057341	17	3	192488	4.9866	3.0723e-07
		313	ENSG00000196812	ZSCAN16	6	28092338	28097860	13	4	192555	4.5625	2.527e-06
		314	ENSG00000198315	ZKSCAN8	6	28109688	28127250	27	5	192493	4.8719	5.5277e-07
		315	ENSG00000137185	ZSCAN9	6	28192664	28201260	21	7	192545	5.3029	5.6994e-08
		316	ENSG00000204713	TRIM27	6	28870779	28891766	40	8	192526	5.5278	1.6218e-08
		317	ENSG00000204709	C6orf100	6	28911654	28912314	2	1	192446	5.6665	7.2858e-09
		318	ENSG00000197935	ZNF311	6	28962562	28973093	17	5	192563	5.7959	3.3981e-09
		319	ENSG00000204702	OR2J1	6	29068386	29069658	5	2	192585	6.1111	4.9468e-10
		320	ENSG00000204700	OR2J2	6	29141311	29142351	4	1	192409	6.0175	8.8583e-10
		321	ENSG00000112462	OR12D3	6	29341200	29343068	7	3	192580	6.234	2.2736e-10
		322	ENSG00000206344	HCG27	6	31165537	31171745	60	11	192535	5.0614	2.0804e-07
		323	ENSG00000204469	PRRC2A	6	31588497	31605548	39	12	192509	4.934	4.0275e-07
		324	ENSG00000204463	BAG6	6	31606805	31620482	25	10	192538	6.715	9.4065e-12
		325	ENSG00000204444	APOM	6	31620193	31625987	8	2	192584	6.2489	2.0671e-10
		326	ENSG00000204439	C6orf47	6	31626075	31628549	4	2	192580	5.9364	1.4567e-09
		327	ENSG00000204438	GPANK1	6	31629006	31634060	14	6	192583	6.5139	3.6619e-11
		328	ENSG00000204435	CSNK2B	6	31633013	31638120	8	4	192519	5.5124	1.7699e-08
		329	ENSG00000263020	CSNK2B-LY6G5B-1181	6	31633879	31641323	17	7	192547	6.1725	3.3599e-10
		330	ENSG00000240053	LY6G5B	6	31637944	31641553	14	6	192568	6.357	1.0287e-10
		331	ENSG00000204427	ABHD16A	6	31654726	31671221	26	8	192476	5.4369	2.7101e-08
		332	ENSG00000204422	XXbac-BPG32J3.20	6	31654739	31681849	45	12	192508	5.3947	3.4328e-08
		333	ENSG00000204424	LY6G6F	6	31674640	31685581	19	6	192559	5.9195	1.6142e-09
		334	ENSG00000250641	MEGT1	6	31674681	31685695	20	7	192553	5.9261	1.5506e-09
		335	ENSG00000255552	LY6G6E	6	31679548	31681842	4	2	192588	5.3104	5.47e-08
		336	ENSG00000244355	LY6G6D	6	31683133	31685581	6	3	192497	6.2968	1.5192e-10
		337	ENSG00000124493	GRM4	6	33989628	34123399	269	32	191981	5.7761	3.823e-09
		338	ENSG00000186577	C6orf1	6	34214157	34217247	3	1	192177	6.1094	5e-10
		339	ENSG00000272325	NUDT3	6	34247456	34360451	63	7	192170	6.1094	5e-10
		340	ENSG00000270800	RPS10-NUDT3	6	34256547	34393825	84	7	192216	6.1094	5e-10
		341	ENSG00000124614	RPS10	6	34385231	34393902	10	2	192383	6.1094	5e-10
		342	ENSG00000196821	C6orf106	6	34555065	34664636	142	11	192389	6.3875	8.429e-11
		343	ENSG00000124562	SNRPC	6	34725183	34741571	37	5	192462	4.8523	6.1027e-07
		344	ENSG00000065060	UHRF1BP1	6	34759857	34850915	178	11	192429	5.1484	1.3134e-07
		345	ENSG00000064995	TAF11	6	34845555	34855866	14	4	192060	6.0416	7.628e-10
		346	ENSG00000064999	ANKS1A	6	34857042	35059179	295	17	192292	5.4877	2.0355e-08
		347	ENSG00000124678	TCP11	6	35085848	35116387	75	9	192249	5.562	1.3337e-08
		348	ENSG00000146197	SCUBE3	6	35182190	35220856	36	4	192397	7.9414	9.992e-16
		349	ENSG00000065029	ZNF76	6	35226686	35263762	48	4	192263	6.1094	5e-10
		350	ENSG00000023892	DEF6	6	35265595	35289548	30	5	192305	7.7038	6.6058e-15
		351	ENSG00000146122	DAAM2	6	39760142	39872648	120	22	191883	4.591	2.206e-06
		352	ENSG00000112640	PPP2R5D	6	42952237	42980080	46	6	192215	6.362	9.9541e-11
		353	ENSG00000124733	MEA1	6	42979832	42981706	3	2	192339	5.4114	3.1268e-08
		354	ENSG00000124702	KLHDC3	6	42981951	42989036	7	2	192347	5.0286	2.4704e-07
		355	ENSG00000124541	RRP36	6	42989383	43001894	11	2	192133	6.4589	5.2718e-11
		356	ENSG00000044090	CUL7	6	43005355	43021683	21	6	191954	6.8043	5.0764e-12
		357	ENSG00000137171	KLC4	6	43008515	43042837	57	7	192141	7.0075	1.2129e-12
		358	ENSG00000112651	MRPL2	6	43021767	43027544	12	2	192453	5.5228	1.6686e-08
		359	ENSG00000112655	PTK7	6	43044006	43129457	75	12	192083	6.1786	3.2343e-10
		360	ENSG00000146216	TTBK1	6	43211418	43255997	31	5	191689	4.9881	3.0485e-07
		361	ENSG00000137204	SLC22A7	6	43263432	43273276	6	2	192514	4.653	1.636e-06
		362	ENSG00000146215	CRIP3	6	43267448	43276535	7	2	192525	4.6843	1.4049e-06
		363	ENSG00000171467	ZNF318	6	43274872	43337216	34	4	192319	4.7961	8.0901e-07
		364	ENSG00000196284	SUPT3H	6	44777054	45345690	596	10	192191	7.2401	2.2418e-13
		365	ENSG00000124813	RUNX2	6	45295894	45632086	456	37	191996	6.5535	2.81e-11
		366	ENSG00000198087	CD2AP	6	47445525	47594999	165	10	192334	6.8544	3.5817e-12
		367	ENSG00000164393	GPR111	6	47624172	47665533	23	3	192235	5.1662	1.1948e-07
		368	ENSG00000153294	GPR115	6	47653600	47689757	64	5	192050	5.0516	2.1901e-07
		369	ENSG00000082293	COL19A1	6	70576463	70919679	353	36	192078	4.8346	6.6708e-07
		370	ENSG00000118407	FILIP1	6	76001575	76203454	259	19	191939	5.3285	4.9507e-08
		371	ENSG00000112701	SENP6	6	76311225	76427997	269	17	192420	5.2889	6.1513e-08
		372	ENSG00000083123	BCKDHB	6	80816364	81055987	349	12	191928	6.0709	6.3578e-10
		373	ENSG00000112773	FAM46A	6	82201156	82462491	410	38	192188	4.9839	3.1159e-07
		374	ENSG00000112837	TBX18	6	85397069	85474237	85	7	192173	5.2021	9.8538e-08
		375	ENSG00000111880	RNGTT	6	89319985	89673348	449	7	192351	5.3691	3.9571e-08
		376	ENSG00000187772	LIN28B	6	105404923	105531207	48	9	192000	6.1094	5e-10
		377	ENSG00000135535	CD164	6	109687717	109703762	34	7	192440	5.3154	5.3207e-08
		378	ENSG00000185250	PPIL6	6	109711418	109762374	110	11	192340	6.0652	6.5889e-10
		379	ENSG00000135587	SMPD2	6	109761966	109765122	10	5	192104	4.8796	5.3148e-07
		380	ENSG00000135596	MICAL1	6	109765265	109787171	28	6	192253	5.0804	1.8828e-07
		381	ENSG00000198945	L3MBTL3	6	130334844	130462594	141	11	192307	7.5839	1.6764e-14
		382	ENSG00000079819	EPB41L2	6	131160487	131384462	287	19	192054	6.0159	8.945e-10
		383	ENSG00000112414	GPR126	6	142622991	142767403	123	13	192374	6.1094	5e-10
		384	ENSG00000091831	ESR1	6	151977826	152450754	1109	67	192324	9.4055	2.5899e-21
		385	ENSG00000146477	SLC22A3	6	160769300	160876014	163	14	192303	5.5781	1.2155e-08
		386	ENSG00000112541	PDE10A	6	165740776	166400091	604	81	192096	4.8088	7.5903e-07
		387	ENSG00000256391	SDIM1	6	166307330	166309725	2	1	192177	5.5454	1.466e-08
		388	ENSG00000174945	AMZ1	7	2719156	2815134	54	4	192178	6.1094	5e-10
		389	ENSG00000146535	GNA12	7	2767746	2883958	69	3	192267	7.5818	1.7042e-14
		390	ENSG00000048052	HDAC9	7	18126572	19042039	625	70	191933	5.044	2.279e-07
		391	ENSG00000153814	JAZF1	7	27870192	28220362	473	53	192146	5.5924	1.1199e-08
		392	ENSG00000106355	LSM5	7	32524951	32534895	13	2	191585	4.9891	3.0324e-07
		393	ENSG00000105778	AVL9	7	32535038	33078516	788	22	192182	5.4802	2.1239e-08
		394	ENSG00000170852	KBTBD2	7	32907784	32933743	17	4	192058	6.2388	2.2053e-10
		395	ENSG00000146674	IGFBP3	7	45951949	45961473	15	4	192137	7.3173	1.2651e-13
		396	ENSG00000106070	GRB10	7	50657760	50861159	445	22	192070	4.8666	5.6779e-07
		397	ENSG00000154997	2025-09-14	7	55861237	55930482	70	9	191826	5.3621	4.1137e-08
		398	ENSG00000249773	MRPS17	7	55954970	56022932	103	14	192222	5.5465	1.4575e-08
		399	ENSG00000178665	ZNF713	7	55955169	56009918	72	11	192277	5.3328	4.8364e-08
		400	ENSG00000146729	GBAS	7	56019486	56067874	102	14	191713	4.6717	1.4939e-06
		401	ENSG00000146733	PSPH	7	56078744	56119297	69	11	191718	5.6934	6.226e-09
		402	ENSG00000146731	CCT6A	7	56119323	56131682	20	5	191660	5.998	9.9865e-10
		403	ENSG00000164776	PHKG1	7	56148440	56160689	34	7	191892	5.0158	2.6403e-07
		404	ENSG00000106153	CHCHD2	7	56169262	56174269	10	4	192093	5.6245	9.3005e-09
		405	ENSG00000058091	CDK14	7	90095738	90839905	1186	45	192094	4.6843	1.4043e-06
		406	ENSG00000105810	CDK6	7	92234235	92465908	120	14	192169	5.3089	5.5151e-08
		407	ENSG00000059378	PARP12	7	139723544	139763521	13	1	192216	5.4515	2.4972e-08
		408	ENSG00000146918	NCAPG2	7	158424003	158497520	152	11	192055	5.0431	2.2906e-07
		409	ENSG00000164741	DLC1	8	12940870	13373167	1326	65	192280	5.1573	1.2526e-07
		410	ENSG00000147408	CSGALNACT1	8	19261672	19615540	414	30	191879	6.5554	2.7741e-11
		411	ENSG00000134013	LOXL2	8	23154702	23282841	448	35	192133	9.0081	1.0487e-19
		412	ENSG00000197217	ENTPD4	8	23243296	23315208	86	12	192122	7.118	5.4767e-13
		413	ENSG00000147437	GNRH1	8	25276776	25282170	4	2	192277	4.5974	2.1387e-06
		414	ENSG00000104756	KCTD9	8	25285366	25315992	56	4	192226	4.8603	5.8602e-07
		415	ENSG00000184661	CDCA2	8	25316513	25365436	94	6	191769	5.2361	8.1996e-08
		416	ENSG00000171320	ESCO2	8	27629466	27670157	122	7	192320	4.5652	2.4948e-06
		417	ENSG00000168300	PCMTD1	8	52730140	52811735	204	8	192489	4.9799	3.1808e-07
		418	ENSG00000181690	PLAG1	8	57073463	57123883	49	5	192258	6.1094	5e-10
		419	ENSG00000170791	CHCHD7	8	57124245	57131357	2	1	191775	5.5356	1.5506e-08
		420	ENSG00000170786	SDR16C5	8	57212569	57233335	6	3	191911	7.7731	3.8303e-15
		421	ENSG00000181195	PENK	8	57349233	57359293	29	6	191804	6.3139	1.3601e-10
		422	ENSG00000147697	GSDMC	8	130760442	130799134	41	4	192354	5.9078	1.7337e-09
		423	ENSG00000066827	ZFAT	8	135490031	135725292	295	16	192038	6.7751	6.217e-12
		424	ENSG00000185730	ZNF696	8	144371846	144380231	7	2	191626	5.2854	6.2705e-08
		425	ENSG00000184428	TOP1MT	8	144386554	144442149	53	6	191470	5.1716	1.1605e-07
		426	ENSG00000147854	UHRF2	9	6413151	6507054	86	6	191908	5.0114	2.7012e-07
		427	ENSG00000086062	B4GALT1	9	33104080	33167354	112	10	192278	5.1188	1.5375e-07
		428	ENSG00000159899	NPR2	9	35792151	35809729	20	3	191862	5.8888	1.9453e-09
		429	ENSG00000137098	SPAG8	9	35808042	35812269	3	1	192134	5.6407	8.4661e-09
		430	ENSG00000137103	TMEM8B	9	35814448	35854844	57	8	191932	6.0762	6.1525e-10
		431	ENSG00000204930	FAM221B	9	35816388	35828744	17	4	191941	5.3959	3.4096e-08
		432	ENSG00000099139	PCSK5	9	78505560	78977255	539	74	191993	4.921	4.3045e-07
		433	ENSG00000204446	C9orf170	9	89763559	89774471	27	3	192342	5.0195	2.5904e-07
		434	ENSG00000130222	GADD45G	9	92219928	92221470	2	1	192036	6.2708	1.796e-10
		435	ENSG00000196305	IARS	9	94972489	95056038	170	14	192440	4.7282	1.1327e-06
		436	ENSG00000198000	NOL8	9	95059640	95087918	51	6	192452	4.6395	1.7465e-06
		437	ENSG00000188312	CENPP	9	95087766	95382815	543	14	192464	4.6431	1.7165e-06
		438	ENSG00000127083	OMD	9	95176527	95186743	14	4	192461	4.6752	1.4686e-06
		439	ENSG00000175787	ZNF169	9	97021593	97063736	42	6	192060	5.5385	1.5257e-08
		440	ENSG00000130950	NUTM2F	9	97077605	97090926	3	1	191574	5.4903	2.0066e-08
		441	ENSG00000148110	HIATL1	9	97136833	97223324	82	6	192397	5.1371	1.3952e-07
		442	ENSG00000130957	FBP2	9	97321002	97356075	94	8	192220	5.3142	5.3559e-08
		443	ENSG00000165140	FBP1	9	97365415	97402531	55	7	191913	6.0749	6.2021e-10
		444	ENSG00000185920	PTCH1	9	98205262	98279339	131	16	191981	6.1094	5e-10
		445	ENSG00000268926	DKFZP434H0512	9	98534605	98537013	6	3	191793	5.763	4.1304e-09
		446	ENSG00000204291	COL15A1	9	101705461	101833069	180	26	192020	5.0859	1.8296e-07
		447	ENSG00000148143	ZNF462	9	109625378	109775915	111	19	192099	7.1038	6.0707e-13
		448	ENSG00000070061	IKBKAP	9	111629797	111696396	185	15	192197	5.5633	1.3238e-08
		449	ENSG00000119328	FAM206A	9	111696461	111713024	27	4	192413	4.8838	5.2026e-07
		450	ENSG00000119326	CTNNAL1	9	111704851	111775809	112	9	192224	5.3121	5.4189e-08
		451	ENSG00000106771	TMEM245	9	111777432	111882225	137	13	192281	5.5131	1.763e-08
		452	ENSG00000260230	FRRS1L	9	111892573	111929571	78	13	191816	4.9363	3.9815e-07
		453	ENSG00000136813	KIAA0368	9	114122972	114247025	183	11	191965	5.4948	1.9558e-08
		454	ENSG00000173258	ZNF483	9	114287439	114340124	55	9	192107	7.3383	1.0814e-13
		455	ENSG00000106868	SUSD1	9	114803065	114937688	127	29	191875	6.0949	5.474e-10
		456	ENSG00000119471	HSDL2	9	115142217	115234690	272	16	192163	5.5609	1.3422e-08
		457	ENSG00000230185	C9orf147	9	115196096	115249484	149	7	192237	4.7882	8.4158e-07
		458	ENSG00000165185	KIAA1958	9	115249127	115431677	247	19	192159	5.2295	8.4978e-08
		459	ENSG00000106780	MEGF9	9	123363091	123476748	62	3	192115	5.6737	6.9857e-09
		460	ENSG00000056586	RC3H2	9	125606835	125667620	54	7	192029	7.7806	3.6082e-15
		461	ENSG00000171448	ZBTB26	9	125677845	125693779	7	2	191772	7.0064	1.2227e-12
		462	ENSG00000011454	RABGAP1	9	125703112	125867145	186	12	192238	6.8879	2.8304e-12
		463	ENSG00000165209	STRBP	9	125871779	126030855	65	13	192062	7.3111	1.3245e-13
		464	ENSG00000107164	FUBP3	9	133454352	133513739	62	9	192332	7.8778	1.6653e-15
		465	ENSG00000165661	QSOX2	9	139098179	139137687	17	4	192286	6.1094	5e-10
		466	ENSG00000187134	AKR1C1	10	4934796	5025475	104	8	192213	4.8388	6.53e-07
		467	ENSG00000173848	NET1	10	5454514	5500426	119	8	192242	6.1929	2.9538e-10
		468	ENSG00000151468	CCDC3	10	12938627	13141652	322	36	191863	4.5851	2.2688e-06
		469	ENSG00000120539	MASTL	10	27443753	27475853	78	6	191904	4.6322	1.8089e-06
		470	ENSG00000150051	MKX	10	27961804	28034989	61	8	191537	5.511	1.7838e-08
		471	ENSG00000198964	SGMS1	10	52065360	52384923	440	21	191997	4.8671	5.6637e-07
		472	ENSG00000269700	AC069547.2	10	52152766	52154321	5	2	191374	5.0119	2.6942e-07
		473	ENSG00000150347	ARID5B	10	63661059	63856703	160	23	191943	4.8453	6.3215e-07
		474	ENSG00000204130	RUFY2	10	70100864	70167051	55	3	192201	6.2035	2.761e-10
		475	ENSG00000138346	DNA2	10	70173821	70231879	101	7	191872	6.1646	3.5326e-10
		476	ENSG00000122912	SLC25A16	10	70237756	70287231	91	6	191841	6.271	1.7934e-10
		477	ENSG00000138336	TET1	10	70320413	70454239	270	12	191949	7.8993	1.4022e-15
		478	ENSG00000060339	CCAR1	10	70480769	70552134	113	10	192421	5.7744	3.8605e-09
		479	ENSG00000138303	ASCC1	10	73856278	73976892	155	5	192178	6.5588	2.7121e-11
		480	ENSG00000166295	ANAPC16	10	73975787	73995618	23	2	191777	7.1003	6.2261e-13
		481	ENSG00000156650	KAT6B	10	76585340	76792380	188	22	191912	5.0631	2.0629e-07
		482	ENSG00000188716	DUPD1	10	76797594	76818272	42	9	192055	4.6718	1.493e-06
		483	ENSG00000079393	DUSP13	10	76854192	76868979	35	6	191604	4.5579	2.5832e-06
		484	ENSG00000108179	PPIF	10	81107225	81115093	7	1	192436	6.2558	1.977e-10
		485	ENSG00000180628	PCGF5	10	92979908	93044088	12	2	192317	5.7276	5.0933e-09
		486	ENSG00000196233	LCOR	10	98592017	98740800	35	6	192151	7.0989	6.2861e-13
		487	ENSG00000165886	UBTD1	10	99258625	99330966	81	10	191836	4.6369	1.7684e-06
		488	ENSG00000166024	R3HCC1L	10	99894387	100004654	39	5	192306	5.2569	7.327e-08
		489	ENSG00000138131	LOXL4	10	100007447	100028007	17	4	192311	4.7011	1.2937e-06
		490	ENSG00000155287	SLC25A28	10	101370282	101380366	15	2	192015	4.9529	3.6559e-07
		491	ENSG00000198018	ENTPD7	10	101419263	101465997	57	4	192392	5.1417	1.3615e-07
		492	ENSG00000119929	CUTC	10	101462315	101515891	47	7	192232	5.3082	5.5357e-08
		493	ENSG00000014919	COX15	10	101471601	101491857	28	5	192202	5.2206	8.9176e-08
		494	ENSG00000023839	ABCC2	10	101542489	101611949	64	5	192295	5.2697	6.8318e-08
		495	ENSG00000107554	DNMBP	10	101635334	101769676	178	12	192199	6.2447	2.1234e-10
		496	ENSG00000120054	CPN1	10	101801950	101841634	73	11	192044	5.2554	7.384e-08
		497	ENSG00000119906	FAM178A	10	102672326	102724893	26	4	191568	6.8575	3.5038e-12
		498	ENSG00000148842	CNNM2	10	104678050	104849978	358	20	192294	5.0979	1.7172e-07
		499	ENSG00000076685	NT5C2	10	104845940	104953056	208	18	192341	5.5985	1.0808e-08
		500	ENSG00000156374	PCGF6	10	105062553	105110891	35	8	192073	4.9561	3.5963e-07
		501	ENSG00000148843	PDCD11	10	105156405	105206049	40	7	191995	6.3566	1.0314e-10
		502	ENSG00000138172	CALHM2	10	105206543	105212660	4	2	191778	5.605	1.0411e-08
		503	ENSG00000107957	SH3PXD2A	10	105348285	105615301	169	30	191767	5.7518	4.4162e-09
		504	ENSG00000198873	GRK5	10	120967101	121215131	217	31	191779	5.4658	2.304e-08
		505	ENSG00000107679	PLEKHA1	10	124134212	124191867	47	5	191730	5.3181	5.2429e-08
		506	ENSG00000254636	ARMS2	10	124214169	124216868	6	1	192484	4.9506	3.6992e-07
		507	ENSG00000107902	LHPP	10	126150403	126306457	232	32	191629	5.2231	8.7962e-08
		508	ENSG00000258539	RP11-12J10.3	10	126305649	126480296	222	24	192204	6.6381	1.5882e-11
		509	ENSG00000189319	FAM53B	10	126307861	126432838	160	20	192175	6.8157	4.6894e-12
		510	ENSG00000203791	METTL10	10	126436718	126480439	57	9	192280	4.8522	6.1064e-07
		511	ENSG00000019995	ZRANB1	10	126630692	126676758	81	11	192290	5.732	4.9635e-09
		512	ENSG00000175029	CTBP2	10	126676421	126849739	297	37	192269	4.6679	1.5218e-06
		513	ENSG00000148848	ADAM12	10	127700950	128077024	760	81	192012	5.7237	5.2119e-09
		514	ENSG00000167244	IGF2	11	2150342	2170833	14	4	191834	7.6821	7.8271e-15
		515	ENSG00000129965	INS-IGF2	11	2153768	2182439	16	5	191830	8.2924	5.5511e-17
		516	ENSG00000180176	TH	11	2185159	2193107	2	1	191411	4.9236	4.2477e-07
		517	ENSG00000053918	KCNQ1	11	2465914	2870339	113	31	191792	4.7806	8.7386e-07
		518	ENSG00000205339	IPO7	11	9406169	9469673	51	3	191790	4.8041	7.7723e-07
		519	ENSG00000166478	ZNF143	11	9481866	9550071	11	7	191565	4.7118	1.2279e-06
		520	ENSG00000187079	TEAD1	11	12695969	12966298	129	19	191686	5.6175	9.6876e-09
		521	ENSG00000133818	RRAS2	11	14299472	14386052	36	10	192061	7.6895	7.383e-15
		522	ENSG00000129083	COPB1	11	14464986	14521573	58	6	192463	7.596	1.5266e-14
		523	ENSG00000256206	PSMA1	11	14515329	14541890	24	3	192413	7.0819	7.1082e-13
		524	ENSG00000129084	PSMA1	11	14515329	14665181	108	16	191922	7.0306	1.0281e-12
		525	ENSG00000152270	PDE3B	11	14665269	14892350	162	17	192272	5.1069	1.6378e-07
		526	ENSG00000186104	CYP2R1	11	14899553	14913798	7	2	192283	4.8285	6.8793e-07
		527	ENSG00000011405	PIK3C2A	11	17099277	17229530	118	13	192359	5.1345	1.4141e-07
		528	ENSG00000070081	NUCB2	11	17229700	17371521	138	12	191978	4.8245	7.0173e-07
		529	ENSG00000166800	LDHAL6A	11	18477371	18501147	17	4	191586	5.4402	2.6607e-08
		530	ENSG00000074319	TSG101	11	18489883	18548779	76	8	192337	5.4648	2.3174e-08
		531	ENSG00000151116	UEVLD	11	18551156	18610294	76	7	192032	5.4782	2.1481e-08
		532	ENSG00000179119	SPTY2D1	11	18627948	18656338	32	4	192247	6.4078	7.3839e-11
		533	ENSG00000176971	FIBIN	11	27015628	27018630	2	1	191683	6.1094	5e-10
		534	ENSG00000066336	SPI1	11	47376411	47400127	8	4	191846	7.964	8.3267e-16
		535	ENSG00000165915	SLC39A13	11	47428683	47438047	16	4	192398	7.9006	1.3878e-15
		536	ENSG00000165916	PSMC3	11	47440320	47447993	6	2	192309	6.6574	1.3939e-11
		537	ENSG00000165917	RAPSN	11	47459308	47470730	18	3	192363	7.7285	5.4401e-15
		538	ENSG00000149187	CELF1	11	47487496	47587121	61	11	192189	7.1136	5.6516e-13
		539	ENSG00000213619	NDUFS3	11	47586888	47606114	7	3	192306	6.1094	5e-10
		540	ENSG00000110536	PTPMT1	11	47586982	47595013	3	2	192170	6.3667	9.6572e-11
		541	ENSG00000172247	C1QTNF4	11	47611216	47616211	1	1	192286	6.3524	1.06e-10
		542	ENSG00000109919	MTCH2	11	47638867	47664175	17	5	192301	7.2768	1.7086e-13
		543	ENSG00000165923	AGBL2	11	47681143	47736941	53	6	192059	7.2011	2.9854e-13
		544	ENSG00000109920	FNBP4	11	47738072	47788995	53	6	192005	7.4554	4.4797e-14
		545	ENSG00000030066	NUP160	11	47799639	47870107	71	5	192028	6.5066	3.8443e-11
		546	ENSG00000172489	OR5T3	11	56019676	56020698	2	1	191953	5.0542	2.1615e-07
		547	ENSG00000186509	OR9Q1	11	57791353	57949088	384	28	192117	5.0517	2.1899e-07
		548	ENSG00000186513	OR9Q2	11	57957906	57958990	4	1	192568	4.732	1.1116e-06
		549	ENSG00000197887	OR1S2	11	57970674	57971653	3	1	192337	5.6776	6.8293e-09
		550	ENSG00000172774	OR1S1	11	57982217	57983195	7	1	192393	6.3693	9.4926e-11
		551	ENSG00000180475	OR10Q1	11	57995354	57996390	3	2	192194	6.3087	1.4074e-10
		552	ENSG00000197786	OR5B17	11	58125597	58126542	3	2	191809	6.6371	1.6e-11
		553	ENSG00000172769	OR5B3	11	58169937	58170882	9	1	192419	6.1094	5e-10
		554	ENSG00000172365	OR5B2	11	58189738	58190786	3	1	192486	6.1094	5e-10
		555	ENSG00000172362	OR5B12	11	58206593	58207646	1	1	192586	7.9803	7.3e-16
		556	ENSG00000110031	LPXN	11	58294344	58345693	49	4	192184	6.066	6.5569e-10
		557	ENSG00000186660	ZFP91	11	58346584	58388515	46	5	192279	6.8488	3.7229e-12
		558	ENSG00000255073	ZFP91-CNTF	11	58346645	58392112	51	6	192285	6.6326	1.6487e-11
		559	ENSG00000242689	CNTF	11	58390146	58393198	4	2	192317	4.87	5.5792e-07
		560	ENSG00000149124	GLYAT	11	58407899	58499447	217	18	192300	5.7715	3.9287e-09
		561	ENSG00000189057	FAM111B	11	58874658	58894883	25	6	192207	5.6296	9.0331e-09
		562	ENSG00000166801	FAM111A	11	58910221	58922512	26	3	192313	5.4784	2.1464e-08
		563	ENSG00000124920	MYRF	11	61520114	61555990	3	1	192476	6.1094	5e-10
		564	ENSG00000134825	TMEM258	11	61535973	61560274	5	1	192515	6.1094	5e-10
		565	ENSG00000168496	FEN1	11	61560109	61564716	1	1	192589	9.315	6.1e-21
		566	ENSG00000134824	FADS2	11	61560452	61634826	50	3	192328	6.5481	2.913e-11
		567	ENSG00000149485	FADS1	11	61567099	61596790	18	1	192366	7.0334	1.008e-12
		568	ENSG00000221968	FADS3	11	61640991	61659523	8	1	191583	4.7487	1.0238e-06
		569	ENSG00000173327	MAP3K11	11	65365226	65382853	13	6	191744	4.6992	1.3062e-06
		570	ENSG00000197136	PCNXL3	11	65383244	65404910	27	8	191666	5.2313	8.417e-08
		571	ENSG00000213445	SIPA1	11	65405568	65418401	9	6	191872	5.8985	1.8337e-09
		572	ENSG00000172922	RNASEH2C	11	65482367	65488418	10	3	191363	4.9329	4.051e-07
		573	ENSG00000172757	CFL1	11	65590493	65629497	37	7	192189	4.7316	1.114e-06
		574	ENSG00000172638	EFEMP2	11	65633912	65641063	7	2	192383	6.1337	4.2932e-10
		575	ENSG00000175376	EIF1AD	11	65764016	65769647	5	2	191484	6.1878	3.0511e-10
		576	ENSG00000175334	BANF1	11	65769550	65771620	2	1	191450	6.1094	5e-10
		577	ENSG00000175315	CST6	11	65779312	65780976	3	2	190466	4.5675	2.4676e-06
		578	ENSG00000175294	CATSPER1	11	65784223	65793988	6	3	191669	5.2074	9.5729e-08
		579	ENSG00000087365	SF3B2	11	65818200	65836779	10	4	191604	6.1564	3.7213e-10
		580	ENSG00000255038	RP11-1167A19.2	11	65834748	65837090	1	1	190941	5.4882	2.03e-08
		581	ENSG00000173120	KDM2A	11	66886740	67025558	105	11	192323	4.7219	1.1684e-06
		582	ENSG00000173020	ADRBK1	11	67033881	67054027	14	3	192214	4.5528	2.647e-06
		583	ENSG00000172932	ANKRD13D	11	67056018	67069956	15	4	192031	4.6494	1.6642e-06
		584	ENSG00000172613	RAD9A	11	67159176	67165881	6	3	191349	5.01	2.7215e-07
		585	ENSG00000175463	TBC1D10C	11	67171386	67177560	5	2	191810	4.6132	1.9826e-06
		586	ENSG00000132749	MTL5	11	68474908	68519032	54	4	192506	4.7832	8.6267e-07
		587	ENSG00000162341	TPCN2	11	68816365	68858072	125	11	191861	4.8635	5.767e-07
		588	ENSG00000110195	FOLR1	11	71900602	71907345	5	2	191760	4.6939	1.3404e-06
		589	ENSG00000165458	INPPL1	11	71934745	71950149	11	2	191011	4.6679	1.5218e-06
		590	ENSG00000162129	CLPB	11	72003469	72145692	150	15	192157	6.5891	2.2129e-11
		591	ENSG00000166439	RNF169	11	74459913	74553458	90	5	191802	5.4079	3.1886e-08
		592	ENSG00000166435	XRRA1	11	74518784	74660245	117	8	192038	5.4805	2.1203e-08
		593	ENSG00000149257	SERPINH1	11	75273101	75283828	20	4	191557	7.8622	1.8874e-15
		594	ENSG00000178301	AQP11	11	77300436	77321400	7	3	191421	4.8506	6.1544e-07
		595	ENSG00000086991	NOX4	11	89057524	89322779	142	19	191898	6.5389	3.0979e-11
		596	ENSG00000118094	TREH	11	118528026	118550399	31	3	192300	4.6486	1.6708e-06
		597	ENSG00000181264	TMEM136	11	120195838	120204391	11	2	192036	5.3947	3.4314e-08
		598	ENSG00000196914	ARHGEF12	11	120207787	120360645	150	9	192322	6.4124	7.1635e-11
		599	ENSG00000165526	RPUSD4	11	126071993	126081587	15	4	191631	4.7043	1.2739e-06
		600	ENSG00000197798	FAM118B	11	126081309	126132881	71	10	191893	7.1326	4.9261e-13
		601	ENSG00000182934	SRPR	11	126132814	126139039	13	3	192194	6.2981	1.5064e-10
		602	ENSG00000110074	FOXRED1	11	126138950	126148026	8	3	191728	7.5075	3.0143e-14
		603	ENSG00000150455	TIRAP	11	126152960	126168740	32	7	192178	7.1057	5.9863e-13
		604	ENSG00000255062	RP11-712L6.5	11	126164193	126174213	23	5	192284	6.6459	1.5071e-11
		605	ENSG00000110063	DCPS	11	126173647	126215644	47	7	192083	5.6903	6.3392e-09
		606	ENSG00000139044	B4GALNT3	12	569530	672675	104	22	191779	5.6421	8.3993e-09
		607	ENSG00000118971	CCND2	12	4382938	4414516	23	4	191765	5.0068	2.7674e-07
		608	ENSG00000177675	CD163L1	12	7499281	7632493	129	24	192178	6.2051	2.7324e-10
		609	ENSG00000177575	CD163	12	7623409	7656489	25	8	191888	4.7098	1.2396e-06
		610	ENSG00000111266	DUSP16	12	12628829	12715317	69	10	192181	4.8537	6.0577e-07
		611	ENSG00000172572	PDE3A	12	20522179	20837315	177	29	191923	5.9561	1.2914e-09
		612	ENSG00000087494	PTHLH	12	28111017	28125638	19	4	191864	7.4723	3.9413e-14
		613	ENSG00000123106	CCDC91	12	28286182	28732883	670	9	192320	4.7489	1.0228e-06
		614	ENSG00000087502	ERGIC2	12	29490285	29534122	82	12	192195	5.0209	2.5717e-07
		615	ENSG00000151229	SLC2A13	12	40148823	40499891	393	38	192081	4.5719	2.4168e-06
		616	ENSG00000188906	LRRK2	12	40590546	40763087	327	25	192081	5.0192	2.5949e-07
		617	ENSG00000189079	ARID2	12	46123448	46301823	77	12	192003	5.5761	1.2296e-08
		618	ENSG00000139209	SLC38A4	12	47158546	47226191	118	19	192012	5.8126	3.0748e-09
		619	ENSG00000257955	RP1-228P16.5	12	48413554	48419165	16	3	190955	4.7931	8.2094e-07
		620	ENSG00000079387	SENP1	12	48436681	48500091	95	6	192360	4.6188	1.9302e-06
		621	ENSG00000152556	PFKM	12	48498922	48540187	58	5	191824	4.6633	1.5555e-06
		622	ENSG00000172640	OR10AD1	12	48596081	48597170	1	1	190979	5.0052	2.79e-07
		623	ENSG00000184271	POU6F1	12	51580719	51611477	16	4	192151	6.1188	4.7137e-10
		624	ENSG00000183283	DAZAP2	12	51632076	51665146	56	11	191783	5.2703	6.8086e-08
		625	ENSG00000170545	SMAGP	12	51638342	51664674	49	10	191779	5.2741	6.6695e-08
		626	ENSG00000110934	BIN2	12	51674822	51718452	96	9	191719	4.555	2.6189e-06
		627	ENSG00000063046	EIF4B	12	53399942	53435993	73	4	192391	6.8869	2.8516e-12
		628	ENSG00000111077	TENC1	12	53440753	53458156	16	3	191357	6.4674	4.9848e-11
		629	ENSG00000167778	SPRYD3	12	53458388	53473204	3	1	190884	5.5386	1.5249e-08
		630	ENSG00000167780	SOAT2	12	53497302	53518322	35	3	191904	5.7344	4.8928e-09
		631	ENSG00000197111	PCBP2	12	53835525	53874946	7	3	191490	6.0377	7.818e-10
		632	ENSG00000139625	MAP3K12	12	53874274	53893847	7	3	191377	4.958	3.5618e-07
		633	ENSG00000267281	RP11-793H13.10	12	53900472	54019763	192	16	191855	7.6965	6.9944e-15
		634	ENSG00000170653	ATF7	12	53901640	54020199	191	16	191853	7.0387	9.7056e-13
		635	ENSG00000135390	ATP5G2	12	54026510	54071192	146	12	192222	7.6975	6.9389e-15
		636	ENSG00000170473	WIBG	12	56295197	56326402	3	1	191978	5.8156	3.0202e-09
		637	ENSG00000185664	PMEL	12	56347889	56367101	3	2	191728	6.1094	5e-10
		638	ENSG00000123374	CDK2	12	56360553	56366568	3	2	191728	6.1094	5e-10
		639	ENSG00000111540	RAB5B	12	56367697	56388490	15	2	191939	7.715	6.0507e-15
		640	ENSG00000139531	SUOX	12	56390964	56400425	3	2	191453	6.1094	5e-10
		641	ENSG00000123411	IKZF4	12	56401443	56432219	6	2	191936	7.8778	1.6653e-15
		642	ENSG00000065361	ERBB3	12	56473641	56497289	16	4	192147	6.614	1.8702e-11
		643	ENSG00000135482	ZC3H10	12	56511943	56516278	9	2	192367	5.2959	5.9209e-08
		644	ENSG00000139641	ESYT1	12	56512034	56538455	25	3	192258	5.3211	5.1568e-08
		645	ENSG00000181852	RNF41	12	56598285	56615717	14	1	192221	4.7886	8.3968e-07
		646	ENSG00000139579	NABP2	12	56615799	56623638	3	1	192055	5.5855	1.1654e-08
		647	ENSG00000135469	COQ10A	12	56660642	56664750	2	1	192584	9.1016	4.45e-20
		648	ENSG00000062485	CS	12	56665483	56694176	23	1	192566	6.8169	4.6504e-12
		649	ENSG00000144785	RP11-977G19.10	12	56679700	56709843	29	1	192555	7.8357	2.3315e-15
		650	ENSG00000257727	CNPY2	12	56703626	56710120	4	1	192550	6.1094	5e-10
		651	ENSG00000135473	PAN2	12	56710007	56727837	14	2	192332	7.1235	5.2597e-13
		652	ENSG00000110944	IL23A	12	56732663	56734193	1	1	192584	9.1051	4.31e-20
		653	ENSG00000170581	STAT2	12	56735381	56753939	14	1	192438	6.0589	6.8513e-10
		654	ENSG00000111602	TIMELESS	12	56810903	56843187	9	2	191732	7.5222	2.6923e-14
		655	ENSG00000135517	MIP	12	56843286	56862950	8	2	191646	6.0349	7.951e-10
		656	ENSG00000076108	BAZ2A	12	56989380	57030600	11	4	192108	6.3758	9.102e-11
		657	ENSG00000196531	NACA	12	57106212	57125412	5	2	191639	5.4689	2.2648e-08
		658	ENSG00000198056	PRIM1	12	57125380	57146157	5	3	191696	7.3917	7.2498e-14
		659	ENSG00000025423	HSD17B6	12	57145945	57181574	14	3	191379	5.4753	2.1835e-08
		660	ENSG00000135452	TSPAN31	12	58131796	58143994	7	3	191797	6.5727	2.4705e-11
		661	ENSG00000135446	CDK4	12	58141510	58149796	6	2	192257	6.1094	5e-10
		662	ENSG00000111012	CYP27B1	12	58156117	58162769	3	1	192194	6.1094	5e-10
		663	ENSG00000123427	METTL21B	12	58165275	58176324	11	1	192159	6.1094	5e-10
		664	ENSG00000257921	RP11-571M6.15	12	58166811	58180829	18	1	192253	7.2154	2.6884e-13
		665	ENSG00000123297	TSFM	12	58176372	58201854	26	3	192336	7.4009	6.7613e-14
		666	ENSG00000135407	AVIL	12	58191159	58212487	14	4	192237	7.6255	1.2157e-14
		667	ENSG00000174099	MSRB3	12	65672423	65882024	191	12	192155	6.6237	1.7512e-11
		668	ENSG00000149948	HMGA2	12	66217911	66360075	88	13	191711	7.4587	4.3687e-14
		669	ENSG00000197301	RP11-366L20.2	12	66245120	66275947	20	4	192047	8.0577	3.8858e-16
		670	ENSG00000165891	E2F7	12	77415027	77459360	23	8	191801	6.7956	5.3937e-12
		671	ENSG00000169372	CRADD	12	94071151	94288616	180	28	192118	7.3935	7.1498e-14
		672	ENSG00000120860	CCDC53	12	102406705	102455927	21	5	191432	6.1094	5e-10
		673	ENSG00000075188	NUP37	12	102467967	102513902	42	6	192149	6.1094	5e-10
		674	ENSG00000185480	PARPBP	12	102513956	102591298	73	6	192293	6.1094	5e-10
		675	ENSG00000017427	IGF1	12	102789645	102874423	50	6	191221	6.1094	5e-10
		676	ENSG00000171759	PAH	12	103230663	103352188	141	11	192232	4.9747	3.2669e-07
		677	ENSG00000136052	SLC41A2	12	105196331	105352522	291	19	192081	5.4104	3.1444e-08
		678	ENSG00000257545	RP11-144F15.1	12	106889736	107168696	287	22	192157	6.9173	2.3015e-12
		679	ENSG00000111783	RFX4	12	106976685	107156581	185	14	192305	6.4387	6.0233e-11
		680	ENSG00000111785	RIC8B	12	107168373	107283090	104	11	192325	5.2116	9.3631e-08
		681	ENSG00000173093	CCDC63	12	111284573	111345339	33	3	192156	5.4092	3.1652e-08
		682	ENSG00000111245	MYL2	12	111348623	111358526	21	1	192244	5.7449	4.5997e-09
		683	ENSG00000111249	CUX2	12	111471828	111788358	198	34	191843	4.9228	4.2652e-07
		684	ENSG00000111252	SH2B3	12	111843752	111889427	28	6	192022	5.1317	1.4355e-07
		685	ENSG00000204842	ATXN2	12	111890018	112037480	99	10	192199	5.8093	3.1363e-09
		686	ENSG00000111275	ALDH2	12	112204691	112247782	27	9	192267	6.9936	1.3396e-12
		687	ENSG00000111300	NAA25	12	112464500	112546826	85	8	192312	4.7709	9.1704e-07
		688	ENSG00000135148	TRAFD1	12	112563305	112591407	21	4	192247	5.2932	6.0112e-08
		689	ENSG00000173064	HECTD4	12	112597992	112819896	230	11	192375	4.5384	2.8338e-06
		690	ENSG00000089127	OAS1	12	113344582	113369990	79	1	192299	4.7229	1.1625e-06
		691	ENSG00000111331	OAS3	12	113376157	113411054	37	7	191991	4.8625	5.7956e-07
		692	ENSG00000186710	CCDC42B	12	113587663	113597081	2	1	191835	5.2071	9.5898e-08
		693	ENSG00000139405	RITA1	12	113623331	113630173	7	1	192035	4.7146	1.211e-06
		694	ENSG00000166578	IQCD	12	113633246	113658899	36	4	192321	4.5296	2.9545e-06
		695	ENSG00000186815	TPCN1	12	113658855	113736390	121	6	192215	4.7358	1.0908e-06
		696	ENSG00000123066	MED13L	12	116395711	116715143	184	12	192022	4.7049	1.2701e-06
		697	ENSG00000090615	GOLGA3	12	133345495	133405444	69	10	191791	5.1415	1.3626e-07
		698	ENSG00000072609	CHFR	12	133398773	133532890	179	17	191977	5.3958	3.4106e-08
		699	ENSG00000244754	N4BP2L2	13	33006554	33112970	90	10	191991	5.0559	2.1417e-07
		700	ENSG00000083642	PDS5B	13	33160564	33352157	240	6	192380	5.869	2.1924e-09
		701	ENSG00000133121	STARD13	13	33677272	33924767	305	32	191962	4.5385	2.8329e-06
		702	ENSG00000120669	SOHLH2	13	36742345	36871979	339	5	192368	4.5954	2.1592e-06
		703	ENSG00000250709	CCDC169-SOHLH2	13	36742931	36871979	339	5	192368	4.5954	2.1592e-06
		704	ENSG00000242715	CCDC169	13	36801182	36871977	273	4	192439	4.7777	8.8636e-07
		705	ENSG00000133104	SPG20	13	36875775	36944317	109	6	192064	6.0489	7.294e-10
		706	ENSG00000120664	SPG20OS	13	36920568	36943738	37	4	191893	5.1263	1.4774e-07
		707	ENSG00000133103	COG6	13	40229764	40365802	165	8	192116	5.4786	2.1439e-08
		708	ENSG00000150907	FOXO1	13	41129804	41240734	239	18	192213	6.4315	6.319e-11
		709	ENSG00000120690	ELF1	13	41506056	41635576	168	24	191877	6.1314	4.3567e-10
		710	ENSG00000139687	RB1	13	48877887	49056122	165	12	192373	6.7275	8.6316e-12
		711	ENSG00000139679	LPAR6	13	48963707	49018840	63	8	192494	6.6259	1.7252e-11
		712	ENSG00000136161	RCBTB2	13	49063095	49107369	47	6	192227	5.2736	6.6873e-08
		713	ENSG00000176124	DLEU1	13	50656307	51297372	858	60	192041	6.2292	2.3435e-10
		714	ENSG00000136158	SPRY2	13	80910111	80915086	4	1	191686	5.5817	1.1907e-08
		715	ENSG00000165804	ZNF219	14	21558205	21572881	6	1	191887	4.714	1.2148e-06
		716	ENSG00000229415	SFTA3	14	36942493	36983034	12	4	191878	5.0277	2.4821e-07
		717	ENSG00000136352	NKX2-1	14	36985602	36990354	1	1	191729	5.3104	5.47e-08
		718	ENSG00000131979	GCH1	14	55308726	55369570	89	10	192367	4.5661	2.484e-06
		719	ENSG00000179008	C14orf39	14	60863187	60982261	76	4	192203	6.1094	5e-10
		720	ENSG00000184302	SIX6	14	60975669	60979568	3	1	192200	6.0246	8.4751e-10
		721	ENSG00000126778	SIX1	14	61110133	61124977	5	2	191647	7.0358	9.9071e-13
		722	ENSG00000100625	SIX4	14	61176246	61191066	28	4	192251	5.4213	2.9591e-08
		723	ENSG00000020426	MNAT1	14	61201460	61436671	284	14	192234	7.0183	1.1225e-12
		724	ENSG00000154001	PPP2R5E	14	63838075	64010092	270	19	192036	4.6807	1.4292e-06
		725	ENSG00000126803	HSPA2	14	65002623	65009955	12	2	192341	4.829	6.8623e-07
		726	ENSG00000125952	MAX	14	65472892	65569413	113	12	191994	4.6172	1.9448e-06
		727	ENSG00000182185	RAD51B	14	68286496	69196935	1369	67	192264	6.6467	1.4983e-11
		728	ENSG00000119681	LTBP2	14	74964873	75079306	160	16	191909	6.8577	3.4981e-12
		729	ENSG00000119718	EIF2B2	14	75469614	75476292	8	2	192251	4.9614	3.4995e-07
		730	ENSG00000119684	MLH3	14	75480467	75518235	29	1	192492	4.5969	2.1442e-06
		731	ENSG00000119640	ACYP1	14	75519924	75536186	13	1	192208	4.5973	2.1401e-06
		732	ENSG00000119703	ZC2HC1C	14	75530873	75545126	19	2	192102	4.6281	1.8449e-06
		733	ENSG00000165929	TC2N	14	92246095	92333880	53	6	191904	6.1094	5e-10
		734	ENSG00000140092	FBLN5	14	92335756	92414331	92	18	191549	5.6192	9.5934e-09
		735	ENSG00000100815	TRIP11	14	92432335	92507240	106	11	192275	6.1094	5e-10
		736	ENSG00000066427	ATXN3	14	92524896	92572965	179	7	192207	7.4897	3.4528e-14
		737	ENSG00000165934	CPSF2	14	92588281	92630755	46	7	192342	7.5055	3.0587e-14
		738	ENSG00000100604	CHGA	14	93389425	93401638	10	3	191891	4.6058	2.0539e-06
		739	ENSG00000185559	DLK1	14	101192042	101201539	6	2	191907	5.8523	2.4241e-09
		740	ENSG00000075413	MARK3	14	103851729	103970168	249	14	192344	7.398	6.9111e-14
		741	ENSG00000166165	CKB	14	103985996	103989448	3	2	191536	4.7056	1.2654e-06
		742	ENSG00000166170	BAG5	14	104022881	104029168	10	3	191650	5.3777	3.7727e-08
		743	ENSG00000256053	APOPT1	14	104029299	104073860	72	8	191892	4.7152	1.2072e-06
		744	ENSG00000128463	EMC4	15	34517200	34522357	7	2	191878	4.5814	2.3097e-06
		745	ENSG00000140199	SLC12A6	15	34525460	34630261	117	3	192136	4.669	1.5137e-06
		746	ENSG00000137872	SEMA6D	15	47476298	48066420	776	55	192013	5.2961	5.9143e-08
		747	ENSG00000166147	FBN1	15	48700503	48938046	309	13	192019	6.7148	9.4177e-12
		748	ENSG00000103995	CEP152	15	49005125	49103343	49	9	192078	5.0752	1.9353e-07
		749	ENSG00000170236	USP50	15	50792759	50838905	42	6	191264	6.4537	5.4571e-11
		750	ENSG00000092439	TRPM7	15	50844670	50979012	132	9	191802	5.2532	7.4744e-08
		751	ENSG00000138600	SPPL2A	15	50999506	51058005	116	10	192186	6.7171	9.2674e-12
		752	ENSG00000081014	AP4E1	15	51200869	51298097	167	11	192400	6.1094	5e-10
		753	ENSG00000183578	TNFAIP8L3	15	51348795	51397473	78	8	191992	7.9347	1.0547e-15
		754	ENSG00000137869	CYP19A1	15	51500254	51630807	226	22	191950	7.4007	6.7724e-14
		755	ENSG00000186417	GLDN	15	51633826	51700210	157	16	192104	7.182	3.435e-13
		756	ENSG00000129003	VPS13C	15	62144588	62352672	380	21	192035	7.2898	1.5523e-13
		757	ENSG00000198535	C2CD4A	15	62359176	62363116	5	2	191494	6.6102	1.919e-11
		758	ENSG00000174485	DENND4A	15	65950384	66084631	143	7	192235	5.1839	1.0866e-07
		759	ENSG00000103769	RAB11A	15	66018392	66184329	122	12	192135	4.7084	1.2483e-06
		760	ENSG00000066933	MYO9A	15	72114632	72410918	240	16	192275	6.04	7.7064e-10
		761	ENSG00000166192	SENP8	15	72406599	72433311	29	4	192136	5.3555	4.2665e-08
		762	ENSG00000175318	GRAMD2	15	72452148	72490126	48	10	191931	6.1946	2.9224e-10
		763	ENSG00000067225	PKM	15	72491370	72524164	26	6	191978	5.6451	8.255e-09
		764	ENSG00000129038	LOXL1	15	74218330	74244478	48	6	192387	6.0985	5.353e-10
		765	ENSG00000138629	UBL7	15	74738318	74753523	19	2	192317	7.428	5.5123e-14
		766	ENSG00000179361	ARID3B	15	74833518	74890472	56	6	192377	7.6536	9.77e-15
		767	ENSG00000179335	CLK3	15	74890841	74932057	46	8	192398	7.4189	5.9064e-14
		768	ENSG00000179151	EDC3	15	74922899	74988633	47	10	192276	6.9122	2.3858e-12
		769	ENSG00000140465	CYP1A1	15	75011883	75017951	8	4	192201	6.5429	3.0173e-11
		770	ENSG00000140398	NEIL1	15	75639296	75647592	4	2	190872	6.1985	2.8511e-10
		771	ENSG00000140400	MAN2C1	15	75648133	75660971	6	3	191695	6.0544	7.0465e-10
		772	ENSG00000169375	SIN3A	15	75661720	75748183	72	11	192046	7.3332	1.1235e-13
		773	ENSG00000169410	PTPN9	15	75759462	75871630	104	12	192202	7.7038	6.6058e-15
		774	ENSG00000169752	NRG4	15	76228310	76352136	34	13	191801	4.9458	3.7923e-07
		775	ENSG00000172349	IL16	15	81451916	81605104	128	19	192039	5.3229	5.1055e-08
		776	ENSG00000156218	ADAMTSL3	15	84322838	84708594	548	33	191956	8.4219	1.8517e-17
		777	ENSG00000157766	ACAN	15	89346674	89418585	61	14	191950	7.206	2.8799e-13
		778	ENSG00000166813	KIF7	15	90152020	90198682	23	4	191513	5.9938	1.0248e-09
		779	ENSG00000140443	IGF1R	15	99192200	99507759	261	24	191817	7.0271	1.0541e-12
		780	ENSG00000140470	ADAMTS17	15	100511794	100882210	574	54	192127	9.6264	3.0933e-22
		781	ENSG00000153060	TEKT5	16	10721358	10788802	162	12	191621	5.1092	1.6175e-07
		782	ENSG00000103381	CPPED1	16	12756919	12897874	148	16	192209	5.5739	1.2457e-08
		783	ENSG00000103429	BFAR	16	14726672	14763093	4	1	190857	4.5311	2.9341e-06
		784	ENSG00000179889	PDXDC1	16	15068448	15233196	19	4	192059	6.4248	6.6014e-11
		785	ENSG00000157045	NTAN1	16	15131710	15149921	9	2	192073	6.3914	8.2214e-11
		786	ENSG00000058600	POLR3E	16	22308730	22346424	38	2	192250	5.2612	7.1542e-08
		787	ENSG00000140743	CDR2	16	22357257	22448486	51	2	192380	5.2004	9.9424e-08
		788	ENSG00000090905	TNRC6A	16	24741016	24838953	80	7	192087	5.1746	1.142e-07
		789	ENSG00000174939	ASPHD1	16	29911696	29931185	4	2	192430	4.9444	3.8185e-07
		790	ENSG00000174943	KCTD13	16	29916333	29938356	4	2	192430	4.9444	3.8185e-07
		791	ENSG00000149932	TMEM219	16	29952206	29984373	23	1	190971	4.5608	2.5474e-06
		792	ENSG00000149930	TAOK2	16	29984962	30003582	13	1	192077	4.5647	2.5015e-06
		793	ENSG00000169592	INO80E	16	30006615	30017114	7	2	192110	4.7222	1.1663e-06
		794	ENSG00000167261	DPEP2	16	68021297	68034489	9	3	191762	5.1866	1.0708e-07
		795	ENSG00000167264	DUS2	16	68021649	68113223	53	3	192153	5.3913	3.4979e-08
		796	ENSG00000182810	DDX28	16	68055179	68057770	1	1	192310	5.1717	1.16e-07
		797	ENSG00000072736	NFATC3	16	68118654	68263162	131	3	192385	5.4965	1.9368e-08
		798	ENSG00000103066	PLA2G15	16	68279207	68294961	19	3	192290	5.8068	3.1848e-09
		799	ENSG00000103064	SLC7A6	16	68298433	68335722	27	4	191456	5.1814	1.1014e-07
		800	ENSG00000102908	NFAT5	16	69598997	69738569	92	7	192092	6.4949	4.1547e-11
		801	ENSG00000181019	NQO1	16	69740899	69760854	25	4	192387	6.4188	6.8665e-11
		802	ENSG00000198373	WWP2	16	69796209	69975644	87	10	191673	7.4827	3.6415e-14
		803	ENSG00000157349	DDX19B	16	70323566	70369186	10	5	191820	4.6715	1.4947e-06
		804	ENSG00000260537	RP11-529K1.3	16	70333097	70400163	18	6	191885	4.6833	1.4113e-06
		805	ENSG00000224470	ATXN1L	16	71879894	71919171	51	8	192320	4.836	6.6237e-07
		806	ENSG00000182149	IST1	16	71879899	71962913	129	13	192248	4.9271	4.1737e-07
		807	ENSG00000102984	ZNF821	16	71893583	71929239	46	7	192359	4.9164	4.4066e-07
		808	ENSG00000186153	WWOX	16	78133310	79246564	1615	198	191865	5.2679	6.8982e-08
		809	ENSG00000170100	ZNF778	16	89284118	89295363	16	1	191454	5.0452	2.2658e-07
		810	ENSG00000185324	CDK10	16	89747145	89762772	5	2	192421	7.3374	1.0891e-13
		811	ENSG00000215067	AC027763.2	17	6779954	6915668	48	10	192014	7.7173	5.9397e-15
		812	ENSG00000108839	ALOX12	17	6899384	6914055	20	3	192270	6.325	1.2662e-10
		813	ENSG00000161940	BCL6B	17	6926339	6933609	6	2	191829	5.2052	9.6894e-08
		814	ENSG00000170175	CHRNB1	17	7348380	7361026	22	3	191989	5.5965	1.0933e-08
		815	ENSG00000174282	ZBTB4	17	7362685	7387582	12	4	191765	5.7664	4.0492e-09
		816	ENSG00000181222	POLR2A	17	7387685	7417933	67	6	192430	5.9229	1.582e-09
		817	ENSG00000132510	KDM6B	17	7743222	7758114	7	3	191990	5.6363	8.6865e-09
		818	ENSG00000167874	TMEM88	17	7758383	7759417	2	1	192478	5.379	3.7442e-08
		819	ENSG00000183011	LSMD1	17	7760003	7788556	33	7	192126	5.5126	1.7678e-08
		820	ENSG00000170049	KCNAB3	17	7825177	7833121	9	4	192107	4.5803	2.3216e-06
		821	ENSG00000262730	RP11-1099M24.7	17	7829249	7833940	7	3	192204	5.0543	2.1596e-07
		822	ENSG00000109046	WSB1	17	25621102	25640657	13	2	192370	5.2064	9.6249e-08
		823	ENSG00000126653	NSRP1	17	28442539	28513493	54	2	192341	4.5543	2.6284e-06
		824	ENSG00000108576	SLC6A4	17	28521337	28563020	10	2	191834	4.588	2.238e-06
		825	ENSG00000108578	BLMH	17	28575218	28619074	40	4	192448	5.597	1.0907e-08
		826	ENSG00000182271	TMIGD1	17	28643351	28661077	6	2	190875	4.6772	1.4539e-06
		827	ENSG00000176208	ATAD5	17	29158988	29222887	30	4	192316	4.9622	3.4855e-07
		828	ENSG00000184060	ADAP2	17	29233362	29286340	9	3	192270	6.1094	5e-10
		829	ENSG00000141720	PIP4K2B	17	36921942	36956379	19	5	191715	5.7012	5.947e-09
		830	ENSG00000141753	IGFBP4	17	38599702	38613983	1	1	190198	8.1626	1.64e-16
		831	ENSG00000181513	ACBD4	17	43209967	43221548	3	1	191868	5.3916	3.4911e-08
		832	ENSG00000186834	HEXIM1	17	43224684	43229468	3	1	192199	5.0311	2.4384e-07
		833	ENSG00000073969	NSF	17	44668035	44834830	25	1	192467	6.343	1.1265e-10
		834	ENSG00000108379	WNT3	17	44839872	44910520	17	3	192131	6.2486	2.0703e-10
		835	ENSG00000141279	NPEPPS	17	45600308	45700642	28	3	192369	6.1449	4.0017e-10
		836	ENSG00000108424	KPNB1	17	45726842	45762871	28	5	192215	6.119	4.7094e-10
		837	ENSG00000198933	TBKBP1	17	45771447	45789416	18	5	191949	5.9771	1.136e-09
		838	ENSG00000170703	TTLL6	17	46839597	46894576	91	10	192040	6.9546	1.7675e-12
		839	ENSG00000136436	CALCOCO2	17	46908350	46943884	60	4	192489	4.7975	8.0337e-07
		840	ENSG00000159199	ATP5G1	17	46970127	46973233	6	2	192455	6.1466	3.9589e-10
		841	ENSG00000159202	UBE2Z	17	46985731	47006418	37	2	192440	7.8778	1.6653e-15
		842	ENSG00000159210	SNF8	17	47006678	47022479	36	4	192467	6.1094	5e-10
		843	ENSG00000167083	GNGT2	17	47280153	47287936	3	1	192337	6.1094	5e-10
		844	ENSG00000198740	ZNF652	17	47366568	47439835	8	3	192153	6.3733	9.2483e-11
		845	ENSG00000262039	RP11-81K2.1	17	47448102	47554350	64	13	191642	5.2904	6.1039e-08
		846	ENSG00000167085	PHB	17	47481414	47492246	7	3	191638	5.2547	7.4115e-08
		847	ENSG00000214226	C17orf67	17	54869274	54916134	88	7	192425	5.05	2.2091e-07
		848	ENSG00000153933	DGKE	17	54911460	54946036	62	3	192385	5.2793	6.485e-08
		849	ENSG00000121068	TBX2	17	59477257	59486827	11	2	192162	6.8478	3.7494e-12
		850	ENSG00000108506	INTS2	17	59942731	60005377	44	7	192122	5.8652	2.2424e-09
		851	ENSG00000108510	MED13	17	60019966	60142643	91	9	192085	5.9775	1.133e-09
		852	ENSG00000087995	METTL2A	17	60501228	60527454	23	3	192140	4.6639	1.5516e-06
		853	ENSG00000146872	TLK2	17	60536019	60692842	82	5	192162	4.6964	1.324e-06
		854	ENSG00000266173	STRADA	17	61780192	61819330	49	4	192329	6.5249	3.4035e-11
		855	ENSG00000125695	RP11-51F16.8	17	61780205	61829457	65	5	192324	7.9347	1.0547e-15
		856	ENSG00000108588	CCDC47	17	61822610	61853711	39	4	192339	6.1094	5e-10
		857	ENSG00000198231	DDX42	17	61850963	61896677	66	5	192459	7.6794	7.9936e-15
		858	ENSG00000108592	FTSJ3	17	61896793	61907372	15	2	192533	6.4758	4.7157e-11
		859	ENSG00000087191	PSMC5	17	61904512	61909379	8	1	192543	6.1094	5e-10
		860	ENSG00000108604	SMARCD2	17	61909444	61920425	16	2	192370	7.5644	1.9484e-14
		861	ENSG00000007312	CD79B	17	62006100	62009714	10	2	192416	6.1094	5e-10
		862	ENSG00000007314	SCN4A	17	62015914	62050278	6	3	192011	6.877	3.0567e-12
		863	ENSG00000168646	AXIN2	17	63524681	63557765	23	7	192040	6.646	1.5061e-11
		864	ENSG00000141337	ARSG	17	66255323	66418872	110	17	191957	5.473	2.2127e-08
		865	ENSG00000108984	MAP2K6	17	67410839	67539472	79	13	191939	6.5712	2.4955e-11
		866	ENSG00000169710	FASN	17	80036214	80056208	6	2	192416	4.6546	1.6228e-06
		867	ENSG00000176155	CCDC57	17	80059336	80170706	252	3	192525	5.234	8.2927e-08
		868	ENSG00000101557	USP14	18	158383	214629	11	4	192196	6.4952	4.1453e-11
		869	ENSG00000079134	THOC1	18	214520	268050	23	3	191478	6.2685	1.8225e-10
		870	ENSG00000134508	CABLES1	18	20714528	20840431	141	16	192079	6.1094	5e-10
		871	ENSG00000134490	TMEM241	18	20777108	21017925	143	28	191766	7.4374	5.1348e-14
		872	ENSG00000101782	RIOK3	18	21032787	21066567	45	7	191556	5.4825	2.0971e-08
		873	ENSG00000141452	C18orf8	18	21083473	21111746	18	4	192077	5.7483	4.5078e-09
		874	ENSG00000141458	NPC1	18	21086148	21166862	76	10	191840	5.9338	1.4803e-09
		875	ENSG00000154065	ANKRD29	18	21178890	21242849	35	12	191532	5.6728	7.0257e-09
		876	ENSG00000053747	LAMA3	18	21269407	21535030	246	20	191949	4.7304	1.1202e-06
		877	ENSG00000267228	IER3IP1	18	44661027	44702652	91	7	192270	5.0313	2.4363e-07
		878	ENSG00000134049	IER3IP1	18	44681413	44702745	41	4	192322	4.911	4.5318e-07
		879	ENSG00000141627	DYM	18	46570039	46987717	657	18	192216	7.0137	1.1603e-12
		880	ENSG00000166573	GALR1	18	74962505	74980858	26	6	191652	6.0957	5.4494e-10
		881	ENSG00000064932	SBNO2	19	1107636	1174282	14	2	192238	5.1835	1.089e-07
		882	ENSG00000171105	INSR	19	7112266	7294045	130	22	191718	7.2447	2.1672e-13
		883	ENSG00000130816	DNMT1	19	10244021	10341962	14	5	191945	6.6205	1.7904e-11
		884	ENSG00000129354	AP1M2	19	10683347	10697991	26	4	192009	6.0295	8.224e-10
		885	ENSG00000129353	SLC44A2	19	10713133	10755235	34	7	191782	6.1094	5e-10
		886	ENSG00000129351	ILF3	19	10764937	10803093	30	5	192053	6.1094	5e-10
		887	ENSG00000213339	QTRT1	19	10812106	10824113	2	1	190586	6.1094	5e-10
		888	ENSG00000079805	DNM2	19	10828755	10944164	127	10	192011	6.1094	5e-10
		889	ENSG00000099203	TMED1	19	10943114	10946994	2	1	190907	6.1094	5e-10
		890	ENSG00000214212	C19orf38	19	10947251	10980466	25	6	191604	7.8622	1.8874e-15
		891	ENSG00000142453	CARM1	19	10982189	11033453	39	5	191741	6.5044	3.9007e-11
		892	ENSG00000130511	SSBP4	19	18529674	18545372	2	1	192534	4.531	2.9348e-06
		893	ENSG00000272333	KMT2B	19	36208921	36229779	33	10	191713	4.9726	3.3023e-07
		894	ENSG00000255730	CTC-435M10.3	19	41856758	41930906	43	1	192009	5.4786	2.1429e-08
		895	ENSG00000142046	TMEM91	19	41856816	41889988	7	1	190736	6.1094	5e-10
		896	ENSG00000248098	BCKDHA	19	41884215	41930910	42	1	191995	4.9889	3.0354e-07
		897	ENSG00000077348	EXOSC5	19	41892279	41903384	12	1	192084	6.4579	5.3067e-11
		898	ENSG00000177191	B3GNT8	19	41931264	41934635	3	1	192193	5.2527	7.4954e-08
		899	ENSG00000105341	ATP5SL	19	41937223	41946622	10	1	192281	5.9231	1.5798e-09
		900	ENSG00000104853	CLPTM1	19	45457842	45496599	78	9	192218	4.6241	1.8811e-06
		901	ENSG00000142230	SAE1	19	47616531	47713886	35	6	192341	5.4758	2.1776e-08
		902	ENSG00000063169	GLTSCR1	19	48111453	48206533	116	14	191976	4.993	2.9731e-07
		903	ENSG00000126460	PRRG2	19	50083903	50094272	12	2	191066	4.8365	6.6081e-07
		904	ENSG00000108106	UBE2S	19	55912652	55919145	3	1	191957	5.0488	2.2229e-07
		905	ENSG00000125798	FOXA2	20	22561643	22566093	4	1	191121	4.9843	3.1098e-07
		906	ENSG00000101337	TM9SF4	20	30697309	30755061	80	4	192425	4.884	5.1988e-07
		907	ENSG00000126003	PLAGL2	20	30780306	30795594	8	2	191910	4.6164	1.9522e-06
		908	ENSG00000101346	POFUT1	20	30795683	30826470	17	1	192264	4.8807	5.2853e-07
		909	ENSG00000149600	COMMD7	20	31290493	31331803	72	5	192261	4.9411	3.8846e-07
		910	ENSG00000101391	CDK5RAP1	20	31946645	31989367	41	6	192265	7.6812	7.8826e-15
		911	ENSG00000101400	SNTA1	20	31995761	32031698	40	8	191859	7.6486	1.0159e-14
		912	ENSG00000078699	CBFA2T2	20	32077881	32237842	118	11	192239	6.2029	2.7715e-10
		913	ENSG00000125967	NECAB3	20	32244893	32262269	8	3	191258	7.3444	1.0331e-13
		914	ENSG00000149609	C20orf144	20	32250090	32253425	1	1	190679	7.992	6.64e-16
		915	ENSG00000182584	ACTL10	20	32254304	32256331	4	2	191245	5.7124	5.5705e-09
		916	ENSG00000101412	E2F1	20	32263489	32274210	8	2	192015	5.9039	1.7749e-09
		917	ENSG00000131061	ZNF341	20	32319463	32380075	19	5	191458	5.6045	1.0444e-08
		918	ENSG00000078814	MYH7B	20	33563206	33590240	47	6	192336	5.2054	9.6809e-08
		919	ENSG00000100991	TRPC4AP	20	33590207	33680674	181	10	192101	5.0643	2.0499e-07
		920	ENSG00000088298	EDEM2	20	33703167	33865928	162	15	192102	5.2552	7.3931e-08
		921	ENSG00000125966	MMP24	20	33814457	33864801	24	3	191593	5.2641	7.044e-08
		922	ENSG00000242372	EIF6	20	33866714	33872788	6	2	192140	6.2152	2.5627e-10
		923	ENSG00000101019	UQCC1	20	33890369	33999944	115	6	192418	6.1094	5e-10
		924	ENSG00000204183	GDF5OS	20	34020827	34023248	5	1	191898	6.1094	5e-10
		925	ENSG00000125965	GDF5	20	34021145	34042568	21	4	191397	7.1328	4.9183e-13
		926	ENSG00000126001	CEP250	20	34042985	34099804	69	3	192118	6.1094	5e-10
		927	ENSG00000125975	C20orf173	20	34111014	34117481	7	2	192102	6.6265	1.7184e-11
		928	ENSG00000125991	ERGIC3	20	34129770	34145405	23	3	192296	7.1753	3.6082e-13
		929	ENSG00000061656	SPAG4	20	34203814	34208971	5	2	192023	6.1094	5e-10
		930	ENSG00000214078	CPNE1	20	34213953	34252878	72	6	192400	7.5887	1.6154e-14
		931	ENSG00000272897	RP1-309K20.6	20	34220262	34262466	78	7	192404	7.7559	4.3854e-15
		932	ENSG00000244462	RBM12	20	34236847	34252878	28	4	192453	6.3385	1.1602e-10
		933	ENSG00000244005	NFS1	20	34255977	34287281	57	7	192379	7.7527	4.4964e-15
		934	ENSG00000125995	ROMO1	20	34287194	34288906	3	1	192388	6.1094	5e-10
		935	ENSG00000131051	RBM39	20	34291531	34330234	86	5	192445	7.4272	5.5456e-14
		936	ENSG00000025293	PHF20	20	34359896	34538303	185	11	192346	7.6197	1.2712e-14
		937	ENSG00000171222	SCAND1	20	34541539	34547394	9	2	192440	6.2395	2.1944e-10
		938	ENSG00000149646	CNBD2	20	34556512	34618622	35	3	192120	5.6545	7.8146e-09
		939	ENSG00000101342	TLDC2	20	35504524	35522638	19	3	192214	7.6867	7.5495e-15
		940	ENSG00000101347	SAMHD1	20	35518632	35580246	27	3	192104	6.0251	8.4518e-10
		941	ENSG00000080839	RBL1	20	35624752	35724398	42	5	192130	7.683	7.7716e-15
		942	ENSG00000101353	MROH8	20	35729629	35807991	33	5	191902	7.8064	2.9421e-15
		943	ENSG00000124181	PLCG1	20	39765600	39811629	39	9	192135	5.0387	2.3431e-07
		944	ENSG00000101457	DNTTIP1	20	44420576	44440066	39	7	192393	5.1813	1.1017e-07
		945	ENSG00000175063	UBE2C	20	44441215	44445596	2	1	192352	4.6727	1.4862e-06
		946	ENSG00000101470	TNNC2	20	44451853	44462384	9	2	191914	5.695	6.1688e-09
		947	ENSG00000124198	ARFGEF2	20	47538427	47653230	219	16	191993	4.6896	1.3685e-06
		948	ENSG00000124207	CSE1L	20	47662849	47713489	91	10	192403	4.6145	1.9706e-06
		949	ENSG00000124214	STAU1	20	47729878	47804904	112	12	192150	5.3058	5.6088e-08
		950	ENSG00000124228	DDX27	20	47835884	47860614	62	8	192011	5.4838	2.0818e-08
		951	ENSG00000124201	ZNFX1	20	47854483	47894963	68	9	192187	4.8833	5.215e-07
		952	ENSG00000124216	SNAI1	20	48599536	48605423	22	2	192189	5.5337	1.5677e-08
		953	ENSG00000101096	NFATC2	20	50003494	50179370	147	30	191975	5.7415	4.6914e-09
		954	ENSG00000087460	GNAS	20	57414773	57486247	23	4	191998	7.0116	1.1777e-12
		955	ENSG00000197114	ZGPAT	20	62338817	62367494	38	3	192489	5.2036	9.7734e-08
		956	ENSG00000273154	RP4-583P15.15	20	62340216	62370456	39	3	192487	5.2029	9.8095e-08
		957	ENSG00000138942	RNF185	22	31556168	31603005	84	11	192283	4.689	1.373e-06
		958	ENSG00000182541	LIMK2	22	31608225	31676066	106	14	192367	5.1821	1.0972e-07
		959	ENSG00000100100	PIK3IP1	22	31677579	31688520	25	7	192321	4.9567	3.585e-07
		960	ENSG00000100105	PATZ1	22	31721790	31742218	14	4	192399	5.3154	5.3202e-08
		961	ENSG00000213888	AC005003.1	22	31742875	31744670	4	2	191897	4.8531	6.0782e-07
		962	ENSG00000185666	SYN3	22	32908539	33454358	684	76	192067	6.9508	1.8157e-12
		963	ENSG00000100281	HMGXB4	22	35653445	35691800	52	2	192450	4.9226	4.2706e-07
		964	ENSG00000100284	TOM1	22	35695268	35743985	57	6	191919	5.1734	1.1494e-07
		965	ENSG00000183569	SERHL2	22	42949623	42970388	8	3	191988	4.8158	7.3302e-07
		966	ENSG00000100243	CYB5R3	22	43013846	43045574	39	4	192020	5.2138	9.2488e-08
		967	ENSG00000077935	SMC1B	22	45739944	45809500	74	6	192175	5.1891	1.0566e-07
		Abbreviations: ENSG, Ensembl gene ID; Symbol, gene symbol; Chr, chromosome; Start, starting position of the gene; End, ending position of the gene; NSNPS, number of SNPs mapped to the gene; NPARAM, number of parameters in the regression model (e.g., intercept, covariates); N, sample size used in the association test; ZSTAT, Z-score indicating the strength of gene–trait association; P, P-value sho…
		All genomic coordinates were based on the GRCh37 reference genome.
		967 body height susceptibility genes were identified using gene-based GWAS analysis (P < 0.05/ 16,790 genes), performed with MAGMA, as implemented in FUMA (https://fuma.ctglab.nl/) (PMID: 25885710; 29184056), based on [TWB5+KoGES]HEIGHT summary statistics.
		We conducted a GWAS meta-analysis of [TWB5]HEIGHT and [KoGES]HEIGHT summary statistics for body height, generating [TWB5+KoGES]HEIGHT summary statistics.
		We conducted a genome-wide association study (GWAS) and generated the [TWB5]HEIGHT summary statistics.
		[KoGES]HEIGHT GWAS summary statistics were obtained from the KoGES database (https://koges.leelabsg.org/pheno/KoGES_HEIGHT).
